# Supplementary material for: A tetra­nuclear cubane-like nickel(II) complex with a tridentate salicyl­idene­imine Schiff base ligand: tetra­kis­[μ3-4-methyl-N-(2-oxidophen­yl)salicylideneiminato]tetra­kis­[methano­lnickel(II)] methanol 0.8-solvate
Source: Acta Crystallogr E Crystallogr Commun. 2016 Nov 10;72(Pt 12):1776–9. doi: 10.1107/S2056989016017722 (PMC5137606; doi:10.1107/S2056989016017722)
Supplement: Supplementary file 1 [file e-72-01776-sup1.cif]

##############################################################################
#                                                                            #
# This CIF contains the data in a paper accepted for publication in          #
# Acta Crystallographica Section E. It conforms to the requirements of       #
# Notes for Authors for Acta Crystallographica Section E, and has been       #
# peer reviewed under the auspices of the IUCr Commission on Journals.       #
#                                                                            #
# Full details of the Crystallographic Information File format               #
# are given in the paper "The Crystallographic Information File (CIF):       #
# a New Standard Archive File for Crystallography" by S. R. Hall, F. H.      #
# Allen and I. D. Brown [Acta Cryst. (1991), A47, 655-685].                  #
#                                                                            #
# The current version of the core CIF dictionary is obtainable from          #
# ftp://ftp.iucr.org/pub/cif_core.dic.                                       #
#                                                                            #
# Software is freely available for graphical display of the structure(s)     #
# in this CIF. For information consult the CIF software page                 #
# http://www.iucr.org/resources/cif/software.                                #
#                                                                            #
# This file may be used for bona fide research purposes within the           #
# scientific community so long as proper attribution is given to the journal # 
# article from which it was obtained.                                        #
#                                                                            #
##############################################################################
data_I
_database_code_depnum_ccdc_archive 'CCDC 1515300'
_audit_creation_method     'SHELXL-2014/7'
_chemical_name_systematic
;\
Tetrakis[\m~3~-4-methyl-<i>N</i>-(2-oxidophenyl)salicylideneiminato]\
tetrakis[methanolnickel(II)] methanol 0.8-solvate
;
_chemical_name_common     ?
_chemical_formula_moiety     'C60 H60 N4 Ni4 O12, 0.8(C H4 O)'
_chemical_formula_sum     'C60.80 H63.20 N4 Ni4 O12.80'
_chemical_formula_iupac     '[Ni4 (C14 H11 N O2)4 (C H4 O)4], 0.8C H4 O'
_chemical_formula_weight     1289.59
_chemical_melting_point     '651'
_shelx_space_group_comment
;
The symmetry employed for this shelxl refinement is uniquely defined
by the following loop, which should always be used as a source of
symmetry information in preference to the above space-group names.
They are only intended as comments.
;
_space_group_crystal_system     monoclinic
_space_group_name_H-M_alt     'P 21/c'
_space_group_name_Hall     '-P 2ybc'
loop_
    _space_group_symop_operation_xyz
    'x, y, z'
    '-x, y+1/2, -z+1/2'
    '-x, -y, -z'
    'x, -y-1/2, z-1/2'
_cell_length_a     22.5810(5)
_cell_length_b     13.7701(3)
_cell_length_c     18.5242(4)
_cell_angle_alpha     90
_cell_angle_beta     92.125(2)
_cell_angle_gamma     90
_cell_volume     5756.0(2)
_cell_formula_units_Z     4
_cell_measurement_reflns_used     4839
_cell_measurement_theta_min     4.1258
_cell_measurement_theta_max     28.9603
_cell_measurement_temperature     296(2)
_exptl_crystal_description     prism
_exptl_crystal_colour     green
_exptl_crystal_size_max     0.18
_exptl_crystal_size_mid     0.11
_exptl_crystal_size_min     0.09
_exptl_crystal_density_diffrn     1.488
_exptl_crystal_density_meas     ?
_exptl_crystal_density_method     ?
_exptl_crystal_F_000     2682
_exptl_absorpt_coefficient_mu     1.356
_exptl_absorpt_correction_type     multi-scan
_exptl_absorpt_process_details
;
(CrysAlis PRO; Oxford Diffraction, 2010)
;
_shelx_estimated_absorpt_T_min     ?
_shelx_estimated_absorpt_T_max     ?
_exptl_absorpt_correction_T_min     0.92832
_exptl_absorpt_correction_T_max     1.00000
_diffrn_ambient_temperature     296(2)
_diffrn_radiation_type     MoK\a
_diffrn_radiation_wavelength     0.71073
_diffrn_measurement_device_type     'Oxford Diffraction Xcalibur Sapphire3'
_diffrn_measurement_method     '\w scans'
_diffrn_detector_area_resol_mean     ?
_diffrn_reflns_number     23546
_diffrn_reflns_av_R_equivalents     0.0691
_diffrn_reflns_theta_min     4.134
_diffrn_reflns_theta_max     27.000
_diffrn_reflns_theta_full     25.242
_diffrn_measured_fraction_theta_max     0.980
_diffrn_measured_fraction_theta_full     0.995
_diffrn_reflns_limit_h_min     -11
_diffrn_reflns_limit_h_max     28
_diffrn_reflns_limit_k_min     -15
_diffrn_reflns_limit_k_max     17
_diffrn_reflns_limit_l_min     -23
_diffrn_reflns_limit_l_max     23
_diffrn_standards_number     '500'
_diffrn_standards_interval_time     90
_refine_special_details     ?
_reflns_number_total     12324
_reflns_number_gt     6994
_reflns_threshold_expression     'I > 2\s(I)'
_refine_ls_structure_factor_coef     Fsqd
_refine_ls_matrix_type     full
_refine_ls_R_factor_all     0.1432
_refine_ls_R_factor_gt     0.0675
_refine_ls_wR_factor_gt     0.1092
_refine_ls_wR_factor_ref     0.1301
_refine_ls_goodness_of_fit_ref     0.994
_refine_ls_restrained_S_all     0.996
_refine_ls_number_reflns     12324
_refine_ls_number_parameters     760
_refine_ls_number_restraints     11
_refine_ls_hydrogen_treatment     mixed
_refine_ls_weighting_scheme     calc
_refine_ls_weighting_details
                      'w=1/[\s^2^(Fo^2^)+(0.0392P)^2^] where P=(Fo^2^+2Fc^2^)/3'
_atom_sites_solution_hydrogens     mixed
_atom_sites_solution_primary     ?
_atom_sites_solution_secondary     ?
_refine_ls_shift/su_max     0.000
_refine_ls_shift/su_mean     0.000
_refine_diff_density_max     0.938
_refine_diff_density_min     -0.522
_refine_ls_extinction_method     none
_refine_ls_extinction_coef     .
loop_
    _atom_type_symbol
    _atom_type_description
    _atom_type_scat_dispersion_real
    _atom_type_scat_dispersion_imag
    _atom_type_scat_source
    'C' 'C' 0.0033 0.0016
                         'International Tables Vol C Tables 4.2.6.8 and 6.1.1.4'
    'H' 'H' 0.0000 0.0000
                         'International Tables Vol C Tables 4.2.6.8 and 6.1.1.4'
    'Ni' 'Ni' 0.3393 1.1124
                         'International Tables Vol C Tables 4.2.6.8 and 6.1.1.4'
    'N' 'N' 0.0061 0.0033
                         'International Tables Vol C Tables 4.2.6.8 and 6.1.1.4'
    'O' 'O' 0.0106 0.0060
                         'International Tables Vol C Tables 4.2.6.8 and 6.1.1.4'
_computing_data_collection
;
CrysAlis PRO (Oxford Diffraction, 2010)
;
_computing_cell_refinement
;
CrysAlis PRO (Oxford Diffraction, 2010)
;
_computing_data_reduction
;
CrysAlis PRO (Oxford Diffraction, 2010)
;
_computing_structure_solution
;
SHELXS2014 (Sheldrick, 2008)
;
_computing_structure_refinement
;
SHELXL2014 (Sheldrick, 2015)
;
_computing_molecular_graphics
;
Mercury (Macrae <i>et al.</i>, 2006)
;
_computing_publication_material
;
SHELXL2014 (Sheldrick, 2015)
;
loop_
    _atom_site_type_symbol
    _atom_site_label
    _atom_site_fract_x
    _atom_site_fract_y
    _atom_site_fract_z
    _atom_site_U_iso_or_equiv
    _atom_site_adp_type
    _atom_site_calc_flag
    _atom_site_occupancy
    _atom_site_disorder_assembly
    _atom_site_disorder_group
    Ni Ni1 0.22977(3) 0.33062(4) 0.22684(3) 0.01959(16) Uani d 1 . .
    Ni Ni2 0.28942(3) 0.53003(4) 0.20271(4) 0.02273(17) Uani d 1 . .
    Ni Ni3 0.19370(3) 0.47067(4) 0.08836(3) 0.02057(16) Uani d 1 . .
    Ni Ni4 0.30539(3) 0.34270(4) 0.09204(3) 0.02114(17) Uani d 1 . .
    N N11 0.14516(18) 0.3221(3) 0.2498(2) 0.0212(10) Uani d 1 . .
    N N21 0.36757(19) 0.5812(3) 0.1782(2) 0.0243(10) Uani d 1 . .
    N N31 0.11291(18) 0.4170(3) 0.0853(2) 0.0211(10) Uani d 1 . .
    N N41 0.39195(18) 0.3621(3) 0.0962(2) 0.0233(10) Uani d 1 . .
    O O11 0.24166(15) 0.1885(2) 0.22879(18) 0.0241(8) Uani d 1 . .
    O O13 0.25424(16) 0.3688(2) 0.33300(19) 0.0275(9) Uani d 1 . .
    O O21 0.30451(15) 0.5418(2) 0.30751(18) 0.0274(9) Uani d 1 . .
    O O22 0.28278(14) 0.4994(2) 0.09477(18) 0.0224(8) Uani d 1 . .
    O O23 0.24994(16) 0.6682(2) 0.1800(2) 0.0322(9) Uani d 1 . .
    O O31 0.16684(15) 0.6065(2) 0.08120(19) 0.0275(9) Uani d 1 . .
    O O32 0.21570(14) 0.3282(2) 0.10809(16) 0.0185(7) Uani d 1 . .
    O O33 0.20342(16) 0.4437(2) -0.02057(19) 0.0273(9) Uani d 1 . .
    O O41 0.30032(15) 0.3357(2) -0.01353(17) 0.0257(8) Uani d 1 . .
    O O42 0.31442(14) 0.3721(2) 0.20030(17) 0.0207(8) Uani d 1 . .
    O O43 0.31349(17) 0.1940(2) 0.1165(2) 0.0309(9) Uani d 1 . .
    O O12 0.20613(14) 0.4745(2) 0.20637(17) 0.0195(8) Uani d 1 . .
    C C11 0.1986(2) 0.1234(3) 0.2342(3) 0.0236(12) Uani d 1 . .
    C C12 0.1378(2) 0.1468(3) 0.2425(3) 0.0238(12) Uani d 1 . .
    C C13 0.0963(3) 0.0704(4) 0.2466(3) 0.0299(13) Uani d 1 . .
    H H13 0.0566 0.0858 0.2515 0.036 Uiso calc 1 . .
    C C14 0.1118(3) -0.0238(4) 0.2436(3) 0.0371(15) Uani d 1 . .
    H H14 0.0834 -0.0724 0.2461 0.045 Uiso calc 1 . .
    C C15 0.1714(3) -0.0472(4) 0.2369(3) 0.0444(17) Uani d 1 . .
    H H15 0.1830 -0.1119 0.2356 0.053 Uiso calc 1 . .
    C C16 0.2131(3) 0.0253(4) 0.2321(3) 0.0341(14) Uani d 1 . .
    H H16 0.2525 0.0079 0.2273 0.041 Uiso calc 1 . .
    C C17 0.1147(2) 0.2434(3) 0.2504(3) 0.0250(12) Uani d 1 . .
    H H17 0.0741 0.2493 0.2565 0.030 Uiso calc 1 . .
    C C18 0.1214(2) 0.4156(3) 0.2649(3) 0.0222(12) Uani d 1 . .
    C C19 0.1570(2) 0.4941(3) 0.2444(3) 0.0234(12) Uani d 1 . .
    C C21 0.3566(2) 0.5616(4) 0.3385(3) 0.0294(13) Uani d 1 . .
    C C22 0.4074(2) 0.5907(3) 0.3019(3) 0.0284(13) Uani d 1 . .
    C C23 0.4604(3) 0.6102(4) 0.3420(3) 0.0374(15) Uani d 1 . .
    H H23 0.4938 0.6291 0.3176 0.045 Uiso calc 1 . .
    C C24 0.4641(3) 0.6022(4) 0.4154(4) 0.0434(16) Uani d 1 . .
    H H24 0.4997 0.6147 0.4406 0.052 Uiso calc 1 . .
    C C25 0.4146(3) 0.5752(4) 0.4517(3) 0.0402(16) Uani d 1 . .
    H H25 0.4167 0.5701 0.5018 0.048 Uiso calc 1 . .
    C C26 0.3621(3) 0.5558(4) 0.4143(3) 0.0365(15) Uani d 1 . .
    H H26 0.3291 0.5382 0.4400 0.044 Uiso calc 1 . .
    C C27 0.4100(2) 0.6017(3) 0.2238(3) 0.0300(14) Uani d 1 . .
    H H27 0.4450 0.6255 0.2056 0.036 Uiso calc 1 . .
    C C28 0.3690(2) 0.5989(3) 0.1032(3) 0.0240(12) Uani d 1 . .
    C C29 0.3212(2) 0.5602(3) 0.0612(3) 0.0235(12) Uani d 1 . .
    C C31 0.1121(2) 0.6349(4) 0.0894(3) 0.0249(12) Uani d 1 . .
    C C32 0.0624(2) 0.5713(4) 0.0934(3) 0.0240(12) Uani d 1 . .
    C C33 0.0055(2) 0.6113(4) 0.1023(3) 0.0310(13) Uani d 1 . .
    H H33 -0.0267 0.5696 0.1052 0.037 Uiso calc 1 . .
    C C34 -0.0039(3) 0.7102(4) 0.1070(3) 0.0334(14) Uani d 1 . .
    H H34 -0.0417 0.7350 0.1128 0.040 Uiso calc 1 . .
    C C35 0.0446(3) 0.7713(4) 0.1028(3) 0.0338(14) Uani d 1 . .
    H H35 0.0391 0.8382 0.1057 0.041 Uiso calc 1 . .
    C C36 0.1001(2) 0.7353(3) 0.0947(3) 0.0299(13) Uani d 1 . .
    H H36 0.1315 0.7787 0.0924 0.036 Uiso calc 1 . .
    C C37 0.0650(2) 0.4667(4) 0.0890(3) 0.0249(12) Uani d 1 . .
    H H37 0.0294 0.4329 0.0889 0.030 Uiso calc 1 . .
    C C38 0.1137(2) 0.3143(3) 0.0758(3) 0.0206(11) Uani d 1 . .
    C C39 0.1696(2) 0.2716(3) 0.0836(2) 0.0171(11) Uani d 1 . .
    C C41 0.3423(2) 0.3634(3) -0.0560(3) 0.0262(12) Uani d 1 . .
    C C42 0.4017(2) 0.3897(3) -0.0316(3) 0.0252(12) Uani d 1 . .
    C C43 0.4411(2) 0.4243(3) -0.0826(3) 0.0290(13) Uani d 1 . .
    H H43 0.4788 0.4435 -0.0664 0.035 Uiso calc 1 . .
    C C44 0.4271(3) 0.4312(4) -0.1544(3) 0.0342(14) Uani d 1 . .
    H H44 0.4543 0.4545 -0.1867 0.041 Uiso calc 1 . .
    C C45 0.3702(3) 0.4022(4) -0.1782(3) 0.0344(14) Uani d 1 . .
    H H45 0.3598 0.4054 -0.2272 0.041 Uiso calc 1 . .
    C C46 0.3298(2) 0.3693(3) -0.1312(3) 0.0292(13) Uani d 1 . .
    H H46 0.2927 0.3501 -0.1493 0.035 Uiso calc 1 . .
    C C47 0.4230(2) 0.3847(3) 0.0420(3) 0.0248(12) Uani d 1 . .
    H H47 0.4628 0.3990 0.0514 0.030 Uiso calc 1 . .
    C C48 0.4152(2) 0.3554(3) 0.1684(3) 0.0242(12) Uani d 1 . .
    C C49 0.3717(2) 0.3562(3) 0.2224(3) 0.0211(12) Uani d 1 . .
    C C110 0.1400(2) 0.5863(3) 0.2631(3) 0.0236(12) Uani d 1 . .
    H H110 0.1637 0.6384 0.2507 0.028 Uiso calc 1 . .
    C C111 0.0882(2) 0.6046(4) 0.3001(3) 0.0297(13) Uani d 1 . .
    C C112 0.0537(2) 0.5253(4) 0.3188(3) 0.0305(13) Uani d 1 . .
    H H112 0.0187 0.5354 0.3428 0.037 Uiso calc 1 . .
    C C113 0.0707(2) 0.4323(4) 0.3022(3) 0.0281(13) Uani d 1 . .
    H H113 0.0477 0.3800 0.3163 0.034 Uiso calc 1 . .
    C C114 0.0694(3) 0.7072(4) 0.3181(3) 0.0442(17) Uani d 1 . .
    H H11A 0.0475 0.7345 0.2775 0.066 Uiso calc 1 . .
    H H11B 0.1038 0.7461 0.3289 0.066 Uiso calc 1 . .
    H H11C 0.0447 0.7060 0.3592 0.066 Uiso calc 1 . .
    C C115 0.2231(3) 0.3516(4) 0.3974(3) 0.0368(15) Uani d 1 . .
    H H11D 0.1966 0.4047 0.4055 0.055 Uiso calc 1 . .
    H H11E 0.2510 0.3462 0.4376 0.055 Uiso calc 1 . .
    H H11F 0.2009 0.2924 0.3925 0.055 Uiso calc 1 . .
    C C210 0.3156(2) 0.5828(3) -0.0120(3) 0.0269(13) Uani d 1 . .
    H H210 0.2835 0.5587 -0.0394 0.032 Uiso calc 1 . .
    C C211 0.3570(3) 0.6408(4) -0.0447(3) 0.0343(15) Uani d 1 . .
    C C212 0.4047(3) 0.6756(4) -0.0026(3) 0.0350(15) Uani d 1 . .
    H H212 0.4333 0.7131 -0.0242 0.042 Uiso calc 1 . .
    C C213 0.4104(2) 0.6562(3) 0.0697(3) 0.0327(14) Uani d 1 . .
    H H213 0.4423 0.6817 0.0966 0.039 Uiso calc 1 . .
    C C214 0.3498(3) 0.6647(4) -0.1238(3) 0.0439(16) Uani d 1 . .
    H H21A 0.3089 0.6777 -0.1357 0.066 Uiso calc 1 . .
    H H21B 0.3629 0.6108 -0.1518 0.066 Uiso calc 1 . .
    H H21C 0.3731 0.7210 -0.1342 0.066 Uiso calc 1 . .
    C C215 0.2791(3) 0.7600(5) 0.1679(4) 0.076(3) Uani d 1 . .
    H H21D 0.3086 0.7711 0.2056 0.115 Uiso calc 1 . .
    H H21E 0.2504 0.8114 0.1679 0.115 Uiso calc 1 . .
    H H21F 0.2977 0.7584 0.1221 0.115 Uiso calc 1 . .
    C C310 0.1757(2) 0.1729(3) 0.0683(2) 0.0209(11) Uani d 1 . .
    H H310 0.2132 0.1448 0.0715 0.025 Uiso calc 1 . .
    C C311 0.1274(2) 0.1162(3) 0.0485(3) 0.0254(12) Uani d 1 . .
    C C312 0.0722(3) 0.1590(4) 0.0433(3) 0.0325(14) Uani d 1 . .
    H H312 0.0392 0.1213 0.0309 0.039 Uiso calc 1 . .
    C C313 0.0651(2) 0.2569(4) 0.0562(3) 0.0280(13) Uani d 1 . .
    H H313 0.0276 0.2846 0.0518 0.034 Uiso calc 1 . .
    C C314 0.1350(3) 0.0092(3) 0.0349(3) 0.0392(15) Uani d 1 . .
    H H31A 0.1158 -0.0077 -0.0104 0.059 Uiso calc 1 . .
    H H31B 0.1176 -0.0270 0.0730 0.059 Uiso calc 1 . .
    H H31C 0.1765 -0.0058 0.0335 0.059 Uiso calc 1 . .
    C C315 0.1592(2) 0.4417(4) -0.0765(3) 0.0440(16) Uani d 1 . .
    H H31D 0.1351 0.3848 -0.0716 0.066 Uiso calc 1 . .
    H H31E 0.1775 0.4404 -0.1225 0.066 Uiso calc 1 . .
    H H31F 0.1348 0.4986 -0.0736 0.066 Uiso calc 1 . .
    C C410 0.3899(2) 0.3465(3) 0.2940(3) 0.0223(12) Uani d 1 . .
    H H410 0.3617 0.3438 0.3293 0.027 Uiso calc 1 . .
    C C411 0.4501(2) 0.3407(3) 0.3147(3) 0.0255(12) Uani d 1 . .
    C C412 0.4914(2) 0.3417(3) 0.2607(3) 0.0316(13) Uani d 1 . .
    H H412 0.5316 0.3385 0.2737 0.038 Uiso calc 1 . .
    C C413 0.4745(2) 0.3474(3) 0.1891(3) 0.0299(13) Uani d 1 . .
    H H413 0.5030 0.3458 0.1542 0.036 Uiso calc 1 . .
    C C414 0.4682(2) 0.3359(4) 0.3931(3) 0.0337(14) Uani d 1 . .
    H H41A 0.4592 0.2727 0.4116 0.051 Uiso calc 1 . .
    H H41B 0.4470 0.3842 0.4192 0.051 Uiso calc 1 . .
    H H41C 0.5100 0.3476 0.3989 0.051 Uiso calc 1 . .
    C C415 0.3597(3) 0.1311(4) 0.1015(4) 0.059(2) Uani d 1 . .
    H H41D 0.3731 0.1439 0.0539 0.088 Uiso calc 1 . .
    H H41E 0.3460 0.0652 0.1041 0.088 Uiso calc 1 . .
    H H41F 0.3917 0.1407 0.1363 0.088 Uiso calc 1 . .
    H H13O 0.267(3) 0.426(2) 0.335(3) 0.071 Uiso d 1 . .
    H H23O 0.224(2) 0.648(4) 0.151(3) 0.071 Uiso d 1 . .
    H H33O 0.227(2) 0.399(3) -0.026(4) 0.071 Uiso d 1 . .
    H H43O 0.299(3) 0.180(4) 0.154(2) 0.071 Uiso d 1 . .
    O O1 0.1877(4) 0.6934(5) -0.0662(4) 0.114(3) Uani d 0.8 . .
    H H11O 0.1835 0.6704 -0.0255 0.137 Uiso d 0.8 . .
    C C1 0.2122(4) 0.7851(6) -0.0592(6) 0.079(3) Uani d 0.8 . .
    H H1A 0.1812 0.8320 -0.0537 0.118 Uiso calc 0.8 . .
    H H1B 0.2336 0.8002 -0.1016 0.118 Uiso calc 0.8 . .
    H H1C 0.2387 0.7869 -0.0176 0.118 Uiso calc 0.8 . .
loop_
    _atom_site_aniso_label
    _atom_site_aniso_U_11
    _atom_site_aniso_U_22
    _atom_site_aniso_U_33
    _atom_site_aniso_U_12
    _atom_site_aniso_U_13
    _atom_site_aniso_U_23
    Ni1 0.0153(3) 0.0220(3) 0.0217(4) 0.0002(3) 0.0027(3) 0.0003(3)
    Ni2 0.0162(4) 0.0247(3) 0.0274(4) -0.0023(3) 0.0025(3) -0.0023(3)
    Ni3 0.0146(3) 0.0231(3) 0.0242(4) -0.0018(3) 0.0024(3) 0.0011(3)
    Ni4 0.0146(3) 0.0256(3) 0.0234(4) -0.0013(3) 0.0029(3) -0.0025(3)
    N11 0.018(2) 0.025(2) 0.021(2) 0.000(2) 0.0033(19) 0.0007(18)
    N21 0.020(2) 0.021(2) 0.032(3) -0.002(2) 0.001(2) -0.0069(19)
    N31 0.020(2) 0.022(2) 0.021(2) -0.003(2) 0.004(2) 0.0027(18)
    N41 0.015(2) 0.026(2) 0.029(3) 0.0000(19) 0.006(2) -0.0075(19)
    O11 0.020(2) 0.0251(18) 0.027(2) 0.0013(16) 0.0009(17) 0.0021(15)
    O13 0.025(2) 0.0307(19) 0.027(2) -0.0031(18) 0.0051(18) -0.0027(17)
    O21 0.019(2) 0.033(2) 0.029(2) -0.0055(17) 0.0020(17) -0.0085(16)
    O22 0.0179(19) 0.0233(18) 0.026(2) -0.0032(15) 0.0043(16) 0.0035(15)
    O23 0.025(2) 0.0209(19) 0.052(3) -0.0084(18) 0.0059(19) -0.0012(18)
    O31 0.0141(19) 0.0273(19) 0.041(2) 0.0027(17) 0.0059(18) 0.0044(16)
    O32 0.0133(18) 0.0243(17) 0.0186(18) -0.0042(16) 0.0079(15) -0.0012(15)
    O33 0.020(2) 0.040(2) 0.022(2) -0.0008(17) 0.0019(17) -0.0006(17)
    O41 0.022(2) 0.0330(19) 0.023(2) -0.0055(17) 0.0057(17) -0.0035(16)
    O42 0.0150(19) 0.0256(18) 0.0214(19) -0.0016(16) 0.0002(16) -0.0005(15)
    O43 0.027(2) 0.028(2) 0.039(3) 0.0062(18) 0.0128(19) -0.0004(18)
    O12 0.0134(17) 0.0238(17) 0.0219(19) -0.0028(16) 0.0084(15) -0.0012(15)
    C11 0.029(3) 0.027(3) 0.015(3) -0.003(3) 0.001(2) 0.004(2)
    C12 0.028(3) 0.026(3) 0.018(3) -0.003(3) 0.000(2) 0.001(2)
    C13 0.030(3) 0.033(3) 0.026(3) -0.007(3) 0.003(3) -0.007(2)
    C14 0.037(4) 0.031(3) 0.044(4) -0.011(3) 0.012(3) -0.007(3)
    C15 0.050(4) 0.028(3) 0.056(4) 0.002(3) 0.008(4) -0.004(3)
    C16 0.035(4) 0.027(3) 0.041(4) 0.006(3) 0.009(3) -0.001(3)
    C17 0.019(3) 0.031(3) 0.025(3) 0.001(3) 0.004(2) -0.001(2)
    C18 0.018(3) 0.027(3) 0.021(3) 0.002(2) 0.001(2) 0.005(2)
    C19 0.023(3) 0.027(3) 0.020(3) -0.003(2) -0.002(2) -0.001(2)
    C21 0.025(3) 0.028(3) 0.035(3) -0.004(3) 0.004(3) -0.011(3)
    C22 0.022(3) 0.022(3) 0.040(4) 0.001(2) -0.003(3) -0.010(2)
    C23 0.024(3) 0.035(3) 0.052(4) 0.001(3) -0.008(3) -0.011(3)
    C24 0.032(4) 0.039(3) 0.058(5) -0.004(3) -0.018(3) -0.013(3)
    C25 0.045(4) 0.036(3) 0.039(4) -0.001(3) -0.011(3) -0.007(3)
    C26 0.037(4) 0.029(3) 0.044(4) -0.002(3) 0.003(3) -0.006(3)
    C27 0.018(3) 0.024(3) 0.048(4) -0.004(2) 0.007(3) -0.011(3)
    C28 0.020(3) 0.020(3) 0.032(3) -0.001(2) 0.007(3) -0.004(2)
    C29 0.020(3) 0.020(3) 0.031(3) -0.003(2) 0.010(3) -0.001(2)
    C31 0.023(3) 0.032(3) 0.019(3) 0.003(3) -0.001(2) 0.002(2)
    C32 0.023(3) 0.029(3) 0.020(3) 0.002(3) 0.003(2) 0.005(2)
    C33 0.023(3) 0.041(3) 0.028(3) 0.002(3) 0.002(3) -0.003(3)
    C34 0.025(3) 0.043(3) 0.032(3) 0.010(3) 0.004(3) -0.008(3)
    C35 0.033(4) 0.032(3) 0.036(4) 0.006(3) 0.005(3) -0.003(3)
    C36 0.029(3) 0.023(3) 0.039(4) 0.000(3) 0.010(3) 0.003(2)
    C37 0.012(3) 0.035(3) 0.028(3) -0.005(3) 0.005(2) 0.007(2)
    C38 0.020(3) 0.026(3) 0.016(3) 0.000(2) 0.007(2) 0.000(2)
    C39 0.019(3) 0.022(3) 0.011(2) -0.004(2) 0.003(2) 0.003(2)
    C41 0.025(3) 0.023(3) 0.032(3) -0.001(2) 0.003(3) -0.005(2)
    C42 0.020(3) 0.027(3) 0.030(3) -0.002(2) 0.008(3) -0.004(2)
    C43 0.019(3) 0.029(3) 0.040(4) -0.002(2) 0.006(3) -0.003(3)
    C44 0.031(4) 0.040(3) 0.033(4) -0.003(3) 0.018(3) 0.003(3)
    C45 0.031(3) 0.043(3) 0.030(3) 0.002(3) 0.011(3) 0.000(3)
    C46 0.026(3) 0.032(3) 0.030(3) -0.008(3) 0.001(3) -0.003(2)
    C47 0.016(3) 0.025(3) 0.034(3) -0.004(2) 0.001(3) -0.004(2)
    C48 0.022(3) 0.023(3) 0.028(3) 0.000(2) -0.001(2) -0.007(2)
    C49 0.020(3) 0.016(2) 0.027(3) -0.002(2) -0.003(2) -0.001(2)
    C110 0.023(3) 0.023(3) 0.025(3) 0.002(2) 0.006(2) 0.001(2)
    C111 0.028(3) 0.035(3) 0.027(3) 0.004(3) 0.005(3) 0.002(2)
    C112 0.019(3) 0.040(3) 0.033(3) 0.011(3) 0.010(3) 0.008(3)
    C113 0.023(3) 0.032(3) 0.030(3) 0.001(3) 0.009(3) 0.006(2)
    C114 0.042(4) 0.032(3) 0.060(4) 0.008(3) 0.017(4) -0.008(3)
    C115 0.032(3) 0.052(4) 0.028(3) 0.005(3) 0.015(3) 0.007(3)
    C210 0.020(3) 0.024(3) 0.038(3) 0.003(2) 0.010(3) 0.001(2)
    C211 0.035(4) 0.027(3) 0.042(4) 0.006(3) 0.018(3) 0.005(3)
    C212 0.028(3) 0.025(3) 0.053(4) -0.003(3) 0.020(3) 0.007(3)
    C213 0.023(3) 0.026(3) 0.050(4) -0.005(3) 0.014(3) -0.001(3)
    C214 0.051(4) 0.034(3) 0.048(4) -0.003(3) 0.019(3) 0.011(3)
    C215 0.056(5) 0.062(5) 0.112(7) 0.004(4) 0.006(5) -0.026(5)
    C310 0.021(3) 0.021(3) 0.021(3) -0.001(2) 0.003(2) 0.002(2)
    C311 0.032(3) 0.026(3) 0.018(3) -0.012(3) 0.005(3) 0.002(2)
    C312 0.036(4) 0.033(3) 0.029(3) -0.016(3) -0.003(3) 0.003(3)
    C313 0.023(3) 0.039(3) 0.022(3) -0.007(3) -0.001(3) 0.008(2)
    C314 0.041(4) 0.028(3) 0.048(4) -0.010(3) 0.001(3) -0.010(3)
    C315 0.025(3) 0.075(4) 0.032(4) -0.002(3) -0.003(3) 0.001(3)
    C410 0.022(3) 0.018(3) 0.027(3) 0.002(2) 0.003(2) -0.006(2)
    C411 0.023(3) 0.015(2) 0.038(3) 0.000(2) -0.004(3) -0.003(2)
    C412 0.017(3) 0.033(3) 0.044(4) -0.002(3) -0.006(3) -0.007(3)
    C413 0.016(3) 0.034(3) 0.041(4) -0.003(3) 0.005(3) -0.003(3)
    C414 0.032(3) 0.030(3) 0.038(3) 0.004(3) -0.011(3) -0.006(3)
    C415 0.059(5) 0.047(4) 0.073(5) 0.023(4) 0.033(4) 0.010(4)
    O1 0.112(7) 0.108(5) 0.122(7) 0.010(5) 0.007(6) 0.021(5)
    C1 0.057(7) 0.043(5) 0.138(10) 0.012(5) 0.023(7) 0.001(6)
_geom_special_details
;
 All esds (except the esd in the dihedral angle between two l.s. planes)
 are estimated using the full covariance matrix.  The cell esds are taken
 into account individually in the estimation of esds in distances, angles
 and torsion angles; correlations between esds in cell parameters are only
 used when they are defined by crystal symmetry.  An approximate (isotropic)
 treatment of cell esds is used for estimating esds involving l.s. planes.
;
loop_
    _geom_bond_atom_site_label_1
    _geom_bond_atom_site_label_2
    _geom_bond_site_symmetry_2
    _geom_bond_distance
    _geom_bond_publ_flag
    Ni1 O11 . 1.975(3) ?
    Ni1 N11 . 1.976(4) ?
    Ni1 O42 . 2.072(3) ?
    Ni1 O12 . 2.083(3) ?
    Ni1 O13 . 2.090(4) ?
    Ni1 O32 . 2.211(3) ?
    Ni2 O21 . 1.965(4) ?
    Ni2 N21 . 1.969(4) ?
    Ni2 O12 . 2.034(3) ?
    Ni2 O22 . 2.043(3) ?
    Ni2 O23 . 2.137(4) ?
    Ni2 O42 . 2.247(3) ?
    Ni3 N31 . 1.967(4) ?
    Ni3 O31 . 1.969(3) ?
    Ni3 O22 . 2.049(3) ?
    Ni3 O32 . 2.053(3) ?
    Ni3 O33 . 2.071(4) ?
    Ni3 O12 . 2.194(3) ?
    Ni4 O41 . 1.957(3) ?
    Ni4 N41 . 1.971(4) ?
    Ni4 O42 . 2.049(3) ?
    Ni4 O32 . 2.067(3) ?
    Ni4 O43 . 2.103(3) ?
    Ni4 O22 . 2.219(3) ?
    N11 C17 . 1.285(6) ?
    N11 C18 . 1.427(6) ?
    N21 C27 . 1.285(6) ?
    N21 C28 . 1.413(6) ?
    N31 C37 . 1.284(6) ?
    N31 C38 . 1.425(6) ?
    N41 C47 . 1.285(6) ?
    N41 C48 . 1.422(6) ?
    O11 C11 . 1.328(6) ?
    O13 C115 . 1.427(6) ?
    O13 H13O . 0.836(19) ?
    O21 C21 . 1.318(6) ?
    O22 C29 . 1.371(5) ?
    O23 C215 . 1.446(7) ?
    O23 H23O . 0.84(2) ?
    O31 C31 . 1.310(6) ?
    O32 C39 . 1.365(5) ?
    O33 C315 . 1.414(6) ?
    O33 H33O . 0.82(2) ?
    O41 C41 . 1.310(6) ?
    O42 C49 . 1.359(6) ?
    O43 C415 . 1.391(6) ?
    O43 H43O . 0.81(2) ?
    O12 C19 . 1.364(5) ?
    C11 C16 . 1.391(6) ?
    C11 C12 . 1.424(7) ?
    C12 C13 . 1.413(7) ?
    C12 C17 . 1.438(6) ?
    C13 C14 . 1.345(7) ?
    C13 H13 . 0.9300 ?
    C14 C15 . 1.392(8) ?
    C14 H14 . 0.9300 ?
    C15 C16 . 1.377(7) ?
    C15 H15 . 0.9300 ?
    C16 H16 . 0.9300 ?
    C17 H17 . 0.9300 ?
    C18 C113 . 1.377(6) ?
    C18 C19 . 1.408(6) ?
    C19 C110 . 1.374(6) ?
    C21 C26 . 1.407(7) ?
    C21 C22 . 1.412(7) ?
    C22 C23 . 1.410(7) ?
    C22 C27 . 1.458(7) ?
    C23 C24 . 1.364(8) ?
    C23 H23 . 0.9300 ?
    C24 C25 . 1.376(8) ?
    C24 H24 . 0.9300 ?
    C25 C26 . 1.378(8) ?
    C25 H25 . 0.9300 ?
    C26 H26 . 0.9300 ?
    C27 H27 . 0.9300 ?
    C28 C213 . 1.388(7) ?
    C28 C29 . 1.410(7) ?
    C29 C210 . 1.393(7) ?
    C31 C36 . 1.413(6) ?
    C31 C32 . 1.427(7) ?
    C32 C33 . 1.413(7) ?
    C32 C37 . 1.444(6) ?
    C33 C34 . 1.382(7) ?
    C33 H33 . 0.9300 ?
    C34 C35 . 1.386(7) ?
    C34 H34 . 0.9300 ?
    C35 C36 . 1.361(7) ?
    C35 H35 . 0.9300 ?
    C36 H36 . 0.9300 ?
    C37 H37 . 0.9300 ?
    C38 C313 . 1.390(7) ?
    C38 C39 . 1.394(6) ?
    C39 C310 . 1.396(6) ?
    C41 C46 . 1.415(7) ?
    C41 C42 . 1.446(7) ?
    C42 C43 . 1.404(7) ?
    C42 C47 . 1.431(7) ?
    C43 C44 . 1.360(7) ?
    C43 H43 . 0.9300 ?
    C44 C45 . 1.401(8) ?
    C44 H44 . 0.9300 ?
    C45 C46 . 1.360(7) ?
    C45 H45 . 0.9300 ?
    C46 H46 . 0.9300 ?
    C47 H47 . 0.9300 ?
    C48 C413 . 1.384(7) ?
    C48 C49 . 1.427(7) ?
    C49 C410 . 1.382(7) ?
    C110 C111 . 1.400(7) ?
    C110 H110 . 0.9300 ?
    C111 C112 . 1.393(7) ?
    C111 C114 . 1.517(7) ?
    C112 C113 . 1.377(6) ?
    C112 H112 . 0.9300 ?
    C113 H113 . 0.9300 ?
    C114 H11A . 0.9600 ?
    C114 H11B . 0.9600 ?
    C114 H11C . 0.9600 ?
    C115 H11D . 0.9600 ?
    C115 H11E . 0.9600 ?
    C115 H11F . 0.9600 ?
    C210 C211 . 1.386(7) ?
    C210 H210 . 0.9300 ?
    C211 C212 . 1.390(8) ?
    C211 C214 . 1.505(7) ?
    C212 C213 . 1.367(7) ?
    C212 H212 . 0.9300 ?
    C213 H213 . 0.9300 ?
    C214 H21A . 0.9600 ?
    C214 H21B . 0.9600 ?
    C214 H21C . 0.9600 ?
    C215 H21D . 0.9600 ?
    C215 H21E . 0.9600 ?
    C215 H21F . 0.9600 ?
    C310 C311 . 1.381(7) ?
    C310 H310 . 0.9300 ?
    C311 C312 . 1.379(7) ?
    C311 C314 . 1.505(6) ?
    C312 C313 . 1.379(7) ?
    C312 H312 . 0.9300 ?
    C313 H313 . 0.9300 ?
    C314 H31A . 0.9600 ?
    C314 H31B . 0.9600 ?
    C314 H31C . 0.9600 ?
    C315 H31D . 0.9600 ?
    C315 H31E . 0.9600 ?
    C315 H31F . 0.9600 ?
    C410 C411 . 1.399(7) ?
    C410 H410 . 0.9300 ?
    C411 C412 . 1.393(7) ?
    C411 C414 . 1.496(7) ?
    C412 C413 . 1.369(7) ?
    C412 H412 . 0.9300 ?
    C413 H413 . 0.9300 ?
    C414 H41A . 0.9600 ?
    C414 H41B . 0.9600 ?
    C414 H41C . 0.9600 ?
    C415 H41D . 0.9600 ?
    C415 H41E . 0.9600 ?
    C415 H41F . 0.9600 ?
    O1 C1 . 1.383(9) ?
    O1 H11O . 0.827(8) ?
    C1 H1A . 0.9600 ?
    C1 H1B . 0.9600 ?
    C1 H1C . 0.9600 ?
loop_
    _geom_angle_atom_site_label_1
    _geom_angle_atom_site_label_2
    _geom_angle_atom_site_label_3
    _geom_angle_site_symmetry_1
    _geom_angle_site_symmetry_3
    _geom_angle
    _geom_angle_publ_flag
    O11 Ni1 N11 . . 93.97(15) ?
    O11 Ni1 O42 . . 98.72(13) ?
    N11 Ni1 O42 . . 167.26(14) ?
    O11 Ni1 O12 . . 168.32(14) ?
    N11 Ni1 O12 . . 81.52(14) ?
    O42 Ni1 O12 . . 85.81(12) ?
    O11 Ni1 O13 . . 101.58(13) ?
    N11 Ni1 O13 . . 92.06(15) ?
    O42 Ni1 O13 . . 86.55(13) ?
    O12 Ni1 O13 . . 89.38(13) ?
    O11 Ni1 O32 . . 91.02(12) ?
    N11 Ni1 O32 . . 96.28(14) ?
    O42 Ni1 O32 . . 82.40(12) ?
    O12 Ni1 O32 . . 78.86(12) ?
    O13 Ni1 O32 . . 164.38(12) ?
    O21 Ni2 N21 . . 94.24(16) ?
    O21 Ni2 O12 . . 97.17(13) ?
    N21 Ni2 O12 . . 168.59(16) ?
    O21 Ni2 O22 . . 170.86(14) ?
    N21 Ni2 O22 . . 83.23(15) ?
    O12 Ni2 O22 . . 85.45(13) ?
    O21 Ni2 O23 . . 100.18(14) ?
    N21 Ni2 O23 . . 90.40(15) ?
    O12 Ni2 O23 . . 87.82(13) ?
    O22 Ni2 O23 . . 88.64(14) ?
    O21 Ni2 O42 . . 93.72(13) ?
    N21 Ni2 O42 . . 96.52(14) ?
    O12 Ni2 O42 . . 82.54(12) ?
    O22 Ni2 O42 . . 77.90(12) ?
    O23 Ni2 O42 . . 163.98(13) ?
    N31 Ni3 O31 . . 94.13(15) ?
    N31 Ni3 O22 . . 168.96(14) ?
    O31 Ni3 O22 . . 96.86(13) ?
    N31 Ni3 O32 . . 82.19(14) ?
    O31 Ni3 O32 . . 172.48(13) ?
    O22 Ni3 O32 . . 86.78(12) ?
    N31 Ni3 O33 . . 92.10(16) ?
    O31 Ni3 O33 . . 98.53(14) ?
    O22 Ni3 O33 . . 87.24(14) ?
    O32 Ni3 O33 . . 88.19(13) ?
    N31 Ni3 O12 . . 96.99(14) ?
    O31 Ni3 O12 . . 94.12(13) ?
    O22 Ni3 O12 . . 81.29(12) ?
    O32 Ni3 O12 . . 79.88(12) ?
    O33 Ni3 O12 . . 163.85(13) ?
    O41 Ni4 N41 . . 93.86(16) ?
    O41 Ni4 O42 . . 171.08(13) ?
    N41 Ni4 O42 . . 82.65(15) ?
    O41 Ni4 O32 . . 96.76(14) ?
    N41 Ni4 O32 . . 169.24(15) ?
    O42 Ni4 O32 . . 86.60(12) ?
    O41 Ni4 O43 . . 99.72(14) ?
    N41 Ni4 O43 . . 92.60(15) ?
    O42 Ni4 O43 . . 88.67(13) ?
    O32 Ni4 O43 . . 87.31(13) ?
    O41 Ni4 O22 . . 93.77(13) ?
    N41 Ni4 O22 . . 95.49(14) ?
    O42 Ni4 O22 . . 78.46(12) ?
    O32 Ni4 O22 . . 82.13(12) ?
    O43 Ni4 O22 . . 163.76(13) ?
    C17 N11 C18 . . 123.6(4) ?
    C17 N11 Ni1 . . 125.1(3) ?
    C18 N11 Ni1 . . 111.3(3) ?
    C27 N21 C28 . . 124.4(5) ?
    C27 N21 Ni2 . . 125.5(4) ?
    C28 N21 Ni2 . . 110.0(3) ?
    C37 N31 C38 . . 123.4(4) ?
    C37 N31 Ni3 . . 125.5(3) ?
    C38 N31 Ni3 . . 111.1(3) ?
    C47 N41 C48 . . 123.9(4) ?
    C47 N41 Ni4 . . 124.9(4) ?
    C48 N41 Ni4 . . 111.0(3) ?
    C11 O11 Ni1 . . 124.8(3) ?
    C115 O13 Ni1 . . 128.6(3) ?
    C115 O13 H13O . . 108(4) ?
    Ni1 O13 H13O . . 111(5) ?
    C21 O21 Ni2 . . 124.5(3) ?
    C29 O22 Ni2 . . 107.1(3) ?
    C29 O22 Ni3 . . 136.7(3) ?
    Ni2 O22 Ni3 . . 97.63(13) ?
    C29 O22 Ni4 . . 115.7(3) ?
    Ni2 O22 Ni4 . . 102.38(13) ?
    Ni3 O22 Ni4 . . 92.11(12) ?
    C215 O23 Ni2 . . 128.3(4) ?
    C215 O23 H23O . . 120(5) ?
    Ni2 O23 H23O . . 97(4) ?
    C31 O31 Ni3 . . 124.4(3) ?
    C39 O32 Ni3 . . 108.0(3) ?
    C39 O32 Ni4 . . 138.3(3) ?
    Ni3 O32 Ni4 . . 96.56(12) ?
    C39 O32 Ni1 . . 114.7(3) ?
    Ni3 O32 Ni1 . . 100.82(12) ?
    Ni4 O32 Ni1 . . 92.08(13) ?
    C315 O33 Ni3 . . 128.3(3) ?
    C315 O33 H33O . . 110(5) ?
    Ni3 O33 H33O . . 110(5) ?
    C41 O41 Ni4 . . 124.6(3) ?
    C49 O42 Ni4 . . 108.8(3) ?
    C49 O42 Ni1 . . 139.4(3) ?
    Ni4 O42 Ni1 . . 96.81(14) ?
    C49 O42 Ni2 . . 112.7(3) ?
    Ni4 O42 Ni2 . . 101.23(13) ?
    Ni1 O42 Ni2 . . 91.58(12) ?
    C415 O43 Ni4 . . 128.5(3) ?
    C415 O43 H43O . . 110(5) ?
    Ni4 O43 H43O . . 113(4) ?
    C19 O12 Ni2 . . 135.6(3) ?
    C19 O12 Ni1 . . 107.6(3) ?
    Ni2 O12 Ni1 . . 97.62(13) ?
    C19 O12 Ni3 . . 116.3(3) ?
    Ni2 O12 Ni3 . . 93.45(12) ?
    Ni1 O12 Ni3 . . 100.42(12) ?
    O11 C11 C16 . . 118.7(5) ?
    O11 C11 C12 . . 124.5(4) ?
    C16 C11 C12 . . 116.8(5) ?
    C13 C12 C11 . . 118.8(5) ?
    C13 C12 C17 . . 116.1(5) ?
    C11 C12 C17 . . 125.1(5) ?
    C14 C13 C12 . . 122.8(5) ?
    C14 C13 H13 . . 118.6 ?
    C12 C13 H13 . . 118.6 ?
    C13 C14 C15 . . 118.7(5) ?
    C13 C14 H14 . . 120.6 ?
    C15 C14 H14 . . 120.6 ?
    C16 C15 C14 . . 120.2(5) ?
    C16 C15 H15 . . 119.9 ?
    C14 C15 H15 . . 119.9 ?
    C15 C16 C11 . . 122.7(5) ?
    C15 C16 H16 . . 118.6 ?
    C11 C16 H16 . . 118.6 ?
    N11 C17 C12 . . 125.6(5) ?
    N11 C17 H17 . . 117.2 ?
    C12 C17 H17 . . 117.2 ?
    C113 C18 C19 . . 120.1(5) ?
    C113 C18 N11 . . 125.1(4) ?
    C19 C18 N11 . . 114.7(4) ?
    O12 C19 C110 . . 123.6(4) ?
    O12 C19 C18 . . 118.1(4) ?
    C110 C19 C18 . . 118.3(5) ?
    O21 C21 C26 . . 117.8(5) ?
    O21 C21 C22 . . 125.3(5) ?
    C26 C21 C22 . . 116.9(5) ?
    C23 C22 C21 . . 119.3(6) ?
    C23 C22 C27 . . 116.0(5) ?
    C21 C22 C27 . . 124.6(5) ?
    C24 C23 C22 . . 122.0(6) ?
    C24 C23 H23 . . 119.0 ?
    C22 C23 H23 . . 119.0 ?
    C23 C24 C25 . . 119.1(6) ?
    C23 C24 H24 . . 120.4 ?
    C25 C24 H24 . . 120.4 ?
    C24 C25 C26 . . 120.5(6) ?
    C24 C25 H25 . . 119.8 ?
    C26 C25 H25 . . 119.8 ?
    C25 C26 C21 . . 122.2(6) ?
    C25 C26 H26 . . 118.9 ?
    C21 C26 H26 . . 118.9 ?
    N21 C27 C22 . . 125.0(5) ?
    N21 C27 H27 . . 117.5 ?
    C22 C27 H27 . . 117.5 ?
    C213 C28 C29 . . 118.8(5) ?
    C213 C28 N21 . . 125.3(5) ?
    C29 C28 N21 . . 115.7(4) ?
    O22 C29 C210 . . 122.8(5) ?
    O22 C29 C28 . . 117.6(5) ?
    C210 C29 C28 . . 119.6(5) ?
    O31 C31 C36 . . 119.0(5) ?
    O31 C31 C32 . . 124.7(4) ?
    C36 C31 C32 . . 116.3(5) ?
    C33 C32 C31 . . 119.1(5) ?
    C33 C32 C37 . . 115.7(5) ?
    C31 C32 C37 . . 125.1(5) ?
    C34 C33 C32 . . 122.3(5) ?
    C34 C33 H33 . . 118.8 ?
    C32 C33 H33 . . 118.8 ?
    C33 C34 C35 . . 118.1(5) ?
    C33 C34 H34 . . 120.9 ?
    C35 C34 H34 . . 120.9 ?
    C36 C35 C34 . . 121.1(5) ?
    C36 C35 H35 . . 119.4 ?
    C34 C35 H35 . . 119.4 ?
    C35 C36 C31 . . 123.0(5) ?
    C35 C36 H36 . . 118.5 ?
    C31 C36 H36 . . 118.5 ?
    N31 C37 C32 . . 124.8(5) ?
    N31 C37 H37 . . 117.6 ?
    C32 C37 H37 . . 117.6 ?
    C313 C38 C39 . . 119.3(4) ?
    C313 C38 N31 . . 125.7(5) ?
    C39 C38 N31 . . 114.9(4) ?
    O32 C39 C38 . . 118.0(4) ?
    O32 C39 C310 . . 122.9(4) ?
    C38 C39 C310 . . 119.1(4) ?
    O41 C41 C46 . . 119.1(5) ?
    O41 C41 C42 . . 124.7(5) ?
    C46 C41 C42 . . 116.2(5) ?
    C43 C42 C47 . . 117.3(5) ?
    C43 C42 C41 . . 118.6(5) ?
    C47 C42 C41 . . 124.1(5) ?
    C44 C43 C42 . . 123.4(5) ?
    C44 C43 H43 . . 118.3 ?
    C42 C43 H43 . . 118.3 ?
    C43 C44 C45 . . 117.8(5) ?
    C43 C44 H44 . . 121.1 ?
    C45 C44 H44 . . 121.1 ?
    C46 C45 C44 . . 121.5(6) ?
    C46 C45 H45 . . 119.3 ?
    C44 C45 H45 . . 119.3 ?
    C45 C46 C41 . . 122.4(5) ?
    C45 C46 H46 . . 118.8 ?
    C41 C46 H46 . . 118.8 ?
    N41 C47 C42 . . 125.6(5) ?
    N41 C47 H47 . . 117.2 ?
    C42 C47 H47 . . 117.2 ?
    C413 C48 N41 . . 125.8(5) ?
    C413 C48 C49 . . 119.4(5) ?
    N41 C48 C49 . . 114.7(4) ?
    O42 C49 C410 . . 123.5(5) ?
    O42 C49 C48 . . 117.5(4) ?
    C410 C49 C48 . . 118.9(5) ?
    C19 C110 C111 . . 122.4(5) ?
    C19 C110 H110 . . 118.8 ?
    C111 C110 H110 . . 118.8 ?
    C112 C111 C110 . . 117.8(5) ?
    C112 C111 C114 . . 120.7(5) ?
    C110 C111 C114 . . 121.4(5) ?
    C113 C112 C111 . . 120.6(5) ?
    C113 C112 H112 . . 119.7 ?
    C111 C112 H112 . . 119.7 ?
    C112 C113 C18 . . 120.8(5) ?
    C112 C113 H113 . . 119.6 ?
    C18 C113 H113 . . 119.6 ?
    C111 C114 H11A . . 109.5 ?
    C111 C114 H11B . . 109.5 ?
    H11A C114 H11B . . 109.5 ?
    C111 C114 H11C . . 109.5 ?
    H11A C114 H11C . . 109.5 ?
    H11B C114 H11C . . 109.5 ?
    O13 C115 H11D . . 109.5 ?
    O13 C115 H11E . . 109.5 ?
    H11D C115 H11E . . 109.5 ?
    O13 C115 H11F . . 109.5 ?
    H11D C115 H11F . . 109.5 ?
    H11E C115 H11F . . 109.5 ?
    C211 C210 C29 . . 121.0(5) ?
    C211 C210 H210 . . 119.5 ?
    C29 C210 H210 . . 119.5 ?
    C210 C211 C212 . . 118.4(5) ?
    C210 C211 C214 . . 120.1(6) ?
    C212 C211 C214 . . 121.6(5) ?
    C213 C212 C211 . . 121.7(5) ?
    C213 C212 H212 . . 119.2 ?
    C211 C212 H212 . . 119.2 ?
    C212 C213 C28 . . 120.6(6) ?
    C212 C213 H213 . . 119.7 ?
    C28 C213 H213 . . 119.7 ?
    C211 C214 H21A . . 109.5 ?
    C211 C214 H21B . . 109.5 ?
    H21A C214 H21B . . 109.5 ?
    C211 C214 H21C . . 109.5 ?
    H21A C214 H21C . . 109.5 ?
    H21B C214 H21C . . 109.5 ?
    O23 C215 H21D . . 109.5 ?
    O23 C215 H21E . . 109.5 ?
    H21D C215 H21E . . 109.5 ?
    O23 C215 H21F . . 109.5 ?
    H21D C215 H21F . . 109.5 ?
    H21E C215 H21F . . 109.5 ?
    C311 C310 C39 . . 121.4(5) ?
    C311 C310 H310 . . 119.3 ?
    C39 C310 H310 . . 119.3 ?
    C312 C311 C310 . . 118.7(5) ?
    C312 C311 C314 . . 121.1(5) ?
    C310 C311 C314 . . 120.2(5) ?
    C311 C312 C313 . . 121.1(5) ?
    C311 C312 H312 . . 119.5 ?
    C313 C312 H312 . . 119.5 ?
    C312 C313 C38 . . 120.4(5) ?
    C312 C313 H313 . . 119.8 ?
    C38 C313 H313 . . 119.8 ?
    C311 C314 H31A . . 109.5 ?
    C311 C314 H31B . . 109.5 ?
    H31A C314 H31B . . 109.5 ?
    C311 C314 H31C . . 109.5 ?
    H31A C314 H31C . . 109.5 ?
    H31B C314 H31C . . 109.5 ?
    O33 C315 H31D . . 109.5 ?
    O33 C315 H31E . . 109.5 ?
    H31D C315 H31E . . 109.5 ?
    O33 C315 H31F . . 109.5 ?
    H31D C315 H31F . . 109.5 ?
    H31E C315 H31F . . 109.5 ?
    C49 C410 C411 . . 121.4(5) ?
    C49 C410 H410 . . 119.3 ?
    C411 C410 H410 . . 119.3 ?
    C412 C411 C410 . . 118.2(5) ?
    C412 C411 C414 . . 122.1(5) ?
    C410 C411 C414 . . 119.7(5) ?
    C413 C412 C411 . . 121.7(5) ?
    C413 C412 H412 . . 119.1 ?
    C411 C412 H412 . . 119.1 ?
    C412 C413 C48 . . 120.3(5) ?
    C412 C413 H413 . . 119.8 ?
    C48 C413 H413 . . 119.8 ?
    C411 C414 H41A . . 109.5 ?
    C411 C414 H41B . . 109.5 ?
    H41A C414 H41B . . 109.5 ?
    C411 C414 H41C . . 109.5 ?
    H41A C414 H41C . . 109.5 ?
    H41B C414 H41C . . 109.5 ?
    O43 C415 H41D . . 109.5 ?
    O43 C415 H41E . . 109.5 ?
    H41D C415 H41E . . 109.5 ?
    O43 C415 H41F . . 109.5 ?
    H41D C415 H41F . . 109.5 ?
    H41E C415 H41F . . 109.5 ?
    C1 O1 H11O . . 109.0(9) ?
    O1 C1 H1A . . 109.5 ?
    O1 C1 H1B . . 109.5 ?
    H1A C1 H1B . . 109.5 ?
    O1 C1 H1C . . 109.5 ?
    H1A C1 H1C . . 109.5 ?
    H1B C1 H1C . . 109.5 ?
loop_
    _geom_torsion_atom_site_label_1
    _geom_torsion_atom_site_label_2
    _geom_torsion_atom_site_label_3
    _geom_torsion_atom_site_label_4
    _geom_torsion_site_symmetry_1
    _geom_torsion_site_symmetry_2
    _geom_torsion_site_symmetry_3
    _geom_torsion_site_symmetry_4
    _geom_torsion
    _geom_torsion_publ_flag
    Ni1 O11 C11 C16 . . . . 177.5(3) ?
    Ni1 O11 C11 C12 . . . . -2.8(7) ?
    O11 C11 C12 C13 . . . . 179.1(4) ?
    C16 C11 C12 C13 . . . . -1.2(7) ?
    O11 C11 C12 C17 . . . . -3.9(8) ?
    C16 C11 C12 C17 . . . . 175.8(5) ?
    C11 C12 C13 C14 . . . . 0.6(8) ?
    C17 C12 C13 C14 . . . . -176.7(5) ?
    C12 C13 C14 C15 . . . . 0.5(9) ?
    C13 C14 C15 C16 . . . . -1.1(9) ?
    C14 C15 C16 C11 . . . . 0.5(9) ?
    O11 C11 C16 C15 . . . . -179.6(5) ?
    C12 C11 C16 C15 . . . . 0.7(8) ?
    C18 N11 C17 C12 . . . . -173.6(5) ?
    Ni1 N11 C17 C12 . . . . 7.3(7) ?
    C13 C12 C17 N11 . . . . 178.5(5) ?
    C11 C12 C17 N11 . . . . 1.4(8) ?
    C17 N11 C18 C113 . . . . 20.7(8) ?
    Ni1 N11 C18 C113 . . . . -160.2(4) ?
    C17 N11 C18 C19 . . . . -165.0(5) ?
    Ni1 N11 C18 C19 . . . . 14.1(5) ?
    Ni2 O12 C19 C110 . . . . 36.8(7) ?
    Ni1 O12 C19 C110 . . . . 158.3(4) ?
    Ni3 O12 C19 C110 . . . . -90.1(5) ?
    Ni2 O12 C19 C18 . . . . -144.0(4) ?
    Ni1 O12 C19 C18 . . . . -22.5(5) ?
    Ni3 O12 C19 C18 . . . . 89.1(5) ?
    C113 C18 C19 O12 . . . . -178.7(5) ?
    N11 C18 C19 O12 . . . . 6.7(7) ?
    C113 C18 C19 C110 . . . . 0.5(7) ?
    N11 C18 C19 C110 . . . . -174.1(4) ?
    Ni2 O21 C21 C26 . . . . -172.2(3) ?
    Ni2 O21 C21 C22 . . . . 9.3(7) ?
    O21 C21 C22 C23 . . . . 179.6(5) ?
    C26 C21 C22 C23 . . . . 1.2(7) ?
    O21 C21 C22 C27 . . . . -0.9(8) ?
    C26 C21 C22 C27 . . . . -179.4(5) ?
    C21 C22 C23 C24 . . . . -0.2(8) ?
    C27 C22 C23 C24 . . . . -179.6(5) ?
    C22 C23 C24 C25 . . . . -0.7(8) ?
    C23 C24 C25 C26 . . . . 0.6(8) ?
    C24 C25 C26 C21 . . . . 0.5(8) ?
    O21 C21 C26 C25 . . . . -179.9(5) ?
    C22 C21 C26 C25 . . . . -1.3(8) ?
    C28 N21 C27 C22 . . . . 175.1(4) ?
    Ni2 N21 C27 C22 . . . . -0.1(7) ?
    C23 C22 C27 N21 . . . . 175.2(5) ?
    C21 C22 C27 N21 . . . . -4.2(8) ?
    C27 N21 C28 C213 . . . . -12.7(8) ?
    Ni2 N21 C28 C213 . . . . 163.1(4) ?
    C27 N21 C28 C29 . . . . 172.4(4) ?
    Ni2 N21 C28 C29 . . . . -11.8(5) ?
    Ni2 O22 C29 C210 . . . . -158.7(4) ?
    Ni3 O22 C29 C210 . . . . -36.8(7) ?
    Ni4 O22 C29 C210 . . . . 88.0(5) ?
    Ni2 O22 C29 C28 . . . . 22.9(5) ?
    Ni3 O22 C29 C28 . . . . 144.8(4) ?
    Ni4 O22 C29 C28 . . . . -90.5(4) ?
    C213 C28 C29 O22 . . . . 176.5(4) ?
    N21 C28 C29 O22 . . . . -8.3(6) ?
    C213 C28 C29 C210 . . . . -2.1(7) ?
    N21 C28 C29 C210 . . . . 173.2(4) ?
    Ni3 O31 C31 C36 . . . . 169.8(4) ?
    Ni3 O31 C31 C32 . . . . -10.2(7) ?
    O31 C31 C32 C33 . . . . 180.0(5) ?
    C36 C31 C32 C33 . . . . 0.0(7) ?
    O31 C31 C32 C37 . . . . -0.1(8) ?
    C36 C31 C32 C37 . . . . 179.8(5) ?
    C31 C32 C33 C34 . . . . 0.3(8) ?
    C37 C32 C33 C34 . . . . -179.6(5) ?
    C32 C33 C34 C35 . . . . -0.1(8) ?
    C33 C34 C35 C36 . . . . -0.2(8) ?
    C34 C35 C36 C31 . . . . 0.4(9) ?
    O31 C31 C36 C35 . . . . 179.7(5) ?
    C32 C31 C36 C35 . . . . -0.3(8) ?
    C38 N31 C37 C32 . . . . -175.3(4) ?
    Ni3 N31 C37 C32 . . . . 2.4(7) ?
    C33 C32 C37 N31 . . . . -175.6(5) ?
    C31 C32 C37 N31 . . . . 4.5(8) ?
    C37 N31 C38 C313 . . . . 12.5(8) ?
    Ni3 N31 C38 C313 . . . . -165.5(4) ?
    C37 N31 C38 C39 . . . . -171.0(5) ?
    Ni3 N31 C38 C39 . . . . 10.9(5) ?
    Ni3 O32 C39 C38 . . . . -21.8(5) ?
    Ni4 O32 C39 C38 . . . . -145.0(4) ?
    Ni1 O32 C39 C38 . . . . 89.7(4) ?
    Ni3 O32 C39 C310 . . . . 160.1(4) ?
    Ni4 O32 C39 C310 . . . . 37.0(7) ?
    Ni1 O32 C39 C310 . . . . -88.3(4) ?
    C313 C38 C39 O32 . . . . -175.2(4) ?
    N31 C38 C39 O32 . . . . 8.1(6) ?
    C313 C38 C39 C310 . . . . 2.9(7) ?
    N31 C38 C39 C310 . . . . -173.7(4) ?
    Ni4 O41 C41 C46 . . . . -169.9(3) ?
    Ni4 O41 C41 C42 . . . . 9.6(7) ?
    O41 C41 C42 C43 . . . . -175.7(4) ?
    C46 C41 C42 C43 . . . . 3.8(7) ?
    O41 C41 C42 C47 . . . . 2.8(8) ?
    C46 C41 C42 C47 . . . . -177.6(4) ?
    C47 C42 C43 C44 . . . . 178.8(5) ?
    C41 C42 C43 C44 . . . . -2.5(8) ?
    C42 C43 C44 C45 . . . . 0.1(8) ?
    C43 C44 C45 C46 . . . . 0.9(8) ?
    C44 C45 C46 C41 . . . . 0.6(8) ?
    O41 C41 C46 C45 . . . . 176.6(4) ?
    C42 C41 C46 C45 . . . . -3.0(7) ?
    C48 N41 C47 C42 . . . . 178.2(4) ?
    Ni4 N41 C47 C42 . . . . -7.0(7) ?
    C43 C42 C47 N41 . . . . 174.3(4) ?
    C41 C42 C47 N41 . . . . -4.3(8) ?
    C47 N41 C48 C413 . . . . -17.4(7) ?
    Ni4 N41 C48 C413 . . . . 167.2(4) ?
    C47 N41 C48 C49 . . . . 163.4(4) ?
    Ni4 N41 C48 C49 . . . . -12.0(5) ?
    Ni4 O42 C49 C410 . . . . -163.9(4) ?
    Ni1 O42 C49 C410 . . . . -37.8(7) ?
    Ni2 O42 C49 C410 . . . . 84.6(5) ?
    Ni4 O42 C49 C48 . . . . 19.9(5) ?
    Ni1 O42 C49 C48 . . . . 146.0(4) ?
    Ni2 O42 C49 C48 . . . . -91.6(4) ?
    C413 C48 C49 O42 . . . . 174.8(4) ?
    N41 C48 C49 O42 . . . . -6.0(6) ?
    C413 C48 C49 C410 . . . . -1.5(7) ?
    N41 C48 C49 C410 . . . . 177.7(4) ?
    O12 C19 C110 C111 . . . . 177.8(5) ?
    C18 C19 C110 C111 . . . . -1.4(8) ?
    C19 C110 C111 C112 . . . . 0.7(8) ?
    C19 C110 C111 C114 . . . . -178.0(5) ?
    C110 C111 C112 C113 . . . . 1.0(8) ?
    C114 C111 C112 C113 . . . . 179.7(5) ?
    C111 C112 C113 C18 . . . . -1.8(8) ?
    C19 C18 C113 C112 . . . . 1.1(8) ?
    N11 C18 C113 C112 . . . . 175.1(5) ?
    O22 C29 C210 C211 . . . . -176.8(4) ?
    C28 C29 C210 C211 . . . . 1.6(7) ?
    C29 C210 C211 C212 . . . . 0.3(7) ?
    C29 C210 C211 C214 . . . . -179.6(5) ?
    C210 C211 C212 C213 . . . . -1.8(8) ?
    C214 C211 C212 C213 . . . . 178.1(5) ?
    C211 C212 C213 C28 . . . . 1.4(8) ?
    C29 C28 C213 C212 . . . . 0.6(7) ?
    N21 C28 C213 C212 . . . . -174.1(5) ?
    O32 C39 C310 C311 . . . . 175.4(4) ?
    C38 C39 C310 C311 . . . . -2.7(7) ?
    C39 C310 C311 C312 . . . . 0.6(7) ?
    C39 C310 C311 C314 . . . . -177.8(4) ?
    C310 C311 C312 C313 . . . . 1.2(8) ?
    C314 C311 C312 C313 . . . . 179.6(5) ?
    C311 C312 C313 C38 . . . . -0.9(8) ?
    C39 C38 C313 C312 . . . . -1.2(7) ?
    N31 C38 C313 C312 . . . . 175.1(4) ?
    O42 C49 C410 C411 . . . . -173.0(4) ?
    C48 C49 C410 C411 . . . . 3.1(7) ?
    C49 C410 C411 C412 . . . . -2.1(7) ?
    C49 C410 C411 C414 . . . . 176.6(4) ?
    C410 C411 C412 C413 . . . . -0.6(7) ?
    C414 C411 C412 C413 . . . . -179.2(5) ?
    C411 C412 C413 C48 . . . . 2.1(8) ?
    N41 C48 C413 C412 . . . . 179.8(4) ?
    C49 C48 C413 C412 . . . . -1.0(7) ?
loop_
    _geom_hbond_atom_site_label_D
    _geom_hbond_atom_site_label_H
    _geom_hbond_atom_site_label_A
    _geom_hbond_site_symmetry_A
    _geom_hbond_distance_DH
    _geom_hbond_distance_HA
    _geom_hbond_distance_DA
    _geom_hbond_angle_DHA
    O13 H13O O21 . 0.836(19) 1.89(3) 2.688(5) 161(6)
    O23 H23O O31 . 0.84(2) 1.87(2) 2.709(5) 177(7)
    O33 H33O O41 . 0.82(2) 1.88(3) 2.645(5) 155(7)
    O43 H43O O11 . 0.81(2) 1.93(3) 2.686(5) 155(7)
    C46 H46 O11 4_565 0.93 2.55 3.307(6) 138.5
    C110 H110 O23 . 0.93 2.42 3.177(6) 138.3
    C210 H210 O33 . 0.93 2.44 3.175(6) 136.1
    C310 H310 O43 . 0.93 2.48 3.218(6) 136.5
    C410 H410 O13 . 0.93 2.45 3.189(6) 135.9
    O1 H11O O31 . 0.83 2.2100 3.034(8) 177
_shelx_hkl_file
;
  -5   0   0 159.597 74.2627   3
   5   0   0 64.0011 81.4490   3
   6   0   0 362.648 117.318   3
  -6   0   0 117.851 97.4588   3
   7   0   0 625.740 148.275   3
   8   0   0 25470.2 659.351   3
   9   0   0 780.956 175.962   3
  10   0   0 39043.8 911.720   3
  11   0   0 6109.94 403.678   3
  12   0   0 22046.8 756.839   3
  13   0   0 10057.6 551.198   3
  14   0   0 3561.00 353.089   3
  15   0   0 3859.54 395.593   3
  16   0   0 3142.74 379.902   3
  17   0   0 21570.7 919.391   3
  18   0   0 4554.98 467.642   3
  19   0   0 338.577 203.917   3
  20   0   0 2539.32 390.978   3
  21   0   0 332.527 258.163   3
  22   0   0 61.5308 216.249   3
  23   0   0 1785.46 335.935   2
  23   0   0 2617.89 458.362   3
  24   0   0 229.742 206.279   2
  25   0   0 116.697 207.365   2
  26   0   0 708.241 271.839   2
  27   0   0 531.911 300.841   2
  28   0   0 443.789 276.096   2
  29   0   0 14.8876 277.194   2
  30   0   0 769.407 334.062   2
   5  -1   0 393.293 91.4165   3
   5   1   0 459.211 118.709   3
  -5  -1   0 328.025 112.163   3
  -5   1   0 473.569 101.715   3
  -6   1   0 1355.64 151.094   3
   6   1   0 1240.05 174.804   3
   6  -1   0 1448.12 157.109   3
   7   1   0 1195.48 173.521   3
   7  -1   0 1110.62 165.168   3
   8  -1   0 7353.15 354.362   3
   8   1   0 7517.55 389.408   3
   9   1   0 1130.31 189.220   3
   9  -1   0 990.840 174.753   3
  10  -1   0 15784.4 568.070   3
  10   1   0 16173.1 610.581   3
  11  -1   0 5379.22 360.589   3
  11   1   0 4923.76 384.076   3
  12  -1   0 23096.9 756.680   3
  12   1   0 24579.2 824.678   3
  13  -1   0 484.121 201.994   3
  13   1   0 612.173 204.026   3
  14  -1   0 7973.69 496.949   3
  14   1   0 8045.59 535.394   3
  15   1   0 2152.14 301.980   3
  15  -1   0 2225.44 318.251   3
  16  -1   0 1132.03 250.751   3
  16   1   0 1277.89 284.391   3
  17  -1   0 2694.73 368.145   3
  17   1   0 2857.55 375.306   3
  18  -1   0 473.007 249.541   3
  18   1   0 407.029 249.622   3
  19  -1   0 441.199 248.504   3
  19   1   0 495.266 276.984   3
  20   1   0-129.502 226.963   3
  20  -1   0 225.567 201.003   3
  21   1   0 84.1598 207.607   3
  21  -1   0 220.729 228.967   3
  22  -1   0 391.303 220.317   2
  22  -1   0 1037.50 308.271   3
  22   1   0 986.566 300.161   3
  23   1   0 283.841 230.151   3
  23  -1   0 150.431 224.956   2
  23  -1   0 135.983 196.556   3
  23   1   0-310.212 290.137   2
  24  -1   0 194.426 258.398   2
  24   1   0 397.185 229.926   2
  25  -1   0 3604.47 502.376   2
  25   1   0 4099.75 496.124   2
  26  -1   0 100.753 242.481   2
  26   1   0 330.489 230.330   2
  27  -1   0 1873.93 414.299   2
  27   1   0 1776.47 400.338   2
  28   1   0-185.376 246.372   2
  28  -1   0-136.079 258.730   2
  29   1   0 326.991 287.233   2
  29  -1   0 427.970 256.123   2
   4  -2   0 10240.8 241.457   3
  -4  -2   0 8635.52 343.132   3
  -4   2   0 9698.33 230.511   3
   4   2   0 10236.7 346.391   3
  -5   2   0 207.030 80.3343   3
   5  -2   0 256.448 82.5640   3
   5   2   0 284.038 132.101   3
  -6   2   0 6776.85 260.934   3
   6   2   0 6381.07 338.634   3
   6  -2   0 6315.83 264.774   3
  -7   2   0 3516.57 217.998   3
   7  -2   0 3615.51 227.891   3
   7   2   0 3358.74 276.683   3
   8  -2   0 17053.2 486.092   3
   8   2   0 16877.3 584.465   3
   9  -2   0 9715.23 407.131   3
   9   2   0 9338.40 480.135   3
  10   2   0 7930.19 458.213   3
  10  -2   0 7785.37 398.030   3
  11   2   0 15403.2 655.340   3
  11  -2   0 15169.3 562.545   3
  12  -2   0 11678.0 525.588   3
  12   2   0 11719.3 601.641   3
  13   2   0 14435.6 690.646   3
  13  -2   0 14142.9 609.605   3
  14  -2   0 6898.23 449.335   3
  14   2   0 6980.55 519.229   3
  15   2   0 4106.30 423.822   3
  15  -2   0 3779.15 366.557   3
  16  -2   0-58.5177 175.560   3
  16   2   0 118.385 218.593   3
  17   2   0 722.008 246.044   3
  17  -2   0 493.094 181.745   3
  18   2   0 1204.20 288.323   3
  18  -2   0 1407.13 298.781   3
  19  -2   0 301.123 229.569   3
  19   2   0 127.618 220.809   3
  20   2   0 1242.09 336.122   3
  20  -2   0 1640.60 320.094   3
  21  -2   0 2924.09 398.065   3
  21   2   0 2893.25 457.153   3
  21  -2   0 2518.75 402.573   2
  22   2   0 1282.01 364.489   3
  22  -2   0 1662.32 330.560   3
  22  -2   0 1551.88 343.228   2
  23  -2   0 4841.26 549.797   3
  23   2   0 4992.95 506.090   2
  23  -2   0 4809.52 554.914   2
  24  -2   0 981.403 307.197   2
  24   2   0 799.689 241.313   2
  25  -2   0 1725.99 394.218   2
  25   2   0 908.586 280.302   2
  26   2   0 643.436 251.697   2
  26  -2   0 1064.37 330.636   2
  27   2   0-42.1371 244.525   2
  27  -2   0 206.235 261.482   2
  28  -2   0-164.667 302.632   2
  29  -2   0 1171.09 380.033   2
   0   3   0-31.6791 47.3435   2
   0  -3   0 58.8931 81.9617   1
   0  -3   0 68.6147 47.6396   3
   0  -3   0 79.5514 49.3738   2
   0   3   0-85.2277 95.6644   1
   1   3   0 3358.11 194.896   1
  -1  -3   0 3566.98 167.499   3
   1   3   0 2295.25 93.0633   2
  -1   3   0 3200.38 199.978   1
  -1  -3   0 3572.71 196.457   1
   1  -3   0 3199.82 177.262   1
  -1  -3   0 3554.27 116.403   2
   1  -3   0 3440.49 158.248   2
  -2  -3   0 10557.7 311.209   3
  -2   3   0 10689.8 341.378   1
   2  -3   0 10487.4 305.734   2
   2  -3   0 10440.6 337.558   1
  -3  -3   0 130.822 107.463   3
   3   3   0 202.668 87.4623   3
   4   3   0 11420.2 388.473   3
   4  -3   0 11176.0 224.832   3
  -4   3   0 10087.9 203.810   3
   5  -3   0 3767.42 167.725   3
  -5   3   0 3800.93 160.556   3
   5   3   0 3808.79 263.474   3
   6  -3   0 7846.05 267.296   3
  -6   3   0 7628.64 251.452   3
   6   3   0 7538.03 380.081   3
   7  -3   0 592.451 114.664   3
  -7   3   0 658.129 103.833   3
   7   3   0 887.915 181.030   3
   8   3   0 5994.59 375.144   3
   8  -3   0 5993.99 284.993   3
  -8   3   0 5923.85 269.749   3
   9  -3   0 2799.86 233.885   3
   9   3   0 3075.66 300.954   3
  10   3   0 3746.84 332.759   3
  10  -3   0 3214.00 257.580   3
  11   3   0 1610.05 256.364   3
  11  -3   0 1693.32 201.339   3
  12  -3   0 1985.53 233.913   3
  12   3   0 2034.24 292.660   3
  13  -3   0 214.128 148.382   3
  13   3   0 351.295 193.911   3
  14  -3   0 4973.69 385.097   3
  14   3   0 5579.62 469.570   3
  15  -3   0 1301.93 242.921   3
  15   3   0 995.791 242.506   3
  16   3   0 5019.06 485.621   3
  16  -3   0 4855.88 412.328   3
  17   3   0 1067.08 322.124   3
  17  -3   0 972.520 252.582   3
  18  -3   0 2701.71 348.267   3
  18   3   0 2788.41 418.251   3
  19  -3   0 168.010 189.971   3
  19   3   0 286.211 214.912   3
  20  -3   0 752.278 261.657   2
  20  -3   0 1189.89 279.346   3
  20   3   0 1073.17 314.509   3
  21  -3   0 1340.11 305.889   3
  21  -3   0 986.364 292.766   2
  21   3   0 970.075 319.541   3
  22  -3   0 12.9463 192.193   3
  22  -3   0-302.321 313.486   2
  23  -3   0-262.860 303.610   2
  23  -3   0-50.6139 241.924   3
  23   3   0-223.291 226.081   2
  24   3   0-136.588 194.332   2
  24  -3   0-72.1479 204.294   2
  25  -3   0 1046.10 337.032   2
  25   3   0 1226.26 301.827   2
  26  -3   0-170.301 241.059   2
  27  -3   0 714.529 312.401   2
  28  -3   0-93.5098 253.170   2
   0   4   0 71163.3 957.753   1
   0  -4   0 70783.7 697.330   3
   0  -4   0 72444.8 708.217   2
  -1  -4   0 77005.5 818.689   3
   1   4   0 76581.6 626.912   2
  -1   4   0 77271.3 1006.78   1
  -1  -4   0 76462.5 635.349   2
   1   4   0 75219.2 979.270   1
   1  -4   0 77043.4 804.355   2
   2   4   0 4132.24 130.699   2
   2   4   0 4801.15 272.595   1
  -2  -4   0 4628.89 242.357   3
  -2   4   0 4875.18 273.814   1
  -2  -4   0 4811.09 145.316   2
   2  -4   0 4731.13 231.717   2
  -3   4   0 7100.16 338.317   1
   3  -4   0 6576.79 292.428   2
  -3  -4   0 6538.86 154.799   2
   4  -4   0 13122.0 437.096   2
   4   4   0 13728.0 454.093   3
   4  -4   0 13546.0 229.772   3
   5   4   0 1566.62 95.1542   2
   5  -4   0 1412.17 95.1833   3
   5   4   0 1608.40 197.118   3
  -6   4   0 250.574 64.4779   3
   6   4   0 135.122 113.452   3
   6  -4   0 392.930 77.8688   3
  -7   4   0 330.512 75.3537   3
   7  -4   0 294.567 90.2846   3
   7   4   0 263.956 146.271   3
  -8   4   0 13133.4 369.981   3
   8   4   0 13487.9 570.359   3
   8  -4   0 13582.2 391.226   3
   9   4   0 8913.84 484.836   3
   9  -4   0 8443.47 349.794   3
  10  -4   0 2622.31 212.027   3
  10   4   0 2134.33 275.663   3
  11   4   0 11160.5 591.044   3
  11  -4   0 10930.8 443.350   3
  12   4   0 6305.59 469.881   3
  12  -4   0 5934.75 359.808   3
  13   4   0 12048.2 658.617   3
  13  -4   0 12513.9 530.708   3
  14  -4   0 3739.05 327.188   3
  14   4   0 3817.17 414.559   3
  15  -4   0 2050.77 267.002   3
  15   4   0 2190.37 367.433   3
  16  -4   0 336.277 195.711   3
  16   4   0 321.179 209.647   3
  17   4   0 314.379 232.170   3
  17  -4   0 191.667 165.302   3
  18   4   0 1305.97 316.033   3
  18  -4   0 2244.95 325.617   3
  18  -4   0 1411.18 288.398   2
  19   4   0 1190.72 316.683   3
  19  -4   0 1298.77 277.869   3
  19  -4   0 1178.71 272.421   2
  20  -4   0 332.571 183.042   3
  20  -4   0 396.508 236.323   2
  21  -4   0 4871.49 545.812   2
  21  -4   0 5620.80 498.849   3
  22  -4   0 1944.03 386.632   2
  22  -4   0 2346.40 353.082   3
  23   4   0 2688.74 360.075   2
  23  -4   0 2584.30 425.894   2
  24  -4   0-36.7877 214.055   2
  25  -4   0 727.463 302.147   2
  26  -4   0 612.968 319.303   2
  27  -4   0-221.024 323.424   2
   0  -5   0-148.963 99.2961   2
   0   5   0-301.190 170.851   1
   0  -5   0 4.31107 72.7823   3
   1   5   0 76147.7 1106.59   1
   1  -5   0 76615.8 716.562   3
  -1  -5   0 76144.1 891.615   3
   1  -5   0 77835.2 892.464   2
  -1   5   0 78570.4 1134.69   1
  -1  -5   0 77487.9 729.890   2
   1   5   0 76606.1 723.441   2
   2   5   0 50234.5 897.263   1
  -2   5   0 50372.1 930.508   1
   2   5   0 50489.8 517.937   2
   2  -5   0 49833.4 775.397   2
  -2  -5   0 49711.1 523.082   2
  -2  -5   0 49404.9 783.764   3
  -3   5   0 8704.73 404.733   1
  -3  -5   0 8365.49 196.807   2
   3   5   0 8354.33 193.318   2
   3  -5   0 8388.28 350.947   2
   3   5   0 8769.79 397.954   1
   4  -5   0 40394.4 384.287   3
   4  -5   0 41683.9 811.895   2
   5  -5   0 606.387 61.9572   3
   5   5   0 549.375 58.0416   2
   5  -5   0 425.431 130.364   2
   6  -5   0 17090.7 321.197   3
   6   5   0 17778.6 602.222   3
   6   5   0 17146.6 311.678   2
   6  -5   0 17605.0 600.388   2
  -7   5   0 108.266 48.9056   3
   7  -5   0 158.885 72.0660   3
   7  -5   0 66.3735 140.252   2
   7   5   0 93.6713 61.9235   2
   7   5   0 66.9911 133.237   3
   8  -5   0 2894.33 178.777   3
   8  -5   0 2850.65 279.040   2
  -8   5   0 2944.76 166.983   3
   8   5   0 3002.72 289.707   3
   9  -5   0-8.95491 82.6994   3
  -9   5   0 36.0739 74.6568   3
   9   5   0 194.404 165.166   3
  10   5   0 2346.51 297.156   3
  10  -5   0 2601.35 211.386   3
  11   5   0 5487.18 446.199   3
  11  -5   0 5205.99 298.741   3
  12   5   0 35008.8 1093.12   3
  12  -5   0 32672.3 764.809   3
  13  -5   0 2634.47 261.148   3
  13   5   0 2529.15 341.460   3
  14   5   0 23298.7 965.099   3
  14  -5   0 23178.1 961.790   2
  14  -5   0 22614.9 725.902   3
  15  -5   0 465.508 231.141   2
  15  -5   0 853.309 198.921   3
  15   5   0 813.086 289.888   3
  16   5   0 12586.8 772.477   3
  16  -5   0 12124.2 739.199   2
  16  -5   0 12533.1 591.619   3
  17  -5   0 99.0566 177.476   3
  17   5   0 341.351 232.618   3
  17  -5   0-199.447 298.262   2
  18  -5   0 1639.00 273.489   3
  18  -5   0 1306.53 290.167   2
  19  -5   0-271.020 309.746   2
  19  -5   0-27.0805 151.612   3
  20  -5   0 164.639 173.184   3
  20  -5   0-41.7147 257.669   2
  21  -5   0 1041.30 258.707   3
  21  -5   0 939.316 306.702   2
  22  -5   0 578.627 301.125   2
  22  -5   0 717.045 227.642   3
  23  -5   0 206.888 261.017   2
  24  -5   0 2287.97 439.555   2
  25  -5   0-175.999 268.395   2
  26  -5   0 566.739 290.094   2
  27  -5   0 257.946 311.769   2
   0  -6   0 43881.0 669.347   3
   0  -6   0 43754.2 674.547   2
   0   6   0 45090.1 936.589   1
   1  -6   0 3355.80 178.110   3
   1  -6   0 3444.13 224.203   2
  -1   6   0 3304.55 280.217   1
  -1  -6   0 3144.71 208.741   3
  -1  -6   0 3350.91 178.513   2
   1   6   0 3153.74 259.109   1
   2  -6   0 67052.6 957.296   2
   2   6   0 67422.5 679.286   2
   2  -6   0 64799.9 651.419   3
   2   6   0 67262.1 1145.75   1
  -2   6   0 66922.3 1171.20   1
  -2  -6   0 65534.8 675.339   2
   3   6   0 346.042 154.372   1
   3   6   0 262.286 47.4975   2
  -3   6   0 364.810 156.702   1
  -3  -6   0 303.804 64.9775   2
   3  -6   0 329.081 116.010   2
   4  -6   0 31199.7 349.047   3
  -4   6   0 32978.9 850.382   1
   4   6   0 32000.9 799.568   1
   4   6   0 30834.7 380.844   2
   4  -6   0 32023.0 750.843   2
   5   6   0 41.6746 26.9987   2
   5  -6   0 89.6867 37.0550   3
   5  -6   0 61.0620 117.933   2
   6  -6   0 337.302 52.7213   3
   6   6   0 316.074 48.1709   2
   6  -6   0 124.559 143.349   2
   7  -6   0 5.40760 44.6347   3
   7   6   0 0.09944 45.2217   2
   8   6   0 675.092 84.6053   2
   8  -6   0 176.683 157.142   2
   8  -6   0 672.797 95.2669   3
   9   6   0 215.236 78.9748   2
   9  -6   0-33.5106 161.275   2
   9  -6   0 252.829 83.4063   3
  10  -6   0 4822.19 251.943   3
  10  -6   0 4168.70 380.461   2
 -10   6   0 4659.78 229.160   3
  11  -6   0 9743.02 379.117   3
  11  -6   0 9190.91 562.869   2
  12  -6   0 3537.62 365.219   2
  12  -6   0 4014.36 274.124   3
  13  -6   0 9012.23 420.516   3
  13  -6   0 8608.94 587.800   2
  14  -6   0 430.013 159.515   3
  14  -6   0 141.673 240.729   2
  15  -6   0 2497.88 377.860   2
  15  -6   0 2914.83 282.197   3
  16  -6   0 36.2051 136.680   3
  16  -6   0-239.606 245.577   2
  17  -6   0 2236.34 364.818   2
  17  -6   0 2554.75 290.335   3
  18  -6   0 683.092 195.928   3
  18  -6   0 519.181 245.050   2
  19  -6   0 3886.06 486.935   2
  19  -6   0 3490.54 364.449   3
  20  -6   0 797.818 260.252   2
  21  -6   0 591.678 281.601   2
  22  -6   0-293.054 260.880   2
  23  -6   0 162.185 244.558   2
  24  -6   0 940.645 343.804   2
  25  -6   0 689.109 364.699   2
  26  -6   0 1977.19 469.808   2
   0   7   0 85.6364 126.985   1
   0  -7   0-128.053 105.113   2
   0  -7   0 32.8980 84.6320   3
  -1  -7   0 15495.2 393.426   2
   1  -7   0 15006.5 456.568   2
   1  -7   0 15111.9 387.451   3
  -1   7   0 15742.3 614.176   1
   1   7   0 15338.5 596.719   1
  -2   7   0 10615.0 515.304   1
   2   7   0 11258.8 513.653   1
   2  -7   0 11356.1 430.755   2
   2  -7   0 10701.7 297.667   3
  -2  -7   0 10518.8 301.581   2
   3  -7   0 4622.27 300.325   2
   3   7   0 4362.67 337.655   1
  -3  -7   0 4400.17 185.310   2
  -3   7   0 4476.46 358.122   1
   3  -7   0 4022.63 168.130   3
   4  -7   0 21978.4 310.568   3
  -4  -7   0 22478.7 358.144   2
   4   7   0 22894.5 746.795   1
   4  -7   0 21298.6 318.730   3
   4   7   0 21823.5 345.172   2
  -4   7   0 23662.5 785.105   1
   4  -7   0 22744.9 665.313   2
   5   7   0 1277.30 79.4868   2
   5   7   0 1489.68 242.082   1
   5  -7   0 1731.44 219.462   2
   6  -7   0 8723.75 461.485   2
   6   7   0 9390.83 496.545   1
   7  -7   0 3614.02 140.023   3
   7   7   0 3649.56 138.317   2
   7  -7   0 3897.82 328.032   2
   8   7   0 13446.6 289.192   2
   8  -7   0 14148.9 632.951   2
   8  -7   0 13745.1 301.725   3
   9  -7   0 730.929 165.641   2
   9  -7   0 1126.47 109.770   3
   9   7   0 967.240 94.9197   2
  10  -7   0 1476.02 247.682   2
  10   7   0 1867.55 146.347   2
  10  -7   0 2214.35 161.752   3
  11  -7   0 1215.39 237.893   2
  11  -7   0 1562.68 156.702   3
  11   7   0 1307.88 137.077   2
  12  -7   0 3755.44 392.304   2
  12  -7   0 4174.11 256.426   3
  13  -7   0-187.377 233.425   2
  13  -7   0 162.321 103.903   3
  14  -7   0 2391.97 237.932   3
  14  -7   0 2091.77 325.117   2
  15  -7   0 168.670 129.174   3
  15  -7   0-192.318 275.332   2
  16  -7   0 541.078 164.590   3
  16  -7   0 617.506 260.380   2
  17  -7   0 885.527 307.664   2
  18  -7   0 163.991 228.248   2
  19  -7   0 1083.35 313.603   2
  20  -7   0 55.8690 271.516   2
  21  -7   0 297.183 245.473   2
  22  -7   0-208.636 291.636   2
  23  -7   0 2989.05 500.705   2
  24  -7   0-0.39649 222.080   2
  25  -7   0 3837.16 615.395   2
   0   8   0 597.540 210.560   1
   0  -8   0 465.370 113.898   2
   1  -8   0-15.2019 115.709   2
   1   8   0-129.748 157.634   1
   1  -8   0 25.3020 78.7913   3
  -1  -8   0 89.9177 95.9983   2
  -1   8   0 78.7626 162.679   1
   2  -8   0 1794.36 202.152   2
  -2   8   0 1915.94 276.408   1
  -2  -8   0 1674.74 144.942   2
   2  -8   0 1665.42 139.490   3
   2   8   0 1546.81 226.671   1
  -3   8   0-80.0867 171.527   1
  -3  -8   0 272.192 82.7804   2
   3   8   0-70.7894 168.335   1
   3  -8   0 185.284 64.0346   3
   3  -8   0 263.434 141.106   2
   4  -8   0 1594.83 101.208   3
   4  -8   0 2152.37 259.177   2
  -4   8   0 2048.84 280.141   1
   4  -8   0 1753.73 97.6439   3
  -4  -8   0 2094.52 124.032   2
   4   8   0 2046.06 274.755   1
   5   8   0 634.577 208.130   1
   5  -8   0 566.682 180.997   2
   6   8   0 1273.14 262.623   1
   6  -8   0 970.923 207.047   2
   7  -8   0 1611.52 243.287   2
   7   8   0 2178.00 318.813   1
   8   8   0-3.21723 11.7469   2
   8  -8   0 162.612 152.111   2
   9   8   0 2127.60 112.239   2
   9  -8   0 1824.82 276.491   2
   9  -8   0 1862.46 108.872   3
  10  -8   0 316.990 68.1519   3
  10  -8   0 300.275 183.062   2
  11  -8   0 1746.29 292.937   2
  11  -8   0 2171.53 152.688   3
  12  -8   0 253.720 92.5926   3
  12  -8   0 61.9057 208.418   2
  13  -8   0 2361.03 353.398   2
  14  -8   0 53.2148 192.784   2
  15  -8   0 1543.83 340.840   2
  16  -8   0 206.405 216.238   2
  17  -8   0 117.403 264.388   2
  18  -8   0-158.019 255.938   2
  19  -8   0-105.101 193.095   2
  20  -8   0-50.3212 247.975   2
  21  -8   0 34.0935 238.122   2
  22  -8   0 214.050 301.020   2
  23  -8   0-199.916 233.441   2
  24  -8   0 859.310 357.451   2
  25  -8   0-35.1019 300.253   2
   0  -9   0 51.3152 112.409   2
   0   9   0-41.5798 173.643   1
  -1   9   0 4353.44 395.125   1
   1   9   0 4639.00 411.712   1
   1  -9   0 4115.29 284.090   2
  -1  -9   0 4593.18 261.470   2
   2  -9   0 104.464 147.982   2
   2  -9   0 199.325 85.9182   3
  -2  -9   0 204.592 90.4245   2
  -2   9   0 389.129 209.164   1
   2   9   0-84.7831 221.465   1
   3  -9   0 476.153 87.2926   3
   3   9   0 339.978 189.525   1
  -3   9   0 620.211 218.891   1
  -3  -9   0 641.916 102.921   2
   3  -9   0 741.758 195.446   2
  -4  -9   0 8357.93 248.426   2
   4   9   0 8613.77 528.499   1
   4  -9   0 8163.22 210.516   3
  -4   9   0 9383.39 575.911   1
   4  -9   0 9127.50 475.498   2
   4  -9   0 7263.86 221.449   3
   5   9   0 1425.87 258.956   1
  -5   9   0 1535.67 286.123   1
   5  -9   0 1625.29 266.905   2
   6  -9   0 15059.1 655.919   2
   6   9   0 14862.6 702.693   1
   7  -9   0 3525.20 357.439   2
   7   9   0 3383.44 371.992   1
   8  -9   0 1601.15 271.843   2
   8   9   0 2036.44 325.761   1
   9   9   0 2761.72 364.382   1
   9  -9   0 2265.30 326.943   2
  10  -9   0 390.730 206.162   2
  11  -9   0 209.742 215.698   2
  12  -9   0 736.021 256.032   2
  13  -9   0 102.016 215.828   2
  14  -9   0 3550.04 445.106   2
  15  -9   0 1149.34 312.044   2
  16  -9   0 5119.30 548.622   2
  17  -9   0 6341.78 624.598   2
  18  -9   0 856.641 280.826   2
  19  -9   0 2251.12 430.576   2
  20  -9   0 967.251 364.016   2
  21  -9   0 164.008 249.273   2
  22  -9   0-525.538 316.535   2
  23  -9   0 245.759 305.917   2
  24  -9   0-204.374 278.361   2
   0  10   0 12213.9 665.818   1
   0 -10   0 12314.1 464.867   2
   1 -10   0 1471.89 206.470   2
   1  10   0 1474.51 289.786   1
  -1 -10   0 1316.86 170.171   2
  -1  10   0 1568.99 283.222   1
   2 -10   0 4750.49 336.587   2
   2  10   0 4543.09 429.785   1
  -2  10   0 4349.16 421.324   1
   2 -10   0 4331.13 239.679   3
  -2 -10   0 4397.72 250.710   2
   3  10   0 1340.57 229.845   1
   3 -10   0 1758.54 215.149   2
  -3  10   0 1767.41 301.849   1
  -3 -10   0 2113.87 163.704   2
   3 -10   0 1577.62 137.041   3
  -4 -10   0 736.044 95.8748   2
  -4  10   0 832.487 249.641   1
   4  10   0 329.434 176.999   1
   4 -10   0 899.479 191.089   2
   4 -10   0 663.863 70.5416   3
  -5  10   0 1470.77 309.566   1
   5 -10   0 1628.59 263.546   2
   5  10   0 1273.53 257.962   1
   6  10   0 18.8375 197.401   1
   6 -10   0 421.243 196.529   2
   7  10   0 1117.38 286.528   1
   7 -10   0 963.704 249.834   2
   8 -10   0 3351.36 385.284   2
   8  10   0 3030.18 373.452   1
   9  10   0 336.169 224.897   1
   9 -10   0 79.9471 187.322   2
  10  10   0 2689.69 386.458   1
  10 -10   0 2170.23 348.466   2
  11 -10   0 344.513 237.758   2
  11  10   0 816.639 288.137   1
  12 -10   0 1562.85 345.228   2
  13 -10   0 363.431 231.182   2
  14 -10   0 266.836 232.919   2
  15 -10   0 815.982 251.637   2
  16 -10   0 122.024 215.635   2
  17 -10   0 354.066 236.622   2
  18 -10   0 514.574 267.737   2
  19 -10   0 61.3995 233.782   2
  20 -10   0 181.540 278.208   2
  21 -10   0 60.7383 264.149   2
  22 -10   0 956.535 364.243   2
  23 -10   0 574.023 389.982   2
   0 -11   0 266.341 160.899   2
   0  11   0 196.252 199.916   1
  -1 -11   0 3022.40 235.488   2
   1  11   0 3126.45 390.654   1
   1 -11   0 3035.50 276.598   2
  -1  11   0 2898.38 367.405   1
  -2  11   0-46.5764 172.871   1
  -2 -11   0 224.994 120.504   2
   2  11   0 218.906 218.205   1
   2 -11   0 232.222 142.125   2
   3  11   0 33.1430 199.929   1
  -3  11   0-28.7756 179.410   1
   3 -11   0-368.213 185.470   2
   4  11   0 2966.40 347.281   1
  -4  11   0 3929.80 446.643   1
   4 -11   0 3828.94 342.967   2
   5 -11   0 3564.72 345.057   2
  -5  11   0 3848.48 436.800   1
   5  11   0 3845.11 408.850   1
   6 -11   0 10282.6 602.778   2
   6  11   0 10132.0 646.657   1
   7  11   0 101.449 188.184   1
   7 -11   0 96.7812 187.029   2
   8 -11   0 360.545 213.271   2
   8  11   0 177.364 215.227   1
   9 -11   0 454.846 240.095   2
   9  11   0 223.034 230.604   1
  10 -11   0 61.8251 211.044   2
  10  11   0 319.190 263.325   1
  11 -11   0 1677.80 330.618   2
  11  11   0 1606.98 330.054   1
  12 -11   0 5964.69 560.644   2
  12  11   0 6152.37 542.231   1
  13 -11   0 1341.28 341.605   2
  13  11   0 1884.85 368.469   1
  14 -11   0 12429.0 822.774   2
  14  11   0 10607.5 728.045   1
  15 -11   0 800.159 319.924   2
  16 -11   0 5462.52 590.634   2
  17 -11   0 1751.23 405.130   2
  18 -11   0 1860.79 437.441   2
  19 -11   0 1085.56 365.980   2
  20 -11   0 308.209 317.493   2
  21 -11   0-48.1747 259.895   2
  22 -11   0 687.630 359.105   2
   0  12   0 2923.78 405.827   1
  -1  12   0 392.390 232.422   1
   1  12   0 336.865 224.814   1
   1 -12   0 584.641 183.908   2
   2  12   0 179.703 196.946   1
  -2  12   0 52.1234 169.534   1
   2 -12   0 78.7010 140.515   2
   3  12   0-52.0236 215.235   1
   3 -12   0 97.2360 151.981   2
  -3  12   0-86.8187 218.880   1
  -4  12   0-144.034 224.290   1
   4  12   0-13.9105 189.199   1
   4 -12   0-115.162 169.953   2
   5  12   0 319.896 207.276   1
   5 -12   0 126.811 208.632   2
   6 -12   0 1719.80 285.303   2
   6  12   0 2136.21 335.161   1
   7 -12   0-32.8525 196.862   2
   7  12   0-156.668 243.119   1
   8 -12   0 1926.57 330.978   2
   8  12   0 1119.84 275.751   1
   9  12   0 638.185 248.255   1
   9 -12   0 1180.88 296.458   2
  10 -12   0 731.502 273.194   2
  10  12   0 431.998 224.782   1
  11 -12   0 4577.04 513.189   2
  11  12   0 4474.44 505.280   1
  12 -12   0 27.0437 225.907   2
  12  12   0 166.787 250.709   1
  13 -12   0 4822.34 528.974   2
  13  12   0 4500.51 519.284   1
  14  12   0 521.369 278.594   1
  14 -12   0-70.9809 220.382   2
  15  12   0 3281.70 474.669   1
  15 -12   0 3719.47 519.288   2
  16 -12   0-153.250 221.205   2
  16  12   0 725.268 331.082   1
  17 -12   0 939.046 374.821   2
  17  12   0 1614.59 409.889   1
  18 -12   0-235.672 267.921   2
  18  12   0 696.061 351.910   1
  19 -12   0-60.2082 263.753   2
  20 -12   0 487.060 349.696   2
  21 -12   0 1081.40 391.111   2
   0  13   0-205.138 198.603   1
  -1  13   0 801.250 256.155   1
   1  13   0 741.895 259.294   1
  -2  13   0 3183.93 449.689   1
   2  13   0 3336.61 430.708   1
  -3  13   0 1386.90 325.987   1
   3  13   0 1452.51 330.061   1
   4  13   0 1968.21 361.675   1
  -4  13   0 1411.70 334.191   1
   4 -13   0 1604.61 264.566   2
   5 -13   0-37.8661 164.065   2
   5  13   0 18.1265 209.595   1
   6 -13   0 1818.22 303.226   2
   6  13   0 1837.96 331.889   1
   7 -13   0-94.5092 219.511   2
   7  13   0-55.7893 228.552   1
   8 -13   0 3535.73 399.354   2
   8  13   0 3233.20 411.526   1
   9 -13   0-209.377 191.430   2
   9  13   0 4.04371 224.773   1
  10  13   0 702.506 250.296   1
  10 -13   0 1899.28 360.040   2
  11  13   0 223.653 209.474   1
  11 -13   0 173.965 254.727   2
  12  13   0 254.004 230.948   1
  12 -13   0 1061.01 331.643   2
  13 -13   0 958.769 327.856   2
  13  13   0 660.556 258.770   1
  14  13   0 409.956 275.174   1
  14 -13   0 606.379 308.761   2
  15  13   0 451.755 294.841   1
  15 -13   0 674.462 323.848   2
  16 -13   0 232.974 290.718   2
  16  13   0 711.636 323.286   1
  17 -13   0 648.961 327.132   2
  17  13   0 774.419 322.233   1
  18  13   0 738.637 318.294   1
  18 -13   0 28.7494 264.036   2
  19  13   0 1266.69 398.362   1
  19 -13   0 538.597 314.648   2
  20  13   0 1832.80 466.729   1
  20 -13   0 545.878 348.840   2
  21  13   0 1478.96 460.659   1
   0  14   0 3203.92 446.733   1
  -1  14   0 334.518 234.281   1
   1  14   0 288.605 231.337   1
   2  14   0 3395.44 472.938   1
  -2  14   0 3380.31 464.369   1
   3  14   0 1304.93 322.739   1
  -3  14   0 1606.44 351.836   1
  -4  14   0 1806.48 369.986   1
   4  14   0 2119.48 372.860   1
   5  14   0 592.172 265.303   1
   6  14   0 287.669 197.932   1
   7  14   0-156.469 220.665   1
   8  14   0 340.442 218.901   1
   8 -14   0 212.575 188.084   2
   9 -14   0-452.651 241.538   2
   9  14   0-133.346 257.984   1
  10 -14   0 677.775 260.384   2
  10  14   0 882.194 281.314   1
  11 -14   0-184.012 260.885   2
  11  14   0 36.6038 196.988   1
  12 -14   0 718.871 303.226   2
  12  14   0 748.161 296.949   1
  13  14   0-99.3121 264.107   1
  13 -14   0 787.721 316.870   2
  14  14   0 28.3121 217.995   1
  14 -14   0 493.570 313.097   2
  15  14   0 130.866 308.127   1
  15 -14   0 490.817 331.952   2
  16  14   0 224.145 299.643   1
  16 -14   0 713.072 360.275   2
  17  14   0 1606.05 421.923   1
  17 -14   0 1532.21 447.413   2
  18  14   0 760.416 366.994   1
  18 -14   0 932.744 413.325   2
  19 -14   0 1833.39 488.018   2
  19  14   0 1280.91 402.753   1
   0  15   0 302.721 277.735   1
   1  15   0 592.120 309.929   1
  -1  15   0 282.476 262.477   1
  -2  15   0-55.6609 219.087   1
   2  15   0-13.2046 210.157   1
   3  15   0 184.856 209.908   1
  -3  15   0-24.2663 185.329   1
   4  15   0-17.5014 225.832   1
   5  15   0 327.019 289.185   1
   6  15   0 418.517 273.335   1
   7  15   0 1243.94 360.455   1
   8  15   0 42.0121 217.928   1
   9  15   0-62.0761 289.604   1
  10  15   0 603.780 267.795   1
  11  15   0-112.601 250.801   1
  12  15   0-368.334 290.263   1
  13  15   0-220.326 275.634   1
  14  15   0 410.661 232.911   1
  14 -15   0-92.1085 291.155   2
  15  15   0-181.339 243.814   1
  15 -15   0-913.849 390.352   2
  16  15   0 96.3793 230.600   1
  16 -15   0-224.463 269.701   2
  17 -15   0 87.2282 282.373   2
  18 -15   0 208.573 276.066   2
   0  16   0 4593.11 587.190   1
  -1  16   0 2.23872 221.377   1
   1  16   0 2.19281 208.751   1
  -2  16   0 690.823 303.531   1
   2  16   0 1095.30 347.705   1
  -3  16   0-71.2536 224.733   1
   3  16   0 337.411 294.391   1
   4  16   0 1281.67 384.500   1
   5  16   0 49.1614 242.457   1
   6  16   0 130.982 242.637   1
   7  16   0 175.884 286.358   1
   8  16   0 1673.43 405.565   1
   9  16   0 599.513 272.252   1
  10  16   0 2000.00 413.315   1
  11  16   0-228.911 284.403   1
  12  16   0 1447.71 347.023   1
  13  16   0-634.858 413.623   1
   0  17   0 15.2232 248.389   1
  -1  17   0-141.214 265.606   1
   1  17   0-286.152 213.605   1
  -2  17   0 113.391 287.896   1
   2  17   0 163.866 266.776   1
   3  17   0 598.814 299.484   1
   4  17   0 395.591 296.228   1
   5  17   0 208.113 260.706   1
   6  17   0 211.098 244.824   1
   7  17   0 282.886 305.963   1
   8  17   0 89.6109 242.224   1
  30   0  -1 149.779 306.457   2
  29   0  -1-199.794 274.875   2
  28   0  -1-198.794 286.744   2
  27   0  -1 56.7034 228.125   2
  26   0  -1-45.9670 224.543   2
  25   0  -1-138.363 266.593   2
  24   0  -1-25.2058 231.141   2
  23   0  -1 12.4220 209.363   2
  22   0  -1-338.004 272.100   2
  21   0  -1-337.293 274.254   2
  20   0  -1-176.230 272.885   2
  19   0  -1-319.844 290.555   2
  19   0  -1 47.9429 206.802   3
  18   0  -1-140.831 198.213   3
  17   0  -1 227.637 222.882   3
  16   0  -1 182.383 197.129   3
  15   0  -1 141.357 183.719   3
  14   0  -1 249.242 175.628   3
  13   0  -1 41.1620 142.889   3
  12   0  -1-182.224 157.297   3
  11   0  -1-116.371 147.398   3
  10   0  -1-54.8524 136.792   3
   9   0  -1-17.7374 120.073   3
   8   0  -1-0.38581 128.743   3
   7   0  -1-46.2776 120.313   3
  -6   0   1 67.9590 113.812   3
   6   0  -1 27.6528 108.863   3
  -5   0   1 11.3541 77.6760   3
   5   0  -1-10.0324 71.2484   3
   5   0   1-77.7803 89.6129   3
  -5   0  -1-22.4908 74.0815   3
   6   0   1-16.1504 99.4044   3
   7   0   1 97.0414 142.615   3
   8   0   1 80.7950 124.066   3
   9   0   1-9.67939 121.371   3
  10   0   1 70.0600 135.812   3
  11   0   1 35.8076 165.403   3
  12   0   1 121.663 153.565   3
  13   0   1 5.83492 167.637   3
  14   0   1 56.9164 164.315   3
  15   0   1 43.9884 178.134   3
  16   0   1 134.497 214.661   3
  17   0   1 96.7153 214.393   3
  18   0   1-2.03510 182.713   3
  19   0   1-33.2383 209.722   3
  20   0   1-30.0801 242.368   3
  21   0   1-236.467 242.319   3
  22   0   1 75.1132 216.895   3
  23   0   1-306.221 227.353   3
  24   0   1 190.017 280.986   3
  25   0   1-35.3719 267.670   3
  26   0   1-526.035 300.873   2
  26   0   1 52.6410 249.888   3
  27   0   1-414.728 319.862   2
  28   0   1 16.1333 287.508   2
  29   0   1-58.2226 248.174   2
  29  -1  -1 235.137 305.867   2
  29   1  -1-270.308 294.550   2
  28   1  -1-409.566 305.308   2
  28  -1  -1-144.471 296.124   2
  27  -1  -1 376.405 307.450   2
  27   1  -1 508.708 271.944   2
  26  -1  -1 398.801 302.092   2
  26   1  -1-93.6728 244.737   2
  25  -1  -1 624.246 292.461   2
  25   1  -1 502.391 247.201   2
  24  -1  -1 2124.40 424.209   2
  24   1  -1 1424.33 323.695   2
  23   1  -1 1302.18 311.361   2
  23  -1  -1 904.903 285.519   2
  22  -1  -1-88.8621 247.972   2
  22   1  -1-33.0060 222.876   2
  21  -1  -1 912.103 276.280   2
  21   1  -1 851.378 256.138   2
  20  -1  -1 513.798 215.637   2
  20  -1  -1 890.303 268.282   3
  20   1  -1 935.560 249.776   2
  19   1  -1 350.160 220.038   3
  19   1  -1 239.074 190.083   2
  19  -1  -1 190.208 223.981   2
  19  -1  -1 478.669 235.526   3
  18  -1  -1 1454.88 283.280   3
  18  -1  -1 1818.80 311.429   2
  18   1  -1 1813.70 332.561   3
  17   1  -1 788.364 253.936   3
  17  -1  -1 818.179 245.329   3
  16   1  -1 45.9290 196.035   3
  16  -1  -1 34.6096 172.408   3
  15  -1  -1 1043.26 243.417   3
  15   1  -1 1093.56 256.765   3
  14  -1  -1 1296.88 243.763   3
  14   1  -1 1014.77 249.748   3
  13   1  -1 11950.7 602.313   3
  13  -1  -1 11268.5 553.902   3
  12   1  -1 13994.4 617.891   3
  12  -1  -1 13695.2 579.679   3
  11  -1  -1 16153.4 595.644   3
  11   1  -1 16335.1 640.068   3
  10   1  -1 11644.2 517.965   3
  10  -1  -1 11851.2 480.536   3
   9   1  -1 7736.20 404.904   3
   9  -1  -1 7934.64 383.434   3
   8   1  -1 6875.94 371.399   3
   8  -1  -1 6861.63 334.310   3
   7  -1  -1 3410.33 234.680   3
   7   1  -1 3845.20 272.297   3
   6  -1  -1 636.969 118.142   3
   6   1  -1 556.417 133.204   3
  -6   1   1 588.240 122.947   3
   5   1  -1 30566.0 594.509   3
  -5  -1   1 29690.3 594.101   3
  -5   1   1 27976.8 504.406   3
   5  -1  -1 29594.6 501.283   3
   5  -1  -1 28619.0 573.288   2
  -5   1  -1 2923.27 179.736   3
   5   1   1 2920.71 212.023   3
   5  -1   1 2881.48 187.174   3
  -5  -1  -1 2811.71 205.473   3
  -6   1  -1 10634.5 354.343   3
   6   1   1 10548.1 407.988   3
   6  -1   1 10976.8 367.287   3
   7  -1   1 83.9252 117.783   3
   7   1   1-135.601 149.703   3
   8  -1   1 41292.3 825.672   3
   8   1   1 43524.0 901.179   3
   9   1   1 2795.62 281.292   3
   9  -1   1 3022.52 261.425   3
  10  -1   1 43647.7 942.610   3
  10   1   1 44233.8 1024.49   3
  11  -1   1 8189.22 447.334   3
  11   1   1 7738.77 460.788   3
  12  -1   1 1026.59 203.307   3
  12   1   1 1119.26 231.131   3
  13   1   1 2511.60 310.097   3
  13  -1   1 2118.52 278.756   3
  14  -1   1 511.471 215.471   3
  14   1   1 404.645 226.112   3
  15  -1   1 1146.18 248.778   3
  15   1   1 1397.09 289.925   3
  16  -1   1 7349.49 524.981   3
  16   1   1 7008.67 543.064   3
  17   1   1 182.491 207.731   3
  17  -1   1 102.558 181.772   3
  18   1   1 5798.86 538.216   3
  18  -1   1 4609.91 474.030   3
  19  -1   1 1234.99 303.858   3
  19   1   1 916.699 280.261   3
  20   1   1 1979.99 361.362   3
  20  -1   1 2291.04 375.616   3
  21   1   1-107.140 222.522   3
  21  -1   1 259.140 257.120   3
  22  -1   1 4984.20 541.583   3
  22   1   1 5038.28 570.184   3
  23   1   1 1213.86 349.329   3
  23  -1   1 802.846 312.074   3
  24  -1   1-31.8749 222.423   3
  24   1   1 88.7256 226.868   3
  25  -1   1 327.072 267.620   2
  25   1   1 882.844 305.945   3
  25  -1   1 435.095 283.803   3
  26  -1   1 554.217 272.593   2
  26  -1   1 1017.61 332.613   3
  26   1   1 970.402 275.886   2
  27  -1   1-190.726 280.675   2
  27   1   1-61.9558 266.909   2
  28  -1   1 1781.39 408.849   2
  28   1   1 1655.65 404.826   2
  29   1   1-207.408 291.529   2
  29  -1   1-140.023 307.755   2
  30   1   1 1235.13 356.540   2
  29  -2  -1 495.495 303.606   2
  28  -2  -1 593.103 292.378   2
  27  -2  -1 993.455 348.148   2
  27   2  -1 1179.08 360.969   2
  26   2  -1 4742.28 540.423   2
  26  -2  -1 4862.26 598.926   2
  25  -2  -1 348.619 244.595   2
  25   2  -1 939.311 285.030   2
  24   2  -1 6640.76 597.251   2
  24  -2  -1 6924.14 663.769   2
  23   2  -1 1203.13 295.452   2
  23  -2  -1 1132.56 327.304   2
  22  -2  -1-194.203 258.025   2
  22   2  -1 191.319 194.768   2
  21  -2  -1 2999.09 411.450   2
  21   2  -1 2461.43 366.845   2
  20  -2  -1 743.408 238.870   3
  20  -2  -1 137.301 202.104   2
  20   2  -1 587.984 218.314   2
  19  -2  -1 1806.62 313.478   3
  19  -2  -1 941.588 227.743   2
  19   2  -1 1438.97 252.014   2
  18   2  -1 594.866 250.996   3
  18  -2  -1 875.539 241.572   3
  18  -2  -1 685.554 264.578   2
  17   2  -1 287.149 225.804   3
  17  -2  -1 112.095 183.801   3
  17  -2  -1-79.3229 212.385   2
  16  -2  -1 1148.57 246.135   2
  16  -2  -1 1028.29 232.384   3
  16   2  -1 1106.13 268.690   3
  15   2  -1 981.467 249.333   3
  15  -2  -1 1167.05 244.178   3
  14   2  -1 2816.49 350.274   3
  14  -2  -1 2596.94 299.388   3
  13   2  -1 5629.88 441.972   3
  13  -2  -1 5977.98 393.551   3
  12   2  -1 160.506 155.521   3
  12  -2  -1 34.7077 133.859   3
  11  -2  -1 36955.9 856.348   3
  11   2  -1 38036.2 996.154   3
  10   2  -1 1348.68 220.587   3
  10  -2  -1 1446.68 184.409   3
   9   2  -1 28018.6 782.006   3
   9  -2  -1 26450.6 641.122   3
   8   2  -1 177.814 134.618   3
   8  -2  -1 34.3853 105.047   3
  -7   2   1 18678.1 462.068   3
   7   2  -1 18083.5 573.631   3
   7  -2  -1 17759.5 451.385   3
   6   2  -1 1779.19 204.507   3
  -6   2   1 1927.60 154.347   3
   6  -2  -1 1702.05 177.539   2
   6  -2  -1 1663.57 145.792   3
   5  -2  -1 1768.87 130.117   3
   5  -2  -1 1682.26 168.163   2
  -5   2   1 1854.06 131.051   3
   4  -2  -1 19859.3 310.686   3
  -4   2   1 20379.6 316.637   3
   4  -2  -1 19620.9 469.621   2
  -4  -2   1 20013.4 480.968   3
   3  -2  -1 4387.64 201.523   1
   3   2   1 8354.82 291.082   3
  -3   2  -1 8238.13 208.516   3
  -3  -2  -1 7575.30 279.045   3
  -4  -2  -1 8170.96 316.007   3
   4   2   1 8605.11 325.868   3
   4  -2   1 8508.93 247.026   3
  -4   2  -1 8293.61 239.731   3
   5  -2   1 2216.80 159.690   3
   5   2   1 2518.43 211.545   3
  -5   2  -1 2304.68 156.329   3
  -6   2  -1 2605.11 179.551   3
   6  -2   1 2575.99 186.390   3
   6   2   1 2154.61 240.137   3
   7  -2   1 41.1915 115.852   3
   7   2   1-81.6971 148.138   3
   8   2   1 69.3795 145.615   3
   8  -2   1 74.6542 114.497   3
   9  -2   1 4169.01 285.028   3
   9   2   1 3947.08 329.329   3
  10   2   1 9737.02 510.842   3
  10  -2   1 10103.9 441.477   3
  11   2   1 306.212 181.610   3
  11  -2   1 59.1332 126.751   3
  12  -2   1 4759.31 363.686   3
  12   2   1 5064.85 415.236   3
  13   2   1 959.191 233.393   3
  13  -2   1 973.688 224.251   3
  14  -2   1 365.444 187.533   3
  14   2   1 391.149 203.455   3
  15   2   1 1336.74 287.891   3
  15  -2   1 1009.43 233.223   3
  16  -2   1 109.302 192.409   3
  16   2   1 13.2624 188.051   3
  17  -2   1 645.883 227.395   3
  17   2   1 669.787 248.040   3
  18  -2   1 369.112 228.377   3
  18   2   1 482.156 229.483   3
  19   2   1 2226.32 392.517   3
  19  -2   1 2503.79 371.676   3
  20   2   1 761.396 288.181   3
  20  -2   1 474.077 240.194   3
  21   2   1 66.2900 237.610   3
  21  -2   1 317.428 210.548   3
  22  -2   1-180.592 243.488   3
  22   2   1-101.254 248.006   3
  23   2   1 129.229 239.636   3
  23  -2   1 265.608 239.489   3
  24  -2   1 1008.30 301.783   2
  24  -2   1 1360.29 337.596   3
  24   2   1 989.861 354.104   3
  25  -2   1 2485.13 439.518   2
  25  -2   1 2540.11 469.872   3
  25   2   1 2252.52 458.514   3
  26   2   1 2436.78 427.203   2
  26  -2   1 3448.62 505.428   3
  26  -2   1 2887.16 494.190   2
  27  -2   1 1619.41 409.880   2
  27   2   1 1426.97 341.241   2
  28  -2   1 114.273 269.316   2
  28   2   1 617.299 286.422   2
  28  -3  -1 194.036 291.138   2
  27  -3  -1 2331.49 481.813   2
  26  -3  -1 613.415 340.814   2
  25  -3  -1 5177.27 622.706   2
  25   3  -1 5681.63 561.791   2
  24  -3  -1 1060.82 316.692   2
  24   3  -1 1019.98 287.771   2
  23  -3  -1 11244.1 839.053   2
  23   3  -1 10973.4 717.350   2
  22   3  -1 1843.01 319.617   2
  22  -3  -1 2018.23 390.574   2
  21  -3  -1 11327.9 788.229   2
  21   3  -1 10936.7 667.596   2
  20  -3  -1 4437.25 516.553   2
  20   3  -1 4220.69 418.253   2
  19  -3  -1 4853.89 500.289   2
  19   3  -1 4759.14 420.869   2
  19  -3  -1 4598.92 450.985   3
  18  -3  -1 800.871 227.112   3
  18  -3  -1 595.714 242.540   2
  17  -3  -1 994.786 222.444   3
  17  -3  -1 837.173 247.203   2
  16  -3  -1 1745.92 293.606   2
  16  -3  -1 1678.70 264.418   3
  16   3  -1 1633.91 327.385   3
  15  -3  -1 10335.0 631.033   2
  15  -3  -1 10414.1 550.780   3
  15   3  -1 10398.1 652.134   3
  14  -3  -1 6539.46 502.401   2
  14  -3  -1 6750.60 429.117   3
  14   3  -1 6830.47 512.003   3
  13   3  -1 23484.0 896.655   3
  13  -3  -1 23354.7 727.458   3
  13  -3  -1 24168.2 894.462   2
  12   3  -1 8556.60 527.027   3
  12  -3  -1 8924.24 532.073   2
  12  -3  -1 8889.72 436.098   3
  11   3  -1 17149.4 702.055   3
  11  -3  -1 17454.7 699.380   2
  11  -3  -1 16142.0 544.454   3
  10  -3  -1 22612.9 759.461   2
  10   3  -1 22676.5 772.094   3
  10  -3  -1 21283.7 586.839   3
   9  -3  -1 17945.0 499.936   3
   9  -3  -1 18558.6 657.112   2
   9   3  -1 18446.6 670.571   3
   8  -3  -1 2914.92 199.002   3
   8   3  -1 3199.13 281.053   3
   8  -3  -1 2458.40 249.434   2
  -8   3   1 3102.08 197.594   3
  -7   3   1 1797.60 145.990   3
   7  -3  -1 1535.25 145.763   3
   7  -3  -1 1450.49 192.533   2
   6  -3  -1 260.576 141.371   2
   6  -3  -1 455.596 86.9822   3
  -6   3   1 586.112 94.5162   3
   5  -3  -1 5704.98 179.172   3
   5  -3  -1 5362.28 298.631   2
  -5   3   1 5612.96 174.957   3
   4  -3  -1 73158.6 964.094   2
  -3   3   1 44926.8 723.019   1
   3  -3  -1 45662.1 707.189   2
  -3  -3   1 45114.4 723.590   3
  -3   3   1 45196.1 706.654   2
  -2   3   1 147.777 97.1591   1
   2  -3  -1 330.263 93.9818   2
   2  -3  -1 341.089 105.364   1
   2   3  -1 454.469 117.135   1
  -2   3   1 205.587 86.6798   2
   1  -3  -1 1201.68 130.805   1
  -1  -3   1 1487.73 140.255   1
  -1   3   1 1220.67 120.144   2
   1   3  -1 1164.31 118.244   1
   1  -3  -1 918.674 97.8031   2
  -1   3   1 1446.64 151.093   1
   0   3  -1 5471.09 231.287   1
   0  -3  -1 5153.00 235.569   1
   0   3   1 5353.59 197.783   2
   0   3   1 5288.03 160.403   3
   0  -3   1 5133.12 218.986   1
   0  -3  -1 5271.26 160.626   3
   0  -3  -1 5334.41 193.139   2
   0   3   1 4924.19 228.784   1
  -1  -3  -1 19057.1 325.829   2
  -1   3  -1 18686.1 430.596   1
   1  -3   1 19135.2 429.644   1
   1   3   1 19635.3 335.389   2
   1   3   1 18938.2 436.332   1
   1   3   1 19648.2 362.903   3
  -1  -3  -1 19184.7 372.813   3
   2   3   1 8.06496 52.6021   2
   2   3   1 45.7474 70.6669   3
  -2   3  -1 80.2099 90.4166   1
  -2  -3  -1 27.1235 77.0059   3
   2  -3   1 63.6031 94.1568   1
  -2  -3  -1 104.990 62.2445   2
   3  -3   1 10992.8 242.115   3
   3   3   1 10947.9 249.539   2
  -3  -3  -1 10856.0 356.605   3
   3   3   1 11357.2 357.972   3
   4   3   1 668.174 89.9512   2
   4  -3   1 608.052 89.2905   3
   4   3   1 661.260 142.925   3
   5   3   1 24737.0 614.355   3
  -5   3  -1 24110.2 428.695   3
   5  -3   1 24351.0 441.328   3
   6  -3   1 84.6574 89.5319   3
  -6   3  -1 225.099 86.0607   3
   6   3   1 26.9299 118.389   3
   7   3   1 46042.8 933.052   3
   7  -3   1 44267.9 718.807   3
  -7   3  -1 43776.6 697.101   3
   8   3   1 26542.9 765.387   3
   8  -3   1 26263.5 609.252   3
   9   3   1 763.874 188.050   3
   9  -3   1 1044.25 159.237   3
  10  -3   1 6106.76 350.415   3
  10   3   1 5763.88 413.757   3
  11   3   1 5528.55 420.568   3
  11  -3   1 5868.24 354.271   3
  12  -3   1 26268.6 782.124   3
  12   3   1 27817.1 945.881   3
  13   3   1 424.597 183.906   3
  13  -3   1 376.034 168.410   3
  14   3   1 11335.7 651.239   3
  14  -3   1 11702.0 582.228   3
  15   3   1 2638.68 370.943   3
  15  -3   1 3320.12 341.204   3
  16  -3   1 1216.15 257.346   3
  16   3   1 1161.14 306.201   3
  17  -3   1 3627.61 390.492   3
  17   3   1 4117.28 468.631   3
  18   3   1 353.390 272.711   3
  18  -3   1 451.856 210.940   3
  19  -3   1 53.4147 187.334   3
  19   3   1 39.5037 237.269   3
  20   3   1 657.274 250.671   3
  20  -3   1 816.260 266.049   3
  21   3   1 161.542 256.491   3
  21  -3   1 373.953 243.766   3
  22  -3   1 3330.58 451.089   3
  22   3   1 3439.85 488.510   3
  23   3   1 42.3804 271.303   3
  23  -3   1 542.243 263.434   3
  23  -3   1 175.837 246.686   2
  24   3   1 1932.91 423.117   3
  24  -3   1 1847.64 365.378   3
  24  -3   1 2004.60 418.065   2
  25  -3   1 271.332 254.111   2
  25  -3   1 308.409 252.217   3
  26  -3   1 1878.12 370.661   3
  26  -3   1 1472.05 368.647   2
  26   3   1 1269.39 302.313   2
  27  -3   1 431.534 316.836   2
  28  -3   1 318.426 281.917   2
  27  -4  -1 227.980 334.914   2
  26  -4  -1 61.6262 265.709   2
  25  -4  -1 1389.20 411.311   2
  24  -4  -1 2765.96 464.987   2
  23  -4  -1 154.254 253.288   2
  22  -4  -1 5111.89 569.474   2
  22   4  -1 4776.30 452.788   2
  21   4  -1 333.081 156.966   2
  21  -4  -1 261.792 239.025   2
  20   4  -1 482.598 193.179   2
  20  -4  -1 192.423 205.816   2
  19  -4  -1 1738.25 343.766   2
  19   4  -1 1860.75 284.325   2
  18  -4  -1 3.88435 186.041   2
  18  -4  -1 429.623 207.644   3
  17  -4  -1 3542.28 435.187   2
  17  -4  -1 3285.56 361.728   3
  16  -4  -1 906.969 223.798   3
  16  -4  -1 970.538 257.649   2
  15  -4  -1 11395.3 557.991   3
  15  -4  -1 11436.3 683.312   2
  14  -4  -1-474.938 284.295   2
  14  -4  -1-13.4001 131.979   3
  13  -4  -1 14776.6 562.149   3
  13  -4  -1 14583.2 707.386   2
  12  -4  -1 140.624 171.954   2
  12  -4  -1 348.272 128.592   3
  11  -4  -1 6510.00 339.736   3
  11  -4  -1 5921.38 438.333   2
  10  -4  -1 774.006 136.674   3
  10  -4  -1 569.102 158.870   2
   9  -4  -1-14.3926 168.293   2
   9  -4  -1 259.166 98.2011   3
  -9   4   1 229.115 86.7362   3
  -8   4   1 718.431 105.295   3
   8  -4  -1 614.506 102.736   3
   8  -4  -1 517.448 137.628   2
  -7   4   1 152.560 63.0261   3
   7  -4  -1 153.048 63.5574   3
   7  -4  -1-33.4276 127.726   2
   6  -4  -1 6690.74 197.822   3
   6  -4  -1 6792.78 366.461   2
  -6   4   1 6551.62 187.354   3
   5  -4  -1 74.6372 126.327   2
   4  -4  -1 36246.1 719.703   2
   3   4  -1 30810.6 613.719   1
   3  -4  -1 30348.9 636.880   2
  -3   4   1 31069.8 682.204   1
   2   4  -1 1057.90 157.008   1
   2  -4  -1 1113.57 153.673   2
  -2   4   1 938.577 131.040   2
  -2   4   1 1114.94 166.887   1
  -1  -4   1 17824.4 272.968   2
   1   4  -1 18117.1 468.004   1
   1  -4  -1 17189.0 414.359   2
  -1   4   1 17299.1 410.637   2
   1  -4  -1 16988.5 273.115   3
  -1   4   1 17781.6 499.140   1
   0   4   1 71866.8 762.512   2
   0  -4   1 72163.0 663.056   2
   0   4  -1 71943.6 943.057   1
   0   4   1 73777.3 984.179   1
   0  -4  -1 72042.6 770.661   2
   0  -4  -1 71984.5 675.841   3
   1   4   1 38293.7 717.712   1
   1   4   1 38677.0 560.651   3
  -1  -4  -1 39443.9 580.269   3
  -1   4  -1 39188.9 708.944   1
  -1  -4  -1 38362.8 517.312   2
   1   4   1 39873.1 530.061   2
  -2  -4  -1 4161.44 177.034   2
  -2  -4  -1 3955.60 223.367   3
   2   4   1 4017.64 169.890   2
   2   4   1 3924.50 212.784   3
   2   4   1 4681.31 284.747   1
  -2   4  -1 4174.22 261.231   1
  -3  -4  -1 797.810 93.1091   2
   3   4   1 747.354 88.6867   2
   3   4   1 747.667 143.326   3
   4  -4   1 45551.4 538.221   3
   4   4   1 45827.0 814.318   3
   4   4   1 45803.1 541.444   2
   5   4   1 938.075 102.465   2
   5  -4   1 836.772 102.168   3
   5   4   1 960.166 172.905   3
  -6   4  -1 8751.94 270.787   3
   6   4   1 9087.35 283.569   2
   6   4   1 8480.78 415.844   3
   6  -4   1 8766.29 289.169   3
  -7   4  -1 675.830 100.149   3
   7  -4   1 717.266 120.958   3
   7   4   1 939.652 199.601   3
  -8   4  -1 2654.32 187.270   3
   8   4   1 2859.78 289.700   3
   8  -4   1 2726.34 201.879   3
   9   4   1 106.842 154.032   3
   9  -4   1 78.2514 101.147   3
  10   4   1 2339.63 280.662   3
  10  -4   1 2121.20 202.931   3
  11   4   1 580.681 190.765   3
  11  -4   1 872.851 163.410   3
  12  -4   1 27051.5 767.524   3
  12   4   1 27903.4 956.958   3
  13  -4   1 4260.21 331.270   3
  13   4   1 4325.59 433.474   3
  14  -4   1 25452.9 803.043   3
  14   4   1 24107.5 961.498   3
  15  -4   1 9519.13 529.809   3
  15   4   1 8929.09 636.070   3
  16   4   1 12673.7 753.487   3
  16  -4   1 11697.3 611.960   3
  17  -4   1 1347.80 262.945   3
  17   4   1 1162.30 290.550   3
  18  -4   1 145.514 170.150   3
  18   4   1 210.041 234.291   3
  19   4   1 571.674 268.191   3
  19  -4   1 266.791 211.959   3
  20  -4   1 35.2875 176.782   3
  20   4   1 0.19594 225.210   3
  21   4   1-132.564 234.318   3
  21  -4   1 215.359 196.141   3
  22  -4   1 42.4870 189.463   3
  22  -4   1-508.071 311.513   2
  23   4   1 402.542 319.565   3
  23  -4   1 23.7968 182.650   3
  23  -4   1-475.117 330.805   2
  24  -4   1 573.908 265.385   3
  24  -4   1 79.4117 307.886   2
  25  -4   1 226.813 233.151   3
  25  -4   1-76.5060 298.601   2
  26  -4   1 165.782 286.148   2
  27  -4   1 63.8320 286.682   2
  27  -5  -1 53.6830 265.557   2
  26  -5  -1 95.7421 281.717   2
  25  -5  -1 121.292 272.347   2
  24  -5  -1 582.329 297.722   2
  23  -5  -1 250.454 280.946   2
  22  -5  -1 299.668 284.777   2
  21  -5  -1 1636.47 359.135   2
  20   5  -1 453.624 187.492   2
  20  -5  -1 389.752 244.647   2
  19  -5  -1 543.597 212.463   2
  19   5  -1 397.701 153.244   2
  18   5  -1 259.821 147.982   2
  18  -5  -1-53.0439 256.634   2
  17  -5  -1-264.675 253.532   2
  17  -5  -1-59.2466 167.210   3
  16  -5  -1 181.211 228.454   2
  16  -5  -1 845.434 196.619   3
  15  -5  -1 4135.61 436.113   2
  15  -5  -1 4778.92 349.788   3
  14  -5  -1 1031.26 257.515   2
  14  -5  -1 1416.57 209.176   3
  13  -5  -1 9935.99 446.766   3
  13  -5  -1 9364.71 603.703   2
  12  -5  -1 2090.77 303.680   2
  12  -5  -1 2064.22 206.158   3
  11  -5  -1 4464.04 267.134   3
  11  -5  -1 4327.99 384.004   2
  10  -5  -1 2000.06 169.594   3
  10  -5  -1 1404.89 221.681   2
 -10   5   1 1771.93 159.588   3
   9  -5  -1 2358.97 272.315   2
   9  -5  -1 2598.65 170.606   3
  -9   5   1 2606.37 165.071   3
  -8   5   1 576.149 77.5464   3
   8  -5  -1 619.179 84.9012   3
   8  -5  -1 168.153 142.605   2
   7  -5  -1 1722.08 107.657   3
  -7   5   1 1713.89 98.4820   3
   7  -5  -1 1604.95 219.908   2
   6  -5  -1 231.000 121.496   2
   5  -5  -1 1579.49 204.500   2
   4   5  -1 3357.45 254.019   1
   4  -5  -1 3048.59 243.031   2
  -4   5   1 2973.60 257.188   1
   3   5  -1 24705.1 624.378   1
   3  -5  -1 24224.0 605.916   2
  -3   5   1 25100.0 669.360   1
   2  -5  -1 342.496 127.295   2
   2   5  -1 326.591 128.846   1
  -2   5   1 341.196 131.990   1
  -2  -5   1 287.033 48.1446   2
   1  -5  -1 6174.47 279.423   2
  -1   5   1 5913.36 262.922   2
   1  -5  -1 6146.83 194.371   3
   1   5  -1 5833.33 310.160   1
  -1  -5   1 6310.44 201.386   2
  -1   5   1 6509.96 352.959   1
   0  -5  -1 134.435 76.0890   3
   0   5   1 143.862 77.8903   2
   0   5   1 88.8773 128.093   1
   0  -5  -1 39.2811 90.7158   2
   0  -5   1 99.5646 72.6631   2
   0   5  -1 257.355 129.314   1
  -1   5  -1 3790.14 262.870   1
  -1  -5  -1 3711.76 192.332   2
   1  -5   1 3681.10 194.650   2
  -1  -5  -1 3666.57 207.770   3
   1   5   1 3823.57 192.642   2
   1   5   1 3719.31 264.612   1
   2   5   1 7349.32 241.917   2
   2   5   1 7796.00 378.475   1
   2   5   1 7196.46 301.041   3
  -2   5  -1 7433.85 371.437   1
  -2  -5  -1 7571.18 314.415   3
   2  -5   1 7469.79 299.293   2
  -2  -5  -1 7766.78 249.636   2
   3   5   1 5652.42 333.877   1
   3   5   1 6027.86 209.566   2
  -3  -5  -1 5840.97 213.709   2
   3   5   1 5906.56 294.004   3
  -3   5  -1 5797.67 334.904   1
   4   5   1 6099.73 212.912   2
   4  -5   1 6706.02 208.270   3
   4   5   1 6450.94 331.413   3
   5   5   1 1236.68 106.298   2
   5   5   1 1446.03 197.428   3
   5  -5   1 1444.22 116.107   3
   6   5   1 1722.11 215.482   3
   6  -5   1 1792.60 133.220   3
   6   5   1 1689.47 132.913   2
   7   5   1 2328.74 257.586   3
   7   5   1 2230.61 158.365   2
   7  -5   1 2396.38 164.309   3
  -8   5  -1 188.298 72.2410   3
   8   5   1 213.390 87.3978   2
   8  -5   1 207.241 92.6983   3
   8   5   1 127.606 128.424   3
   9  -5   1 1408.15 154.495   3
   9   5   1 1555.49 231.941   3
  10  -5   1 4891.34 283.157   3
  10   5   1 5124.57 406.107   3
  11   5   1 389.827 199.729   3
  11  -5   1 108.960 117.665   3
  12  -5   1 1059.16 185.838   3
  12   5   1 691.202 206.618   3
  13   5   1 2076.96 338.292   3
  13  -5   1 2206.27 248.250   3
  14  -5   1 12.1083 127.671   3
  14   5   1-18.6210 181.040   3
  15  -5   1 299.290 164.566   3
  15   5   1 209.651 212.667   3
  16  -5   1-115.909 157.346   3
  16   5   1-4.66248 243.316   3
  17   5   1 1841.40 351.080   3
  17  -5   1 1862.53 282.858   3
  18  -5   1 1907.10 306.728   3
  18   5   1 1496.09 341.123   3
  19  -5   1 2022.36 302.895   3
  19   5   1 1634.49 367.149   3
  20  -5   1 7036.62 662.090   2
  20  -5   1 6878.72 528.993   3
  20   5   1 6665.92 655.163   3
  21  -5   1-227.012 271.983   2
  21  -5   1 56.0457 171.802   3
  21   5   1 21.5909 208.249   3
  22  -5   1 894.374 305.505   2
  22   5   1 968.980 308.822   3
  22  -5   1 1325.00 308.445   3
  23  -5   1 32.8726 264.361   2
  23  -5   1 489.092 235.023   3
  24  -5   1 83.4008 256.237   2
  25  -5   1-264.055 323.339   2
  26  -5   1-102.973 329.957   2
  27  -5   1-428.337 354.929   2
  26  -6  -1 111.415 281.679   2
  25  -6  -1 281.754 263.624   2
  24  -6  -1 118.860 246.380   2
  23  -6  -1 213.219 259.498   2
  22  -6  -1-33.5041 207.905   2
  21  -6  -1 220.958 288.403   2
  20  -6  -1 258.223 201.060   2
  19  -6  -1-5.36160 263.950   2
  18  -6  -1-225.549 235.232   2
  17   6  -1 4031.79 326.807   2
  17  -6  -1 4047.62 481.568   2
  16   6  -1-65.4455 152.354   2
  16  -6  -1-123.424 253.572   2
  15  -6  -1 5814.85 530.563   2
  14  -6  -1 303.860 128.805   3
  14  -6  -1-157.280 244.100   2
  13  -6  -1 559.962 134.386   3
  13  -6  -1 370.131 224.376   2
  12  -6  -1 2212.10 194.875   3
  12  -6  -1 2114.16 323.981   2
  11  -6  -1 634.503 119.130   3
 -11   6   1 698.449 111.746   3
  11  -6  -1 401.122 162.771   2
  10  -6  -1 79.1986 72.8168   3
 -10   6   1 27.4189 59.1430   3
  10  -6  -1-89.3870 192.905   2
  -9   6   1 226.370 52.3604   3
   9  -6  -1 247.389 70.2466   3
   9  -6  -1 230.586 151.526   2
   9   6  -1 194.956 59.1409   2
   8  -6  -1 1747.05 250.323   2
   8   6  -1 1886.63 102.643   2
   7  -6  -1 7127.69 436.033   2
   6  -6  -1 6296.34 386.353   2
   5  -6  -1 15687.8 571.228   2
   5   6  -1 15900.2 566.579   1
  -4   6   1 530.884 163.656   1
   4  -6  -1 380.079 146.468   2
   4   6  -1 576.155 170.610   1
  -3   6   1 24825.4 723.750   1
   3   6  -1 24356.6 684.505   1
   3  -6  -1 25008.5 644.817   2
  -2  -6   1 8434.63 211.800   2
  -2   6   1 8147.23 427.525   1
   2  -6  -1 7856.59 201.998   3
   2  -6  -1 8229.71 365.192   2
   2   6  -1 8866.92 414.662   1
  -1  -6   1 262.541 62.5345   2
  -1   6   1 704.298 174.894   1
   1  -6  -1 392.102 74.8006   3
   1  -6  -1 373.424 95.0309   2
   1   6  -1 276.814 128.469   1
   0  -6   1 3449.48 191.370   2
   0  -6  -1 3414.67 215.379   2
   0  -6  -1 3245.30 187.605   3
   0   6   1 3258.57 200.316   2
   0   6  -1 3463.78 279.670   1
   0   6   1 3255.00 264.308   1
  -1   6  -1 22130.3 665.008   1
  -1  -6  -1 21841.0 510.678   3
  -1  -6  -1 22107.8 471.319   2
   1  -6   1 23140.8 506.075   2
   1   6   1 21724.0 666.219   1
   1   6   1 21352.9 464.499   2
  -2  -6  -1 34096.2 551.943   2
  -2   6  -1 36535.1 853.551   1
   2   6   1 35078.6 837.954   1
   2   6   1 34618.7 553.442   2
   2  -6   1 34360.7 677.960   2
  -3   6  -1 28731.1 782.959   1
  -3  -6  -1 27926.0 469.387   2
   3  -6   1 26958.2 645.536   2
   3   6   1 27560.8 473.179   2
   3   6   1 27456.4 753.885   1
   4   6   1 25667.8 733.650   1
   4  -6   1 26253.1 679.376   2
  -4  -6  -1 25730.0 441.546   2
   4   6   1 26044.5 673.374   3
   4  -6   1 25777.4 421.015   3
   4   6   1 25756.8 444.283   2
   5   6   1 11534.7 481.160   3
   5  -6   1 11173.8 285.445   3
   5   6   1 10535.5 286.311   2
   6   6   1 24026.8 438.499   2
   6   6   1 25414.4 743.339   3
   6  -6   1 24332.8 442.397   3
   7   6   1 3070.19 295.255   3
   7   6   1 3164.59 173.223   2
   7  -6   1 3173.77 181.192   3
   8   6   1 1385.05 247.786   3
   8   6   1 1094.82 122.002   2
   8  -6   1 1319.53 136.259   3
   9  -6   1 3052.84 203.759   3
   9   6   1 2883.61 314.188   3
   9   6   1 2858.39 192.883   2
  10  -6   1 2491.21 204.886   3
  10   6   1 2282.40 308.964   3
  11   6   1 964.416 246.165   3
  11  -6   1 1162.69 163.697   3
  12  -6   1 9341.80 419.789   3
  12   6   1 9629.95 602.186   3
  13  -6   1 6720.79 391.143   3
  13   6   1 6925.66 543.590   3
  14  -6   1 4697.75 336.718   3
  14   6   1 4269.77 444.260   3
  15   6   1 3121.91 406.436   3
  15  -6   1 3236.41 310.188   3
  16  -6   1 378.404 181.736   3
  16   6   1 384.950 260.452   3
  17   6   1 197.322 241.044   3
  17  -6   1 186.973 151.581   3
  18  -6   1 62.4560 148.364   3
  18   6   1-291.395 262.895   3
  18  -6   1-245.786 276.146   2
  19   6   1-279.936 242.604   3
  19  -6   1 147.404 176.218   3
  19  -6   1-222.819 294.621   2
  20   6   1 33.3688 219.973   3
  20  -6   1-211.499 252.546   2
  20  -6   1 68.6557 169.901   3
  21  -6   1 390.978 271.010   2
  22  -6   1 685.057 289.177   2
  23  -6   1 88.6897 239.397   2
  24  -6   1 1394.65 361.491   2
  25  -6   1-57.6261 246.731   2
  26  -6   1 1504.50 434.330   2
  25  -7  -1 212.396 274.993   2
  24  -7  -1 204.426 291.807   2
  23  -7  -1-233.110 255.998   2
  22  -7  -1 19.0490 265.270   2
  21  -7  -1-140.456 201.875   2
  20  -7  -1 138.206 279.256   2
  19  -7  -1 286.365 237.788   2
  18  -7  -1 3140.63 442.759   2
  17  -7  -1 676.232 282.605   2
  16  -7  -1 2067.51 368.182   2
  15  -7  -1 872.280 288.995   2
  14  -7  -1 3460.72 433.266   2
  13   7  -1 593.009 107.570   2
  13  -7  -1 30.4133 226.003   2
  12  -7  -1 3449.33 383.576   2
  12   7  -1 3206.75 190.436   2
  11   7  -1 46.9456 64.8122   2
  11   7  -1-18.4246 72.4624   2
  11  -7  -1 31.6175 216.986   2
  10   7  -1 4169.47 171.200   2
  10  -7  -1 4626.19 414.453   2
  10   7  -1 4298.04 173.646   2
   9   7  -1 2062.51 100.032   2
   9   7  -1 824.923 63.4923   2
   9  -7  -1 2543.44 309.233   2
   8  -7  -1 376.244 173.063   2
   7  -7  -1 1489.04 229.778   2
   6   7  -1 1185.21 232.167   1
   6  -7  -1 721.918 186.098   2
   5   7  -1 3142.90 296.665   1
   5  -7  -1 2966.83 287.574   2
  -5   7   1 2874.66 305.553   1
   4   7  -1 601.202 184.663   1
   4  -7  -1 520.835 162.743   2
  -4   7   1 409.960 172.418   1
   3  -7  -1 240.997 131.049   2
   3   7  -1-33.2122 141.779   1
  -3  -7   1 64.4338 45.2690   2
  -3   7   1 59.4297 134.333   1
   2  -7  -1 14721.7 507.099   2
  -2  -7   1 14728.6 313.241   2
  -2   7   1 14769.1 602.042   1
   2  -7  -1 13930.5 303.588   3
   2   7  -1 15402.4 586.928   1
   1   7  -1 632.870 164.330   1
   1  -7  -1 284.636 106.892   2
  -1  -7   1 444.562 83.0721   2
  -1   7   1 471.500 166.162   1
   1  -7  -1 535.270 89.5016   3
   0  -7  -1 3463.60 210.859   3
   0   7   1 3428.80 306.519   1
   0  -7   1 3654.15 214.634   2
   0  -7  -1 3593.34 233.199   2
   0   7  -1 3485.29 304.462   1
   1   7   1 25092.7 770.765   1
  -1  -7  -1 23928.9 534.605   2
  -1   7  -1 25364.6 762.698   1
   1   7   1 23835.0 523.465   2
   1  -7   1 24221.5 562.192   2
  -2   7  -1 265.893 143.947   1
  -2  -7  -1 453.861 109.152   2
   2  -7   1 320.656 127.279   2
   2   7   1 95.8575 131.705   1
   2   7   1 360.387 81.8047   2
  -3   7  -1 25926.9 800.792   1
   3  -7   1 24503.8 645.197   2
   3   7   1 24868.9 476.648   2
  -3  -7  -1 24658.8 482.492   2
   3   7   1 25511.8 787.203   1
   4   7   1 1130.25 113.168   2
   4   7   1 1411.02 246.624   1
  -4   7  -1 904.575 192.704   1
   4  -7   1 959.898 156.117   2
  -4  -7  -1 1067.82 116.367   2
   5  -7   1 11281.7 493.491   2
   5   7   1 10899.9 298.310   2
   5  -7   1 10966.1 283.799   3
   5   7   1 10700.3 533.152   1
   6  -7   1 1620.73 121.101   3
   6  -7   1 1278.51 189.278   2
   6   7   1 1489.52 120.210   2
   7  -7   1-16.5994 54.5315   3
   7  -7   1 14.2256 152.399   2
   7   7   1 11.6900 139.444   3
   7   7   1-26.5242 62.9640   2
   8   7   1 4484.48 375.865   3
   8  -7   1 3829.70 344.277   2
   8  -7   1 4567.24 215.839   3
   8   7   1 4451.03 209.550   2
   9  -7   1 266.569 83.5586   3
   9   7   1 37.0169 178.081   3
   9  -7   1-58.1969 202.741   2
   9   7   1 376.027 97.8355   2
  10   7   1 2608.96 334.031   3
  10  -7   1 2650.55 200.187   3
  10  -7   1 2017.82 286.739   2
  11   7   1 4422.48 433.738   3
  11  -7   1 4951.75 445.657   2
  11  -7   1 5010.97 282.940   3
  12   7   1 302.974 190.706   3
  12  -7   1 359.855 126.572   3
  12  -7   1-31.8286 232.748   2
  13  -7   1 79.8615 213.073   2
  13  -7   1 362.052 128.188   3
  13   7   1 333.634 219.594   3
  14   7   1 2116.29 359.236   3
  14  -7   1 2275.66 250.362   3
  14  -7   1 2081.96 321.459   2
  15  -7   1-465.216 317.902   2
  15  -7   1 95.7068 144.251   3
  15   7   1-185.460 230.515   3
  16  -7   1-53.2807 284.835   2
  16  -7   1 691.892 195.597   3
  16   7   1 519.259 258.692   3
  17  -7   1 1607.15 254.596   3
  17  -7   1 1102.28 270.086   2
  18  -7   1 928.638 273.551   2
  19  -7   1-222.577 269.556   2
  20  -7   1 1355.21 331.885   2
  21  -7   1 381.628 252.536   2
  22  -7   1-464.731 290.506   2
  23  -7   1 296.984 324.662   2
  24  -7   1-159.646 312.806   2
  25  -7   1-88.3227 298.447   2
  25  -8  -1 1205.47 445.621   2
  24  -8  -1 4001.96 579.310   2
  23  -8  -1 554.808 322.378   2
  22  -8  -1 1940.57 413.663   2
  21  -8  -1 1947.71 451.528   2
  20  -8  -1-320.903 283.139   2
  19  -8  -1 4115.17 514.340   2
  18  -8  -1 136.113 253.988   2
  17  -8  -1 6165.71 608.538   2
  16  -8  -1 372.227 270.022   2
  15  -8  -1 1620.61 356.251   2
  14  -8  -1 1349.35 321.379   2
  13  -8  -1 4291.08 448.354   2
  12  -8  -1 888.306 258.870   2
  11  -8  -1 6905.11 526.455   2
  10  -8  -1 95.6842 205.531   2
   9  -8  -1 23159.3 881.831   2
   8  -8  -1 705.602 224.140   2
   8   8  -1 816.483 247.328   1
   7  -8  -1 35829.9 1005.32   2
   7   8  -1 34880.0 971.094   1
   6  -8  -1 628.784 207.358   2
   6   8  -1 662.604 214.873   1
   5   8  -1 26141.5 838.158   1
   5  -8  -1 25314.3 791.413   2
  -5   8   1 25404.1 881.344   1
  -4   8   1 1614.88 256.733   1
   4  -8  -1 1855.70 260.157   2
   4   8  -1 1479.90 237.817   1
  -3   8   1 2.92552 157.275   1
   3  -8  -1 55.7331 37.2584   3
  -3  -8   1 82.9820 52.4702   2
   3   8  -1-16.3268 167.322   1
   3  -8  -1-167.748 160.004   2
   2  -8  -1-163.547 141.803   2
  -2  -8   1 102.118 71.6373   2
   2  -8  -1 57.5800 49.7556   3
  -2   8   1 46.5749 135.042   1
   2   8  -1-36.4208 168.935   1
  -1  -8   1 10866.2 344.597   2
   1  -8  -1 10755.4 437.701   2
   1  -8  -1 10384.7 331.426   3
   1   8  -1 10838.8 547.484   1
  -1   8   1 10919.0 568.263   1
   0   8   1 23685.0 815.178   1
   0  -8  -1 23002.2 546.981   3
   0   8  -1 24596.9 804.673   1
   0  -8  -1 23394.8 593.526   2
   0  -8   1 23624.4 548.439   2
   1   8   1 1418.83 222.008   1
  -1   8  -1 1827.25 254.740   1
   1  -8   1 1966.56 194.423   2
  -1  -8  -1 1037.01 139.136   2
  -2   8  -1 257.666 151.351   1
  -2  -8  -1 166.940 92.0419   2
   2  -8   1 321.712 130.204   2
   2   8   1 108.595 149.682   1
   3   8   1 21203.6 779.528   1
  -3  -8  -1 20819.1 473.431   2
   3  -8   1 20770.9 625.892   2
   3   8   1 20698.6 456.446   2
  -3   8  -1 21563.3 792.122   1
   4  -8   1-4.76560 116.379   2
   4   8   1 175.800 66.7649   2
   4   8   1 74.4911 174.131   1
  -4  -8  -1 85.6968 81.9917   2
  -4   8  -1 19.3816 141.893   1
   5   8   1 2898.22 170.148   2
   5   8   1 3237.79 340.664   1
   5  -8   1 3024.41 290.901   2
   5  -8   1 3056.69 156.609   3
   6  -8   1 376.780 64.5655   3
   6   8   1 434.952 83.2864   2
   6  -8   1 225.305 144.631   2
   6   8   1 869.259 232.175   1
   7  -8   1 349.845 71.0626   3
   7   8   1 470.747 222.641   1
   7   8   1 244.673 68.0520   2
   7  -8   1 130.915 150.851   2
   8  -8   1 124.837 67.0984   3
   8   8   1 57.6213 64.0224   2
   8  -8   1-47.3551 186.517   2
   9  -8   1 545.376 98.3884   3
   9   8   1 418.417 89.5503   2
   9  -8   1-17.8766 216.183   2
  10  -8   1 444.558 184.249   2
  10  -8   1 712.329 115.677   3
  11  -8   1 266.515 200.471   2
  11  -8   1 844.421 138.725   3
  12  -8   1 148.840 112.420   3
  12  -8   1-228.664 236.016   2
  13  -8   1 1104.38 279.243   2
  13  -8   1 1546.74 186.462   3
  14  -8   1-468.293 293.359   2
  15  -8   1 1761.90 323.941   2
  16  -8   1 290.442 197.811   2
  17  -8   1 3140.77 434.123   2
  18  -8   1 2836.82 436.062   2
  19  -8   1 29.1777 254.378   2
  20  -8   1-367.449 296.244   2
  21  -8   1-171.027 282.356   2
  22  -8   1 1318.43 364.741   2
  23  -8   1 386.648 345.448   2
  24  -8   1 1574.28 403.984   2
  25  -8   1 1343.13 412.982   2
  24  -9  -1 372.548 355.854   2
  23  -9  -1 2136.53 463.679   2
  22  -9  -1 193.013 296.085   2
  21  -9  -1 387.118 308.625   2
  20  -9  -1 358.280 273.540   2
  19  -9  -1 43.5544 219.617   2
  18  -9  -1 198.323 242.574   2
  17  -9  -1-160.595 265.809   2
  16  -9  -1 309.155 266.634   2
  15  -9  -1 69.9360 213.507   2
  14  -9  -1 1029.59 282.890   2
  13  -9  -1 160.968 231.277   2
  12  -9  -1 11398.8 718.436   2
  11  -9  -1 1246.22 301.349   2
  10   9  -1 6566.45 511.210   1
  10  -9  -1 6225.84 508.023   2
   9   9  -1 3443.32 384.951   1
   9  -9  -1 2708.57 350.415   2
   8  -9  -1 7060.98 506.293   2
   8   9  -1 7302.42 510.961   1
   7  -9  -1 355.728 196.722   2
   7   9  -1 392.459 214.701   1
   6  -9  -1 807.142 235.135   2
   6   9  -1 765.003 239.421   1
  -5   9   1-96.1538 180.275   1
   5  -9  -1 336.282 201.549   2
   5   9  -1 40.4303 169.432   1
  -4  -9   1 1548.15 81.6788   2
   4  -9  -1 1391.67 202.676   2
  -4   9   1 1961.83 300.840   1
   4   9  -1 1713.40 255.691   1
   3   9  -1 3440.67 343.923   1
  -3  -9   1 3536.03 165.485   2
  -3   9   1 3882.07 388.218   1
   3  -9  -1 3577.24 297.296   2
   3  -9  -1 3156.85 140.726   3
   2  -9  -1 6404.42 246.839   3
   2  -9  -1 6630.62 386.917   2
  -2   9   1 6963.24 487.766   1
  -2  -9   1 6276.32 249.705   2
   2   9  -1 6712.58 470.943   1
  -1   9   1 5332.38 441.419   1
   1  -9  -1 4742.93 244.385   3
   1   9  -1 5061.95 419.222   1
  -1  -9   1 4619.82 251.801   2
   1  -9  -1 4823.46 326.152   2
   0   9  -1 3106.88 336.599   1
   0  -9  -1 3445.51 266.716   2
   0  -9   1 3154.09 224.906   2
   0   9   1 3763.10 386.427   1
   1  -9   1 6633.18 341.552   2
  -1  -9  -1 6632.90 323.242   2
   1   9   1 7000.34 486.943   1
  -1   9  -1 7482.29 496.396   1
  -2  -9  -1 759.813 142.191   2
  -2   9  -1 491.006 207.231   1
   2   9   1 450.446 180.092   1
   2  -9   1 834.993 171.666   2
  -3   9  -1 5123.43 414.666   1
  -3  -9  -1 5104.75 256.899   2
   3  -9   1 5442.57 350.831   2
   3  -9   1 5283.46 251.024   3
   3   9   1 5312.86 438.559   1
   4   9   1 293.045 179.603   1
   4  -9   1 415.729 162.301   2
  -4  -9  -1 306.954 99.8199   2
  -4   9  -1 465.822 211.838   1
   4   9   1 234.541 74.3966   2
   5   9   1 5549.81 227.509   2
   5   9   1 5951.70 462.680   1
   5  -9   1 6258.29 416.770   2
   5  -9   1 6053.97 220.535   3
   6   9   1 604.945 87.5365   2
   6  -9   1 672.259 81.9790   3
   6  -9   1 565.401 184.087   2
   6   9   1 782.521 235.558   1
   7  -9   1 559.841 74.1316   3
   7  -9   1 339.238 156.661   2
   7   9   1 919.081 260.825   1
   8  -9   1 180.284 59.9279   3
   8  -9   1-5.15566 173.238   2
   9  -9   1 107.582 174.834   2
   9  -9   1 156.139 59.7370   3
  10  -9   1 315.619 173.066   2
  11  -9   1 8746.71 605.756   2
  12  -9   1 13.1631 220.047   2
  13  -9   1 3088.60 407.771   2
  14  -9   1 915.669 256.565   2
  15  -9   1 14.8492 211.541   2
  16  -9   1 1889.74 370.614   2
  17  -9   1-574.283 314.261   2
  18  -9   1 2894.68 437.652   2
  19  -9   1-42.5486 295.478   2
  20  -9   1 1604.86 405.302   2
  21  -9   1-45.2603 273.347   2
  22  -9   1 359.326 309.157   2
  23  -9   1 140.189 298.524   2
  24  -9   1-106.329 265.367   2
  23 -10  -1 436.680 317.398   2
  22 -10  -1 1314.71 443.198   2
  21 -10  -1 483.256 317.062   2
  20 -10  -1 1133.91 354.494   2
  19 -10  -1 2592.67 467.954   2
  18 -10  -1 2672.54 461.888   2
  17 -10  -1 5061.78 598.497   2
  16 -10  -1 290.840 246.380   2
  15 -10  -1 5114.97 554.633   2
  14 -10  -1 201.152 212.342   2
  13 -10  -1 7842.06 634.691   2
  12 -10  -1 1886.64 359.155   2
  12  10  -1 2851.74 399.233   1
  11 -10  -1 3688.55 439.261   2
  11  10  -1 3898.13 422.576   1
  10 -10  -1 344.304 235.512   2
  10  10  -1 910.599 278.102   1
   9  10  -1 528.989 253.944   1
   9 -10  -1 224.217 215.288   2
   8  10  -1 202.938 193.080   1
   8 -10  -1 424.895 235.395   2
   7 -10  -1 4639.94 427.402   2
   7  10  -1 4799.32 449.565   1
   6  10  -1 3878.57 391.769   1
   6 -10  -1 4342.11 395.245   2
   5 -10  -1 2419.51 293.895   2
  -5  10   1 3677.62 411.695   1
   5  10  -1 3573.14 370.620   1
   4  10  -1 22.5944 205.768   1
   4 -10  -1-60.8547 177.055   2
  -4  10   1 281.332 215.185   1
  -4 -10   1 160.782 41.1021   2
   3  10  -1 735.290 198.432   1
   3 -10  -1 700.807 77.6434   3
  -3 -10   1 928.616 108.019   2
  -3  10   1 732.570 228.099   1
   3 -10  -1 567.995 168.843   2
  -2  10   1 819.910 230.637   1
   2 -10  -1 671.047 104.334   3
  -2 -10   1 475.000 101.423   2
   2 -10  -1 616.461 165.039   2
   2  10  -1 860.021 234.810   1
  -1 -10   1 556.553 139.206   2
  -1  10   1 464.371 232.438   1
   1 -10  -1 503.775 169.796   2
   1  10  -1 639.840 215.457   1
   1 -10  -1 347.511 102.291   3
   0 -10  -1 3091.91 267.777   2
   0 -10   1 2831.18 230.054   2
   0  10  -1 3114.06 367.807   1
   0  10   1 2815.18 359.371   1
  -1  10  -1-52.0625 180.641   1
  -1 -10  -1-118.841 133.954   2
   1 -10   1 130.151 120.027   2
   1  10   1 318.839 225.332   1
   2 -10   1 2387.89 227.456   2
  -2 -10  -1 2960.61 228.311   2
   2  10   1 2696.56 333.552   1
  -2  10  -1 2801.47 342.922   1
   3 -10   1 310.681 180.920   2
  -3  10  -1 33.5107 184.679   1
   3  10   1 1.34456 195.524   1
   3 -10   1 48.3333 83.4563   3
  -3 -10  -1 40.0712 96.7084   2
  -4  10  -1 8636.46 581.734   1
   4  10   1 8061.17 554.181   1
  -4 -10  -1 8445.47 306.344   2
   4 -10   1 8173.67 476.022   2
   5  10   1 3651.82 407.244   1
   5 -10   1 3481.84 344.462   2
   5 -10   1 3496.78 171.777   3
   6 -10   1 7903.55 503.992   2
   6 -10   1 6512.50 212.148   3
   6  10   1 8246.53 566.059   1
   7 -10   1 1268.55 262.476   2
   7  10   1 1253.69 289.846   1
   8 -10   1 310.489 168.324   2
   8  10   1 291.381 245.394   1
   9  10   1 3761.36 432.015   1
   9 -10   1 3332.59 373.017   2
  10 -10   1 3521.26 383.292   2
  10  10   1 4097.67 446.605   1
  11 -10   1 283.270 198.264   2
  11  10   1 1255.97 325.354   1
  12 -10   1 2568.74 372.323   2
  13 -10   1 1261.13 294.240   2
  14 -10   1 10104.5 722.746   2
  15 -10   1-65.7156 198.683   2
  16 -10   1 8521.87 696.275   2
  17 -10   1 1492.29 334.664   2
  18 -10   1 2163.23 395.532   2
  19 -10   1 470.082 302.442   2
  20 -10   1-512.455 291.939   2
  21 -10   1 103.396 263.839   2
  22 -10   1 500.848 327.082   2
  23 -10   1 43.9400 280.651   2
  22 -11  -1 149.350 312.828   2
  21 -11  -1 2342.00 489.549   2
  20 -11  -1 76.5308 224.642   2
  19 -11  -1 802.932 346.683   2
  18 -11  -1 421.832 274.741   2
  17 -11  -1 971.717 332.607   2
  16 -11  -1 386.642 273.059   2
  15 -11  -1 459.257 272.373   2
  15  11  -1 626.338 294.235   1
  14 -11  -1 221.856 242.274   2
  14  11  -1 693.488 305.737   1
  13 -11  -1 225.897 263.516   2
  13  11  -1 720.282 308.053   1
  12  11  -1 1497.37 326.087   1
  12 -11  -1 1354.75 320.240   2
  11  11  -1 1335.43 321.973   1
  11 -11  -1 1443.71 324.580   2
  10  11  -1 793.065 265.616   1
  10 -11  -1 700.286 268.900   2
   9  11  -1 2289.76 359.489   1
   9 -11  -1 2709.84 385.215   2
   8 -11  -1 638.767 254.584   2
   8  11  -1 70.3537 202.945   1
   7  11  -1 1020.82 275.377   1
   7 -11  -1 338.257 177.526   2
   6  11  -1-248.535 248.258   1
   6 -11  -1-194.151 231.128   2
   5  11  -1-39.7423 211.247   1
  -5  11   1 73.9357 176.266   1
   5 -11  -1-416.086 227.308   2
  -4  11   1 844.948 240.277   1
   4  11  -1 471.587 213.355   1
   4 -11  -1 713.659 200.834   2
   3 -11  -1 841.323 203.878   2
   3  11  -1 915.143 241.505   1
  -3  11   1 775.315 257.339   1
   2  11  -1 1895.09 309.745   1
   2 -11  -1 2115.61 276.139   2
  -2 -11   1 1921.32 166.444   2
  -2  11   1 1668.76 316.259   1
  -1 -11   1 254.599 124.726   2
   1 -11  -1 287.421 177.186   2
   1  11  -1 93.7687 191.482   1
  -1  11   1 157.287 225.364   1
   0  11  -1-79.1666 182.233   1
   0  11   1 202.118 214.766   1
   0 -11  -1-89.4977 132.098   2
   0 -11   1 349.056 139.980   2
  -1  11  -1 120.737 186.369   1
   1  11   1-117.507 200.305   1
   1 -11   1 62.9741 128.092   2
  -1 -11  -1-77.1450 132.510   2
  -2 -11  -1 2271.61 217.800   2
   2  11   1 1660.45 328.277   1
  -2  11  -1 1483.62 280.565   1
   2 -11   1 1760.61 226.500   2
  -3 -11  -1 142.336 110.741   2
   3 -11   1-562.233 190.547   2
   3  11   1-295.953 266.210   1
  -3  11  -1-41.2122 189.487   1
   4 -11   1 2782.32 317.785   2
   4  11   1 2081.53 315.879   1
  -4  11  -1 2361.69 357.074   1
   5  11   1-170.005 222.827   1
   5 -11   1 362.311 203.075   2
   6  11   1 1569.37 292.188   1
   6 -11   1 2025.77 309.499   2
   7 -11   1 473.795 211.916   2
   7  11   1 564.266 247.023   1
   8 -11   1 3257.26 388.197   2
   8  11   1 3626.98 434.722   1
   9  11   1 2487.99 378.473   1
   9 -11   1 1900.19 319.248   2
  10 -11   1 3239.65 397.334   2
  10  11   1 3489.92 437.471   1
  11 -11   1 442.583 213.303   2
  11  11   1 889.366 316.984   1
  12 -11   1 288.696 229.209   2
  12  11   1 750.207 290.453   1
  13  11   1 542.208 302.146   1
  13 -11   1 279.640 235.047   2
  14 -11   1 66.8016 206.564   2
  15 -11   1 2257.73 406.309   2
  16 -11   1 8.63918 237.083   2
  17 -11   1 876.821 314.748   2
  18 -11   1 59.6070 249.884   2
  19 -11   1 33.7844 229.219   2
  20 -11   1 236.051 228.726   2
  21 -11   1 255.844 299.768   2
  22 -11   1 45.9004 278.033   2
  21 -12  -1 467.323 385.669   2
  20 -12  -1 274.937 278.660   2
  19 -12  -1 371.588 314.547   2
  19  12  -1 1908.41 447.027   1
  18  12  -1 981.742 369.727   1
  18 -12  -1 640.574 335.361   2
  17 -12  -1 1004.98 384.324   2
  17  12  -1 1800.93 400.185   1
  16 -12  -1 1520.22 401.893   2
  16  12  -1 903.840 347.624   1
  15 -12  -1 1176.76 351.176   2
  15  12  -1 1435.58 373.886   1
  14 -12  -1 1755.74 404.462   2
  14  12  -1 1678.01 348.535   1
  13  12  -1 2950.65 439.242   1
  13 -12  -1 2668.21 420.036   2
  12 -12  -1 846.218 298.726   2
  12  12  -1 191.006 221.118   1
  11  12  -1 207.179 217.848   1
  11 -12  -1 568.627 288.667   2
  10 -12  -1 649.959 288.493   2
  10  12  -1 283.154 235.882   1
   9 -12  -1 2819.52 395.768   2
   9  12  -1 2443.70 355.601   1
   8 -12  -1 2147.55 318.868   2
   8  12  -1 2598.27 348.515   1
   7  12  -1 293.198 194.715   1
   7 -12  -1 127.229 217.631   2
   6 -12  -1 124.079 182.130   2
   6  12  -1 443.568 185.982   1
   5 -12  -1 100.465 198.344   2
  -5  12   1 181.676 221.798   1
   5  12  -1-249.199 258.559   1
   4 -12  -1-93.1997 173.428   2
  -4  12   1-13.6002 193.310   1
   4  12  -1 372.124 247.718   1
   3  12  -1 4007.45 444.106   1
  -3  12   1 4299.13 477.481   1
   3 -12  -1 4728.55 383.476   2
   2 -12  -1 739.024 201.250   2
   2  12  -1 834.717 245.925   1
  -2  12   1 582.246 271.120   1
   1 -12  -1 3761.61 327.810   2
   1  12  -1 3276.39 415.971   1
  -1  12   1 3282.67 424.250   1
   0  12  -1 1821.92 328.767   1
   0 -12  -1 1815.16 221.819   2
   0  12   1 2189.34 342.678   1
   1 -12   1 1009.69 188.642   2
   1  12   1 723.887 250.776   1
  -1  12  -1 717.323 229.505   1
   2  12   1 1545.54 327.982   1
   2 -12   1 1248.15 209.132   2
  -2  12  -1 1460.46 299.688   1
   3  12   1 1916.97 350.640   1
  -3  12  -1 1439.17 324.644   1
   3 -12   1 1533.29 220.325   2
   4 -12   1 3092.27 316.764   2
  -4  12  -1 3274.10 429.088   1
   4  12   1 3291.96 410.713   1
   5 -12   1 3132.40 329.623   2
   5  12   1 2705.41 367.931   1
   6 -12   1 1900.48 310.683   2
   6  12   1 1420.25 281.291   1
   7  12   1 2321.97 371.160   1
   7 -12   1 3079.12 358.969   2
   8 -12   1 1220.47 298.415   2
   8  12   1 1206.51 314.225   1
   9 -12   1 2321.28 353.813   2
   9  12   1 2392.54 385.507   1
  10  12   1 170.186 201.470   1
  10 -12   1 475.804 244.131   2
  11  12   1 421.237 284.489   1
  11 -12   1 2.58265 218.900   2
  12 -12   1 1842.32 365.321   2
  12  12   1 1569.16 361.353   1
  13  12   1 1838.91 358.585   1
  13 -12   1 1508.42 331.892   2
  14 -12   1 1521.36 349.613   2
  14  12   1 1757.58 370.334   1
  15  12   1 1123.71 354.779   1
  15 -12   1 50.2130 256.804   2
  16 -12   1 1693.47 382.263   2
  16  12   1 2296.94 449.594   1
  17 -12   1 750.284 331.147   2
  17  12   1 1805.27 429.147   1
  18 -12   1 306.496 298.139   2
  19 -12   1-61.9693 274.753   2
  20 -12   1 433.651 336.664   2
  21 -12   1 553.597 339.638   2
  21  13  -1 2206.89 505.349   1
  20  13  -1 1809.25 458.063   1
  20 -13  -1 1626.60 479.419   2
  19  13  -1 1693.40 464.824   1
  19 -13  -1 1643.50 477.037   2
  18 -13  -1 743.163 409.605   2
  18  13  -1 1085.20 380.317   1
  17  13  -1 698.724 341.402   1
  17 -13  -1 1133.37 426.519   2
  16 -13  -1 306.450 293.213   2
  16  13  -1 386.837 305.961   1
  15 -13  -1 3954.38 553.077   2
  15  13  -1 3449.70 500.148   1
  14 -13  -1 414.054 295.739   2
  14  13  -1 96.8122 209.551   1
  13  13  -1 3841.88 494.476   1
  13 -13  -1 4598.06 545.093   2
  12 -13  -1 1723.86 364.823   2
  12  13  -1 2107.23 387.423   1
  11  13  -1 760.896 259.987   1
  11 -13  -1 319.738 230.670   2
  10  13  -1 288.814 202.522   1
  10 -13  -1-142.640 250.200   2
   9 -13  -1 646.130 212.338   2
   9  13  -1 1068.32 263.617   1
   8 -13  -1 484.684 207.012   2
   8  13  -1 430.194 225.704   1
   7  13  -1-27.9471 221.140   1
   7 -13  -1-111.423 193.840   2
   6  13  -1 356.498 194.841   1
   6 -13  -1 218.176 176.710   2
  -5  13   1 4283.10 515.824   1
   5  13  -1 4242.88 468.272   1
   5 -13  -1 4195.39 407.137   2
   4 -13  -1 332.162 189.650   2
  -4  13   1 158.989 220.944   1
   4  13  -1 303.730 220.369   1
   3 -13  -1 2772.88 316.546   2
   3  13  -1 2410.91 384.159   1
  -3  13   1 2786.57 427.347   1
  -2  13   1 920.075 301.661   1
   2  13  -1 544.337 226.486   1
  -1  13   1 16.9255 200.821   1
   1  13  -1 215.139 212.162   1
   0  13  -1 71.0318 182.759   1
   0  13   1 69.0344 229.931   1
  -1  13  -1 1239.61 314.385   1
   1  13   1 1275.49 324.223   1
   2  13   1 108.108 210.213   1
  -2  13  -1-300.105 213.812   1
  -3  13  -1 1350.30 317.390   1
   3  13   1 1493.42 345.967   1
   4  13   1-71.3650 210.327   1
  -4  13  -1 273.735 229.814   1
   5  13   1 2153.55 346.469   1
   5 -13   1 2968.06 323.367   2
   6 -13   1-80.1033 198.292   2
   6  13   1-225.176 220.463   1
   7 -13   1 1632.60 292.492   2
   7  13   1 1160.54 280.745   1
   8  13   1 8.22508 204.687   1
   8 -13   1 636.919 245.732   2
   9  13   1 171.626 210.246   1
   9 -13   1 387.216 228.747   2
  10  13   1 639.730 276.250   1
  10 -13   1 556.122 246.905   2
  11  13   1 221.605 257.597   1
  11 -13   1 492.476 277.410   2
  12 -13   1 1136.76 324.965   2
  12  13   1 1095.29 310.915   1
  13  13   1 472.942 292.965   1
  13 -13   1 422.836 245.437   2
  14  13   1 1732.26 417.796   1
  14 -13   1 1316.31 372.201   2
  15  13   1 1043.61 348.151   1
  15 -13   1 949.483 318.893   2
  16 -13   1 1051.93 334.242   2
  16  13   1 1067.73 329.098   1
  17  13   1 420.234 284.958   1
  17 -13   1 86.7258 296.191   2
  18  13   1 893.421 345.433   1
  18 -13   1-14.1261 265.364   2
  19 -13   1 326.841 329.576   2
  19  13   1 1235.85 419.887   1
  20  13   1 2199.79 506.262   1
  20 -13   1 191.999 260.281   2
  19  14  -1 184.626 260.032   1
  19 -14  -1 981.786 432.755   2
  18 -14  -1 737.961 343.700   2
  18  14  -1 580.929 330.164   1
  17 -14  -1 870.709 378.678   2
  17  14  -1 215.944 273.436   1
  16  14  -1 799.873 325.300   1
  16 -14  -1 194.385 280.665   2
  15 -14  -1-470.715 312.897   2
  15  14  -1 619.008 293.999   1
  14 -14  -1-337.143 348.344   2
  14  14  -1 514.727 289.816   1
  13  14  -1 378.737 272.796   1
  13 -14  -1-174.488 287.198   2
  12  14  -1 9.22653 193.396   1
  12 -14  -1-319.520 319.337   2
  11  14  -1 1473.60 321.704   1
  11 -14  -1 1591.59 336.167   2
  10 -14  -1-337.404 259.190   2
  10  14  -1-184.864 237.951   1
   9  14  -1 4178.22 483.561   1
   9 -14  -1 4119.55 462.550   2
   8 -14  -1 7.93662 194.820   2
   8  14  -1-99.9483 262.357   1
   7  14  -1 3343.53 453.755   1
   6  14  -1 566.757 259.355   1
   5  14  -1 27.7548 206.436   1
   4  14  -1 211.984 232.166   1
  -4  14   1-108.038 225.899   1
   3  14  -1 245.291 208.798   1
  -3  14   1 103.636 234.243   1
   2  14  -1 1121.66 300.337   1
  -2  14   1 1136.17 300.677   1
  -1  14   1 870.307 314.908   1
   1  14  -1 668.930 262.581   1
   0  14   1 2251.73 402.799   1
   0  14  -1 2249.06 415.001   1
  -1  14  -1 480.346 257.709   1
   1  14   1 711.078 259.709   1
   2  14   1 477.570 273.988   1
  -2  14  -1 103.673 180.214   1
   3  14   1 1556.81 364.656   1
  -3  14  -1 1941.43 365.798   1
   4  14   1 1297.93 324.091   1
   5  14   1-2.73730 223.624   1
   6  14   1-614.665 322.797   1
   7  14   1-350.828 301.586   1
   8  14   1 29.0961 216.977   1
   9 -14   1-137.612 219.657   2
   9  14   1-224.290 240.560   1
  10  14   1 193.132 270.854   1
  10 -14   1 494.300 255.499   2
  11 -14   1 540.318 276.999   2
  11  14   1-163.230 224.875   1
  12 -14   1 1031.60 321.223   2
  12  14   1 288.538 258.269   1
  13 -14   1 467.431 273.309   2
  13  14   1 508.647 256.385   1
  14  14   1 3.82616 219.660   1
  14 -14   1 631.602 311.074   2
  15 -14   1 1616.10 399.604   2
  15  14   1 1486.93 402.892   1
  16  14   1 9.41963 274.858   1
  16 -14   1 688.738 348.476   2
  17  14   1 995.266 379.213   1
  17 -14   1 1369.44 429.922   2
  18 -14   1 579.569 349.365   2
  18  14   1 437.362 346.754   1
  19 -14   1 647.361 358.368   2
  17 -15  -1-608.891 381.091   2
  17  15  -1 244.548 260.356   1
  16  15  -1-130.714 255.166   1
  16 -15  -1-842.923 396.542   2
  15  15  -1-13.2520 288.707   1
  15 -15  -1-484.144 331.990   2
  14  15  -1 804.631 334.681   1
  14 -15  -1-127.246 321.028   2
  13 -15  -1-611.847 356.690   2
  13  15  -1-300.495 301.880   1
  12  15  -1 772.318 269.559   1
  11  15  -1 340.556 258.646   1
  10  15  -1 1828.64 368.918   1
   9  15  -1 619.822 257.103   1
   8  15  -1 797.563 283.022   1
   7  15  -1 268.537 232.974   1
   6  15  -1 13.6623 235.060   1
   5  15  -1 2184.57 406.352   1
  -4  15   1 117.811 207.951   1
   4  15  -1 202.235 254.559   1
   3  15  -1 2215.95 414.363   1
  -3  15   1 1810.04 387.554   1
   2  15  -1 1554.85 367.670   1
  -2  15   1 1841.58 392.244   1
  -1  15   1 5426.04 602.136   1
   1  15  -1 5482.69 601.938   1
   0  15   1 1509.12 357.891   1
   0  15  -1 1352.14 330.631   1
  -1  15  -1 3457.71 482.237   1
   1  15   1 4347.41 529.594   1
   2  15   1 1519.18 342.853   1
  -2  15  -1 1688.17 377.691   1
  -3  15  -1 1656.70 383.408   1
   3  15   1 1844.35 390.794   1
   4  15   1 363.198 234.905   1
   5  15   1 441.149 263.461   1
   6  15   1-127.057 210.921   1
   7  15   1-284.355 279.622   1
   8  15   1-472.913 332.863   1
   9  15   1 556.796 251.831   1
  10  15   1-78.6016 272.580   1
  11  15   1 356.464 224.047   1
  12  15   1-567.904 319.652   1
  13  15   1 140.323 254.844   1
  14  15   1-307.229 260.391   1
  15 -15   1 1143.80 370.428   2
  15  15   1 647.448 292.955   1
  16  15   1 1699.30 412.575   1
  16 -15   1 1651.99 448.820   2
  17 -15   1 555.830 356.945   2
  18 -15   1 3585.94 574.378   2
  14  16  -1-578.842 368.980   1
  13  16  -1 969.039 314.565   1
  12  16  -1-427.978 306.609   1
  11  16  -1 368.774 261.819   1
  10  16  -1 673.145 282.629   1
   9  16  -1 42.5735 229.644   1
   8  16  -1 23.3785 237.668   1
   7  16  -1 763.958 340.404   1
   6  16  -1 30.8825 246.657   1
   5  16  -1-188.058 198.836   1
   4  16  -1 80.0653 239.273   1
  -3  16   1-90.6575 200.183   1
   3  16  -1 151.733 258.766   1
   2  16  -1 254.560 269.079   1
  -2  16   1 479.215 266.856   1
   1  16  -1-17.2060 229.770   1
  -1  16   1-69.7606 223.526   1
   0  16  -1 229.799 239.089   1
   0  16   1 304.236 281.081   1
   1  16   1 377.867 273.529   1
  -1  16  -1 332.620 252.120   1
  -2  16  -1 398.735 270.319   1
   2  16   1 484.994 286.814   1
   3  16   1 490.385 293.630   1
   4  16   1 1329.55 354.633   1
   5  16   1 238.657 243.993   1
   6  16   1 193.752 272.496   1
   7  16   1 265.486 257.113   1
   8  16   1 439.107 293.984   1
   9  16   1-159.902 280.793   1
  10  16   1-527.963 364.230   1
  11  16   1-90.2851 272.681   1
  12  16   1-124.292 307.657   1
   9  17  -1 1494.94 382.475   1
   8  17  -1 248.882 281.319   1
   7  17  -1 644.848 305.847   1
   6  17  -1 68.5154 279.629   1
   5  17  -1 131.992 243.018   1
   4  17  -1 227.545 254.144   1
  -3  17   1-38.3954 253.450   1
   3  17  -1 59.4595 238.560   1
   2  17  -1 1056.85 373.235   1
  -2  17   1 914.478 347.833   1
  -1  17   1 727.174 348.207   1
   1  17  -1 922.992 355.753   1
   0  17   1 334.951 303.988   1
   0  17  -1 408.975 250.073   1
   1  17   1 385.215 266.961   1
  -1  17  -1 244.536 232.895   1
  -2  17  -1-118.045 230.412   1
   2  17   1 115.110 270.062   1
   3  17   1 248.898 265.443   1
   4  17   1 378.847 295.427   1
   5  17   1 303.618 313.230   1
   6  17   1 1085.87 354.647   1
   7  17   1 570.328 323.638   1
  30   0  -2 251.974 263.187   2
  29   0  -2-374.929 302.292   2
  28   0  -2-175.391 280.204   2
  27   0  -2 328.670 317.332   2
  26   0  -2 57.2712 240.497   2
  25   0  -2 385.570 272.357   2
  24   0  -2 1304.16 336.440   2
  23   0  -2 1392.99 328.632   2
  22   0  -2-262.357 216.218   2
  21   0  -2 1000.76 269.497   2
  20   0  -2 1218.33 303.501   2
  19   0  -2 687.528 215.891   2
  18   0  -2 498.417 225.216   2
  17   0  -2 591.948 186.786   2
  16   0  -2 112.560 189.895   2
  15   0  -2 856.066 182.564   2
  14   0  -2 1500.53 249.395   2
  13   0  -2 15307.5 639.273   2
  12   0  -2-53.5685 146.321   2
  11   0  -2 48619.2 1035.15   2
  10   0  -2 4339.77 307.435   2
   9   0  -2 41478.4 859.127   2
   8   0  -2 5095.35 300.451   2
   7   0  -2 2545.33 209.104   2
   6   0  -2 11302.0 368.918   2
  -5   0   2 2304.67 178.553   3
   5   0  -2 2250.15 170.833   2
  -5   0   2 2125.45 160.420   2
   4   0  -2 92.7947 69.4838   2
   4   0   2 41809.2 663.215   3
  -4   0  -2 44715.6 668.280   3
  -5   0  -2 15476.1 433.743   3
   5   0   2 16437.0 449.147   3
   6   0   2 29955.9 659.561   3
   7   0   2-2.77302 137.062   3
   8   0   2 74302.2 1180.06   3
   9   0   2 38555.2 897.492   3
  10   0   2 4165.98 335.753   3
  11   0   2 16823.5 661.340   3
  12   0   2 3728.50 357.610   3
  13   0   2 2809.80 322.764   3
  14   0   2 4950.12 437.262   3
  15   0   2 15846.3 746.950   3
  16   0   2 16054.0 792.224   3
  17   0   2 8173.84 607.946   3
  18   0   2 3287.76 412.334   3
  19   0   2 4224.71 472.091   3
  20   0   2 729.773 283.454   3
  21   0   2 5987.76 592.336   3
  22   0   2 1858.61 376.818   3
  23   0   2 731.913 291.362   3
  24   0   2 193.329 288.485   3
  25   0   2-92.8888 242.758   3
  26   0   2 516.342 276.491   3
  27   0   2 1194.48 377.538   3
  28   0   2 293.121 307.472   3
  28   0   2-381.456 295.469   2
  29   0   2 684.692 298.399   2
  29   1  -2 5.05924 271.728   2
  29  -1  -2 106.528 251.849   2
  28  -1  -2 76.9398 261.410   2
  28   1  -2-16.0254 227.646   2
  27   1  -2-99.7768 230.442   2
  27  -1  -2 183.129 316.889   2
  26  -1  -2 1366.53 366.377   2
  26   1  -2 1613.80 387.236   2
  25   1  -2 855.389 298.931   2
  25  -1  -2 608.678 270.636   2
  24   1  -2 4290.40 497.820   2
  24  -1  -2 4460.05 539.599   2
  23   1  -2 4289.15 494.532   2
  23  -1  -2 4371.32 512.389   2
  22   1  -2 863.569 272.172   2
  22  -1  -2 768.138 256.225   2
  21  -1  -2 7977.78 635.250   2
  21   1  -2 7579.17 583.811   2
  20   1  -2 446.628 202.164   2
  20  -1  -2 180.520 206.682   2
  19  -1  -2 1173.18 278.908   2
  19   1  -2 1193.24 243.275   2
  18  -1  -2 3834.08 417.015   2
  18   1  -2 3757.03 389.841   2
  17   1  -2 26.7652 177.245   2
  17  -1  -2-309.822 266.627   2
  16   1  -2-137.689 209.160   2
  16  -1  -2-25.3927 189.169   2
  15   1  -2 539.342 166.433   2
  15  -1  -2 608.390 186.188   2
  14   1  -2 279.041 149.333   2
  14  -1  -2 179.664 196.766   2
  13   1  -2 5917.00 393.955   2
  13  -1  -2 6479.97 447.130   2
  12   1  -2 8100.55 434.223   2
  12  -1  -2 8345.50 478.689   2
  11   1  -2 8285.26 412.855   2
  11  -1  -2 8587.84 458.733   2
  10  -1  -2 30229.2 810.413   2
  10   1  -2 30323.5 734.683   2
   9  -1  -2 15613.9 556.703   2
   9   1  -2 15637.1 506.518   2
   8   1  -2 42528.0 771.105   2
   8  -1  -2 42256.2 855.885   2
   7   1  -2 26644.4 565.964   2
   7  -1  -2 26314.4 646.863   2
  -6   1   2 17489.4 442.861   3
   6  -1  -2 17297.0 489.821   2
   6   1  -2 17036.1 411.994   2
  -5   1   2 152.733 79.0868   3
   5  -1  -2 111.240 97.4596   2
   5   1  -2 152.417 76.7045   2
   4   1  -2 34350.3 479.816   2
   4  -1  -2 34960.8 598.316   2
  -4  -1   2 33428.5 468.504   2
  -4   1   2 34531.1 583.092   2
   4   1   2 4956.12 249.618   3
   4  -1   2 4930.66 223.060   3
  -4  -1  -2 4881.90 247.230   3
  -4   1  -2 4997.34 227.954   3
   5   1   2 3574.21 239.211   3
  -5   1  -2 3410.31 211.417   3
   5  -1   2 3251.34 213.345   3
   6   1   2 851.321 161.439   3
   6  -1   2 906.003 148.870   3
   7   1   2 757.093 168.497   3
   7  -1   2 911.865 162.580   3
   8   1   2 496.792 176.893   3
   8  -1   2 354.617 143.231   3
   9   1   2 7484.50 428.379   3
   9  -1   2 7329.59 384.630   3
  10   1   2-29.7658 134.847   3
  10  -1   2-99.7053 139.343   3
  11  -1   2 3568.51 321.960   3
  11   1   2 3398.16 351.223   3
  12   1   2-71.1193 163.142   3
  12  -1   2 181.076 164.043   3
  13  -1   2 1369.74 254.717   3
  13   1   2 1326.54 251.777   3
  14   1   2 1056.31 275.617   3
  14  -1   2 664.043 215.950   3
  15  -1   2 1389.59 281.225   3
  15   1   2 1015.82 261.672   3
  16  -1   2 2053.05 315.979   3
  16   1   2 2831.95 371.604   3
  17  -1   2 2934.04 386.304   3
  17   1   2 2357.06 375.435   3
  18   1   2 1854.21 360.880   3
  18  -1   2 2055.65 349.826   3
  19  -1   2 972.243 293.945   3
  19   1   2 775.236 292.891   3
  20   1   2 484.575 237.586   3
  20  -1   2 304.299 250.992   3
  21   1   2 91.9242 193.027   3
  21  -1   2 381.556 236.985   3
  22   1   2 557.619 296.067   3
  22  -1   2 760.120 268.558   3
  23  -1   2 253.105 250.559   3
  23   1   2 678.951 323.736   3
  24   1   2 176.216 217.874   3
  24  -1   2 486.364 271.308   3
  25  -1   2 96.2076 221.810   3
  25   1   2 13.5751 224.895   3
  26   1   2 965.268 341.972   3
  26  -1   2 1122.14 369.719   3
  27  -1   2 1361.84 369.180   2
  27   1   2 1360.17 430.534   3
  27  -1   2 776.180 320.227   3
  28   1   2 826.652 323.266   3
  28   1   2 447.789 228.254   2
  28  -1   2 541.809 356.869   3
  28  -1   2-365.471 347.820   2
  29   1   2-66.2017 283.389   2
  29  -1   2-58.9555 248.672   2
  30   1   2-400.830 354.200   2
  29  -2  -2 187.481 300.640   2
  28  -2  -2-142.573 309.531   2
  27  -2  -2 541.794 334.149   2
  27   2  -2 278.447 241.626   2
  26  -2  -2 1826.59 403.144   2
  26   2  -2 1681.84 351.046   2
  25   2  -2 619.150 248.730   2
  25  -2  -2 883.090 325.724   2
  24  -2  -2 8241.60 726.829   2
  24   2  -2 7072.64 626.040   2
  23   2  -2 1542.94 317.266   2
  23  -2  -2 2098.80 415.182   2
  22  -2  -2 9624.57 735.925   2
  22   2  -2 9750.89 666.624   2
  21  -2  -2 2104.38 388.532   2
  21   2  -2 1955.04 321.867   2
  20   2  -2 6902.11 538.616   2
  20  -2  -2 6705.24 590.635   2
  19  -2  -2 149.222 198.701   2
  19   2  -2 92.0165 180.042   2
  18  -2  -2 18.5166 238.302   2
  18   2  -2 502.433 195.395   2
  17   2  -2 300.887 180.239   2
  17  -2  -2 183.039 188.047   2
  16   2  -2 8539.30 514.183   2
  16  -2  -2 8601.02 583.690   2
  15  -2  -2 3691.61 396.494   2
  15   2  -2 3536.20 328.818   2
  14   2  -2 13746.4 595.796   2
  14  -2  -2 14517.7 693.837   2
  13   2  -2 3866.58 300.905   2
  13  -2  -2 3664.62 357.124   2
  12  -2  -2 18303.6 718.226   2
  12   2  -2 17592.8 599.371   2
  11   2  -2 802.555 140.962   2
  11  -2  -2 502.296 155.583   2
  10   2  -2 23730.3 624.359   2
  10  -2  -2 24029.3 763.240   2
   9  -2  -2 742.709 172.170   2
   9   2  -2 693.798 112.101   2
   8  -2  -2 4864.09 322.228   2
   8   2  -2 4744.79 242.764   2
  -7   2   2 1287.22 150.853   3
   7   2  -2 1174.92 125.390   2
   7  -2  -2 1115.91 181.577   2
   6   2  -2 1406.84 127.262   2
   6  -2  -2 1359.14 185.371   2
  -6   2   2 1647.63 147.101   3
  -5   2   2 3089.30 163.957   3
   5  -2  -2 3041.73 234.894   2
   5   2  -2 3011.08 152.511   2
   4   2  -2 472.318 58.4136   2
  -4  -2   2 618.504 67.0183   2
   4  -2  -2 457.293 102.974   1
   4  -2  -2 658.125 132.050   2
  -3   2   2 31258.6 508.191   1
   3  -2  -2 30373.6 576.773   2
  -3   2   2 30753.7 568.286   2
   3   2  -2 30220.3 320.233   2
   3  -2  -2 30612.8 510.052   1
  -3  -2   2 31668.3 332.302   2
   3   2   2-19.6217 69.8023   2
   3   2   2-89.8993 91.0589   3
  -3  -2  -2 117.724 97.5282   3
   3  -2   2 8.82625 62.4351   3
  -4  -2  -2 8964.35 341.167   3
   4  -2   2 9232.75 292.188   3
   4   2   2 10033.2 360.342   3
  -4   2  -2 9316.57 288.927   3
   5   2   2 9269.03 380.128   3
   5  -2   2 9196.79 316.221   3
  -5   2  -2 8885.92 304.323   3
   6  -2   2 4906.25 260.025   3
  -6   2  -2 4429.04 251.078   3
   6   2   2 4976.56 312.834   3
   7   2   2 11088.0 475.940   3
   7  -2   2 10701.7 401.235   3
   8  -2   2 8742.32 387.368   3
   8   2   2 9280.84 455.323   3
   9   2   2 14726.3 599.334   3
   9  -2   2 14452.3 521.833   3
  10   2   2-6.55058 135.247   3
  10  -2   2 136.580 115.359   3
  11   2   2 12068.7 584.041   3
  11  -2   2 11206.6 520.477   3
  12   2   2 1501.57 270.024   3
  12  -2   2 1665.13 241.245   3
  13   2   2 2088.56 318.818   3
  13  -2   2 1768.11 274.483   3
  14   2   2 1489.76 284.136   3
  14  -2   2 1270.34 243.520   3
  15  -2   2 331.983 182.094   3
  15   2   2 288.554 221.497   3
  16   2   2-85.2198 198.197   3
  16  -2   2 159.573 189.390   3
  17  -2   2 1705.23 298.641   3
  17   2   2 2176.72 364.031   3
  18  -2   2 1820.34 326.227   3
  18   2   2 1737.72 356.858   3
  19  -2   2 7.04591 185.332   3
  19   2   2 185.278 238.449   3
  20   2   2 1241.68 336.541   3
  20  -2   2 1160.50 304.046   3
  21   2   2-37.3322 229.882   3
  21  -2   2 77.0809 198.679   3
  22   2   2 817.703 321.817   3
  22  -2   2 829.276 277.058   3
  23  -2   2 219.188 258.090   3
  23   2   2 199.414 299.228   3
  24  -2   2 42.1840 235.485   3
  24   2   2 45.2150 253.505   3
  25  -2   2 212.653 254.349   3
  25   2   2 45.9207 223.426   3
  26  -2   2 1295.26 367.864   3
  26   2   2 771.236 306.746   3
  27  -2   2 270.507 277.464   3
  27  -2   2 90.2119 221.123   2
  27   2   2 100.117 309.820   3
  28   2   2 1108.00 338.579   2
  28  -2   2 1375.00 378.264   2
  28  -2   2 1787.03 440.813   3
  28  -3  -2 1078.30 344.382   2
  27  -3  -2 307.444 301.621   2
  26  -3  -2 1973.14 427.608   2
  25  -3  -2-5.06048 280.738   2
  24   3  -2 245.027 211.757   2
  24  -3  -2 396.321 235.843   2
  23  -3  -2-146.411 229.658   2
  23   3  -2-16.7714 187.966   2
  22   3  -2 97.1415 171.583   2
  22  -3  -2-15.5725 228.772   2
  21   3  -2-2.41984 164.784   2
  21  -3  -2 231.086 214.038   2
  20   3  -2 6436.32 508.119   2
  20  -3  -2 6536.28 606.412   2
  19  -3  -2 1232.50 283.356   2
  19   3  -2 990.582 230.385   2
  18   3  -2 8773.08 540.166   2
  18  -3  -2 8997.57 662.158   2
  17  -3  -2 107.249 201.106   2
  17   3  -2 64.4666 160.389   2
  16  -3  -2 91.8115 190.820   2
  16   3  -2 111.968 146.135   2
  15   3  -2-1.86389 183.858   2
  15  -3  -2 269.298 199.538   2
  14  -3  -2 180.411 192.749   2
  14   3  -2 34.5053 130.357   2
  13  -3  -2 49.9834 179.239   2
  13   3  -2 84.7762 123.778   2
  12   3  -2 4261.42 289.540   2
  12  -3  -2 4422.98 384.433   2
  11  -3  -2 2538.10 283.605   2
  11   3  -2 2830.76 229.793   2
  10  -3  -2 2196.63 261.543   2
  10   3  -2 2191.97 194.692   2
   9  -3  -2 3866.41 320.601   2
   9   3  -2 3993.29 227.782   2
   8  -3  -2 1726.55 225.930   2
   8   3  -2 1474.29 132.671   2
  -8   3   2 1753.37 159.164   3
   7   3  -2 146.986 66.1273   2
  -7   3   2 156.305 79.2103   3
   7  -3  -2 150.840 131.412   2
  -6   3   2 979.190 103.937   3
   6  -3  -2 919.829 176.898   2
   6   3  -2 882.991 92.3568   2
   5   3  -2 350.697 63.6275   2
   5  -3  -2 246.691 142.613   2
  -5   3   2 223.254 62.3754   3
   4  -3  -2 5490.22 308.333   2
  -4   3   2 561.038 55.9866   3
   3  -3  -2 317.403 133.636   2
   3   3  -2 659.015 130.895   1
  -3   3   2-53.5310 94.9666   1
  -2   3   2 421.774 121.140   2
   2  -3  -2 386.853 104.966   2
   2  -3  -2 81.2821 124.873   1
  -2   3   2 525.268 117.873   1
   2   3  -2 567.426 106.969   1
   1  -3  -2 7577.20 292.854   1
  -1   3   2 7549.97 281.135   2
  -1  -3   2 7904.43 265.918   1
   1  -3  -2 7514.14 280.069   2
  -1   3   2 7817.92 172.444   3
   1   3  -2 7241.84 252.714   1
   1  -3  -2 7709.59 171.227   3
  -1   3   2 7931.88 293.734   1
   0  -3  -2 140.099 83.1020   2
   0  -3  -2 258.794 65.2836   3
   0   3   2 142.607 61.0270   3
   0   3   2 151.317 77.3379   2
   0   3   2 371.035 119.009   1
   0  -3  -2 596.664 145.607   1
   0  -3   2-7.77584 86.9704   1
   0   3  -2 208.190 87.5674   1
  -1  -3  -2 3467.93 172.221   3
   1  -3   2 3466.45 200.547   1
   1   3   2 3422.00 182.518   2
   1   3   2 3476.31 176.479   3
   1   3   2 3699.46 228.571   1
  -1   3  -2 3332.33 195.599   1
  -1  -3  -2 3348.35 176.677   2
   2  -3   2 3367.32 207.884   1
   2   3   2 3707.39 205.552   3
  -2  -3  -2 3614.71 187.836   2
  -2  -3  -2 3628.56 203.136   3
   2   3   2 3665.68 178.936   2
   3   3   2 365.035 97.9285   2
  -3  -3  -2 456.060 129.359   3
  -3  -3  -2 178.618 85.4200   2
   3  -3   2 254.196 75.3020   3
   3   3   2 418.618 112.421   3
   4   3   2 5112.08 285.472   3
   4   3   2 4401.01 210.822   2
   4  -3   2 4453.67 208.703   3
   5   3   2 333.599 101.370   2
  -5   3  -2 345.666 94.5195   3
   5  -3   2 299.425 105.207   3
   5   3   2 197.512 114.879   3
  -6   3  -2 521.830 108.736   3
   6   3   2 591.031 172.447   3
   6  -3   2 634.556 115.706   3
   7   3   2 2224.09 245.827   3
   7  -3   2 2119.76 193.380   3
   8  -3   2 1812.98 183.452   3
   8   3   2 1634.76 221.453   3
   9  -3   2 213.559 114.050   3
   9   3   2 51.6821 142.153   3
  10  -3   2 5129.62 333.070   3
  10   3   2 5350.61 407.339   3
  11   3   2 2245.94 293.319   3
  11  -3   2 2223.86 247.391   3
  12  -3   2 867.490 194.348   3
  12   3   2 737.945 234.206   3
  13  -3   2 4466.86 371.690   3
  13   3   2 5047.45 436.290   3
  14   3   2 1354.45 285.663   3
  14  -3   2 1657.06 287.900   3
  15   3   2 3031.12 404.794   3
  15  -3   2 3908.54 384.166   3
  16   3   2 441.416 238.145   3
  16  -3   2 468.019 223.469   3
  17   3   2 511.800 245.813   3
  17  -3   2 207.163 180.444   3
  18   3   2 407.295 240.941   3
  18  -3   2 265.307 208.719   3
  19  -3   2 1201.78 292.965   3
  19   3   2 699.089 262.749   3
  20  -3   2 188.572 237.306   3
  20   3   2 66.0634 217.783   3
  21  -3   2 1031.02 273.849   3
  21   3   2 895.297 340.382   3
  22  -3   2 1289.74 324.899   3
  22   3   2 1097.35 350.130   3
  23  -3   2 158.884 189.723   3
  23   3   2-8.87438 267.241   3
  24  -3   2 1045.93 324.656   3
  24   3   2 1183.35 364.184   3
  25  -3   2 276.383 244.543   3
  25   3   2 224.961 269.723   3
  26   3   2 983.851 334.823   3
  26  -3   2 880.759 314.691   3
  26  -3   2 628.153 266.819   2
  27  -3   2-133.546 268.098   2
  27  -3   2 194.984 289.919   3
  28  -3   2 504.638 329.211   3
  28  -3   2 95.8393 227.070   2
  27  -4  -2 196.782 229.599   2
  26  -4  -2 329.964 274.913   2
  25  -4  -2 161.085 272.183   2
  24  -4  -2 3746.55 546.549   2
  23  -4  -2 900.221 314.922   2
  22   4  -2 10633.0 659.238   2
  22  -4  -2 11088.1 819.863   2
  21   4  -2 1174.34 231.790   2
  21  -4  -2 1352.10 327.592   2
  20   4  -2 7159.85 520.837   2
  20  -4  -2 6690.89 618.206   2
  19  -4  -2 323.345 231.200   2
  19   4  -2 259.302 144.811   2
  18  -4  -2 18.8501 246.037   2
  18   4  -2-132.857 162.830   2
  17  -4  -2 6858.47 573.871   2
  17   4  -2 6171.05 429.005   2
  16   4  -2 8205.89 464.028   2
  16  -4  -2 8337.11 605.903   2
  15  -4  -2 3238.81 375.926   2
  15   4  -2 3090.26 286.847   2
  14   4  -2 9656.84 457.920   2
  14  -4  -2 9941.28 618.902   2
  13   4  -2 413.367 114.584   2
  13  -4  -2 519.204 221.434   2
  12  -4  -2 14381.7 684.579   2
  12   4  -2 13484.7 479.305   2
  11   4  -2 174.036 95.1678   2
  11  -4  -2 133.298 173.481   2
  10   4  -2 15690.0 438.773   2
  10  -4  -2 15613.6 660.170   2
  -9   4   2 479.540 105.141   3
   9   4  -2 257.857 72.5699   2
   9  -4  -2 459.393 150.183   2
  -8   4   2 853.454 105.573   3
   8   4  -2 935.295 101.125   2
   8  -4  -2 732.486 187.567   2
  -7   4   2 2521.43 142.897   3
   7   4  -2 2536.49 136.961   2
   7  -4  -2 2445.38 255.262   2
   6  -4  -2 473.258 162.350   2
   6   4  -2 495.054 60.8698   2
  -6   4   2 410.764 56.3363   3
   5  -4  -2 20762.6 610.755   2
  -4   4   2 337.872 134.165   1
   4  -4  -2 337.438 160.584   2
  -3   4   2 24138.9 596.040   1
   3   4  -2 23039.7 528.705   1
   3  -4  -2 23903.8 582.560   2
  -2   4   2 4279.16 270.572   1
   2   4  -2 4160.07 230.029   1
   2  -4  -2 4299.06 246.096   2
   1  -4  -2 3477.71 226.575   2
  -1   4   2 3422.25 225.227   1
   1   4  -2 3289.22 215.842   1
   1  -4  -2 3944.63 137.616   3
  -1   4   2 3710.66 225.186   2
  -1   4   2 3805.75 140.185   3
   0   4  -2 77.7992 100.628   1
   0  -4  -2 407.039 136.499   2
   0   4   2 56.2633 97.9304   2
   0   4   2 130.078 69.8574   3
   0   4   2 22.0907 119.560   1
   0  -4  -2 26.8822 72.3228   3
   1   4   2 1558.08 146.715   2
  -1  -4  -2 1508.36 148.265   2
   1   4   2 1403.70 128.154   3
   1   4   2 1794.89 206.760   1
  -1  -4  -2 1267.97 136.980   3
  -1   4  -2 1182.14 152.233   1
   2   4   2 259.170 97.7298   2
  -2  -4  -2 183.566 109.722   3
  -2  -4  -2 129.562 92.1742   2
   2   4   2 87.3113 92.1086   3
   3   4   2 2132.63 189.890   3
   3   4   2 1832.57 145.003   2
  -3  -4  -2 1854.51 153.449   2
   4   4   2 2308.04 163.441   2
   4   4   2 2367.07 224.732   3
   4  -4   2 2188.78 157.405   3
   5  -4   2 1219.58 129.530   3
   5   4   2 685.406 163.055   3
   5   4   2 1172.93 127.159   2
   6   4   2 45.3189 75.0950   2
   6   4   2 201.629 139.441   3
   6  -4   2 128.263 82.1058   3
   7   4   2 18966.7 639.543   3
   7  -4   2 18040.3 475.138   3
   8  -4   2 5582.55 293.227   3
   8   4   2 5544.03 386.769   3
   9   4   2 895.740 196.532   3
   9  -4   2 807.208 146.790   3
  10   4   2 551.309 183.961   3
  10  -4   2 383.139 132.839   3
  11   4   2 264.079 159.131   3
  11  -4   2 17.8135 114.278   3
  12  -4   2 2814.48 286.884   3
  12   4   2 2791.58 335.261   3
  13  -4   2 1028.04 211.728   3
  13   4   2 890.504 257.266   3
  14   4   2 2458.11 355.120   3
  14  -4   2 2643.50 298.640   3
  15   4   2 384.903 219.732   3
  15  -4   2 320.512 182.657   3
  16   4   2 243.849 255.397   3
  16  -4   2 292.933 193.748   3
  17   4   2 168.914 231.983   3
  17  -4   2 175.300 182.135   3
  18  -4   2 2393.95 360.380   3
  18   4   2 2047.95 372.026   3
  19  -4   2 358.849 231.343   3
  19   4   2 3.48990 247.372   3
  20  -4   2 1888.28 325.162   3
  20   4   2 1949.63 381.249   3
  21  -4   2 419.987 219.618   3
  21   4   2 369.293 292.112   3
  22  -4   2-281.357 214.010   3
  22   4   2 292.526 290.568   3
  23  -4   2 67.6843 212.130   3
  23   4   2 69.5241 255.197   3
  24   4   2-1.97516 230.771   3
  24  -4   2-12.3810 189.409   3
  25  -4   2 93.1946 253.767   2
  25  -4   2 352.611 267.087   3
  25   4   2-68.9510 235.087   3
  26  -4   2-184.682 299.106   2
  27  -4   2-216.141 279.852   2
  27  -5  -2-24.3011 297.391   2
  26  -5  -2 300.150 319.143   2
  25  -5  -2 428.627 365.045   2
  24  -5  -2 1200.87 363.701   2
  23  -5  -2 4464.65 573.862   2
  22  -5  -2 3023.08 477.091   2
  21  -5  -2 361.133 232.749   2
  20  -5  -2 4707.22 544.670   2
  19   5  -2 303.571 148.190   2
  19  -5  -2 447.321 264.064   2
  18  -5  -2 2563.06 408.157   2
  18   5  -2 2224.21 266.142   2
  17  -5  -2-108.783 254.022   2
  17   5  -2 72.3774 135.124   2
  16   5  -2 1744.56 221.553   2
  16  -5  -2 1905.04 346.114   2
  15  -5  -2 3470.46 422.337   2
  15   5  -2 3028.93 269.820   2
  14   5  -2 1942.04 202.452   2
  14  -5  -2 2050.73 324.905   2
  13  -5  -2 2304.71 313.653   2
  13   5  -2 2385.94 214.075   2
  12   5  -2 3187.68 221.023   2
  12  -5  -2 3148.56 364.609   2
  11  -5  -2 665.606 212.773   2
  11   5  -2 894.868 122.418   2
  10   5  -2 452.625 92.2660   2
  10  -5  -2 136.676 172.538   2
 -10   5   2 349.461 95.5378   3
   9   5  -2 271.165 67.4872   2
   9  -5  -2 461.452 184.512   2
  -9   5   2 260.169 74.4883   3
   8   5  -2 56.3623 41.9107   2
  -8   5   2-21.7805 46.0463   3
   8  -5  -2 173.779 165.000   2
   7  -5  -2 5848.77 392.201   2
   7   5  -2 5029.37 141.405   2
  -7   5   2 4427.93 141.675   3
   6  -5  -2 1906.72 243.676   2
   5  -5  -2 7264.10 391.637   2
   5   5  -2 6961.85 344.790   1
  -5   5   2 7175.52 385.701   1
  -4   5   2 7332.68 383.736   1
   4  -5  -2 7218.23 379.799   2
   4   5  -2 7195.34 346.967   1
   3  -5  -2 1653.20 179.637   2
   3   5  -2 2020.83 195.215   1
  -3   5   2 1826.26 201.272   1
   2  -5  -2-39.9301 120.850   2
   2   5  -2 14.4894 121.647   1
  -2   5   2 175.689 126.301   1
  -1   5   2 5504.73 318.822   1
   1  -5  -2 6042.81 187.806   3
   1   5  -2 6539.49 329.292   1
   1  -5  -2 6247.58 298.689   2
  -1   5   2 5999.63 184.228   3
   0   5  -2 4702.90 282.876   1
   0  -5  -2 4805.58 254.881   2
   0   5   2 4915.99 252.497   2
   0   5   2 5105.60 203.179   3
   0  -5  -2 4780.40 198.373   3
   0   5   2 4880.05 300.310   1
   1   5   2 32756.6 754.925   1
   1   5   2 33756.6 574.506   3
  -1   5  -2 33667.7 736.017   1
   1   5   2 33664.1 601.827   2
  -1  -5  -2 33152.3 578.917   3
  -1  -5  -2 34061.7 603.247   2
  -2  -5  -2 1383.80 159.407   3
   2   5   2 1480.53 143.927   2
   2   5   2 1601.08 207.770   1
   2   5   2 1458.49 157.212   3
  -2  -5  -2 1509.74 146.888   2
  -2   5  -2 1462.01 182.743   1
  -3  -5  -2 25211.4 494.217   2
   3   5   2 25048.6 490.111   2
   3   5   2 26274.7 604.930   3
   4   5   2 6201.75 333.143   3
  -4  -5  -2 6318.89 252.477   2
   4  -5   2 6299.70 241.727   3
   4   5   2 6264.48 253.032   2
   5   5   2 16825.4 564.789   3
   5   5   2 16194.3 403.065   2
   5  -5   2 17322.2 410.946   3
   6   5   2 1132.17 197.140   3
   6  -5   2 1019.84 125.851   3
   6   5   2 1064.44 126.135   2
   7  -5   2 6894.40 294.061   3
   7   5   2 6557.13 418.475   3
   8  -5   2 3014.24 220.818   3
   8   5   2 3054.33 307.517   3
   9   5   2 2959.29 320.690   3
   9  -5   2 2766.82 223.170   3
  10  -5   2 5144.19 310.283   3
  10   5   2 5217.71 421.133   3
  11  -5   2 6699.42 374.997   3
  11   5   2 6178.79 466.801   3
  12  -5   2 501.049 165.170   3
  12   5   2 544.390 233.475   3
  13  -5   2 16976.6 636.325   3
  13   5   2 17597.9 805.060   3
  14   5   2 841.504 247.481   3
  14  -5   2 1169.80 233.937   3
  15  -5   2 14513.5 660.387   3
  15   5   2 14665.9 807.086   3
  16  -5   2 106.293 166.344   3
  16   5   2 305.662 259.599   3
  17   5   2 825.616 297.472   3
  17  -5   2 1437.58 290.200   3
  18   5   2 1630.03 364.648   3
  18  -5   2 1010.08 275.973   3
  19  -5   2 31.2208 177.328   3
  19   5   2 118.080 251.284   3
  20  -5   2 1541.32 308.651   3
  20   5   2 1635.85 372.498   3
  21  -5   2 114.221 182.750   3
  21   5   2 112.628 287.660   3
  22  -5   2 2024.62 351.649   3
  22   5   2 1949.11 409.775   3
  23  -5   2-321.939 271.117   2
  23  -5   2-31.0961 193.222   3
  23   5   2-159.623 264.801   3
  24  -5   2 706.294 265.239   2
  24   5   2 1261.95 360.865   3
  25  -5   2 43.3433 235.645   2
  26  -5   2-93.1260 233.162   2
  26  -6  -2 419.300 265.968   2
  25  -6  -2 1100.94 398.248   2
  24  -6  -2 36.6695 267.520   2
  23  -6  -2 564.981 308.380   2
  22  -6  -2 546.181 306.789   2
  21  -6  -2 889.347 333.634   2
  20  -6  -2 161.423 239.616   2
  19  -6  -2 1008.20 307.328   2
  18  -6  -2 1738.79 370.022   2
  17  -6  -2 1725.30 371.028   2
  16  -6  -2 130.715 235.027   2
  16   6  -2 124.125 115.913   2
  15   6  -2 2136.27 217.748   2
  15  -6  -2 2233.95 347.235   2
  14  -6  -2-61.3789 216.960   2
  14   6  -2 284.480 118.107   2
  13  -6  -2 6721.08 541.681   2
  13   6  -2 6715.66 314.540   2
  12  -6  -2 3173.09 372.498   2
  12   6  -2 3130.48 202.232   2
  11   6  -2 15850.6 394.820   2
  11  -6  -2 15835.6 750.077   2
 -11   6   2 16003.0 412.752   3
 -10   6   2 10139.6 292.939   3
  10  -6  -2 10514.9 586.832   2
  10   6  -2 10135.9 281.355   2
   9   6  -2 17781.6 312.933   2
  -9   6   2 17681.7 324.904   3
   9  -6  -2 19827.1 761.269   2
   8  -6  -2 1207.58 233.835   2
   7  -6  -2 3699.30 330.645   2
   6  -6  -2 321.766 163.592   2
   6   6  -2 391.258 170.069   1
  -5   6   2 65.0248 138.579   1
   5  -6  -2 230.835 151.842   2
   5   6  -2 264.499 150.984   1
   4   6  -2 21841.0 637.906   1
  -4   6   2 21598.5 703.316   1
   4  -6  -2 21375.8 652.262   2
   3  -6  -2-84.2396 140.924   2
   3   6  -2 207.872 115.457   1
  -3   6   2 222.286 137.414   1
  -2   6   2 274.790 143.477   1
   2   6  -2 74.9261 129.961   1
  -2  -6   2 161.074 40.3673   2
   2  -6  -2 163.095 108.032   2
   2  -6  -2 277.959 44.4037   3
   1  -6  -2 27783.4 647.147   2
  -1  -6   2 28582.9 442.821   2
   1   6  -2 28201.6 725.244   1
   1  -6  -2 28574.1 438.099   3
  -1   6   2 29191.7 779.610   1
   0  -6   2 4625.58 207.687   2
   0   6   2 4788.06 328.398   1
   0  -6  -2 5134.40 278.645   2
   0   6  -2 4900.93 319.426   1
   0  -6  -2 4489.16 210.318   3
  -1  -6  -2 18186.7 471.108   2
  -1   6  -2 18703.6 608.863   1
   1   6   2 18903.4 640.703   1
   1   6   2 19289.8 465.256   3
  -1  -6  -2 18396.8 462.797   3
   2   6   2 9977.13 373.968   3
  -2   6  -2 9831.30 455.872   1
   2   6   2 10227.2 341.292   2
   2   6   2 10235.3 478.947   1
  -2  -6  -2 10160.2 345.795   2
   3   6   2 21074.3 578.384   3
  -3  -6  -2 20911.9 470.261   2
   3   6   2 20830.1 473.214   2
   3   6   2 21423.0 674.101   1
   4   6   2 9961.67 483.027   1
  -4  -6  -2 9908.20 325.693   2
   4   6   2 9903.60 323.692   2
   4   6   2 9991.10 429.278   3
   5   6   2 10427.8 336.680   2
   5   6   2 11550.7 488.679   3
   5  -6   2 10928.8 332.012   3
   6   6   2 4663.10 230.751   2
   6  -6   2 4680.34 234.845   3
   6   6   2 4444.44 330.971   3
   7  -6   2 460.012 102.301   3
   7   6   2 438.806 176.771   3
   8   6   2 4808.34 376.927   3
   8  -6   2 4619.69 256.760   3
   9   6   2 3479.78 350.740   3
   9  -6   2 3749.70 249.209   3
  10   6   2 971.262 235.534   3
  10  -6   2 1082.83 166.185   3
  11  -6   2 90.3409 122.329   3
  11   6   2 0.00000 171.286   3
  12  -6   2 1074.87 185.130   3
  12   6   2 891.974 242.737   3
  13   6   2 1228.36 281.993   3
  13  -6   2 1290.22 207.806   3
  14   6   2 1777.45 341.462   3
  14  -6   2 1843.59 245.744   3
  15   6   2 1170.59 293.722   3
  15  -6   2 1190.51 227.719   3
  16  -6   2 2574.17 302.536   3
  16   6   2 2202.32 369.913   3
  17   6   2 2559.76 425.315   3
  17  -6   2 2424.12 315.313   3
  18  -6   2 5690.80 456.751   3
  18   6   2 5416.90 581.522   3
  19   6   2 3195.95 491.925   3
  19  -6   2 3133.09 372.316   3
  20  -6   2 427.181 198.894   3
  20   6   2 509.629 263.921   3
  21   6   2 2103.76 412.977   3
  22   6   2 14.0471 239.263   3
  22  -6   2-254.009 309.219   2
  23  -6   2 109.617 292.421   2
  23   6   2 559.585 315.626   3
  24  -6   2-206.774 319.241   2
  25  -6   2 201.807 282.116   2
  26  -6   2-473.205 391.801   2
  25  -7  -2 231.245 317.926   2
  24  -7  -2 2218.13 445.246   2
  23  -7  -2 3708.81 562.995   2
  22  -7  -2 238.827 282.573   2
  21  -7  -2 4257.67 552.965   2
  20  -7  -2 427.872 315.665   2
  19  -7  -2 2295.60 432.813   2
  18  -7  -2 851.129 264.929   2
  17  -7  -2 2001.79 374.220   2
  16  -7  -2 5566.13 553.035   2
  15  -7  -2 1080.35 298.567   2
  14  -7  -2 221.011 243.197   2
  13  -7  -2 694.549 264.118   2
  12   7  -2 7954.54 274.717   2
  12  -7  -2 7913.64 584.102   2
  11  -7  -2 7980.51 565.762   2
  11   7  -2 7723.35 228.995   2
  10  -7  -2 18063.9 792.153   2
   9  -7  -2 11514.6 618.190   2
   8  -7  -2 11867.6 605.565   2
   7  -7  -2 35467.3 982.693   2
   7   7  -2 34090.3 886.906   1
   6  -7  -2 22423.9 755.466   2
   6   7  -2 21636.5 704.793   1
   5  -7  -2 14671.9 605.308   2
  -5   7   2 15309.0 652.492   1
   5   7  -2 14889.1 581.330   1
   4   7  -2 15640.2 598.913   1
  -4   7   2 16076.0 646.475   1
   4  -7  -2 14748.3 578.588   2
   3  -7  -2 2073.85 218.731   2
   3   7  -2 2023.26 230.993   1
  -3   7   2 2366.42 273.167   1
   2  -7  -2 10826.7 238.902   3
   2   7  -2 10806.2 488.095   1
  -2  -7   2 10892.4 253.284   2
  -2   7   2 11139.2 535.298   1
   2  -7  -2 11294.0 458.786   2
  -1   7   2 1122.73 236.018   1
   1  -7  -2 702.493 150.285   2
  -1  -7   2 905.943 112.352   2
   1   7  -2 744.285 186.951   1
   1  -7  -2 630.714 85.5252   3
   0  -7  -2 16929.9 505.543   2
   0   7   2 16568.0 637.502   1
   0   7  -2 16766.5 619.461   1
   0  -7   2 16837.6 422.399   2
   0  -7  -2 16980.1 424.598   3
   1  -7   2 7611.38 316.848   2
  -1   7  -2 7860.98 438.457   1
  -1  -7  -2 7355.19 328.070   2
   1   7   2 7976.17 451.116   1
   2  -7   2 7253.12 331.426   2
   2   7   2 7017.83 432.288   1
  -2   7  -2 7025.52 420.000   1
  -2  -7  -2 6866.38 305.511   2
   3   7   2 1945.64 202.127   3
  -3   7  -2 1801.20 243.798   1
   3  -7   2 1598.58 177.107   2
   3   7   2 1802.80 250.346   1
  -3  -7  -2 1870.27 172.460   2
  -4  -7  -2 12820.9 377.767   2
   4   7   2 12358.1 494.883   3
   4   7   2 12262.3 371.144   2
   4   7   2 11782.4 558.332   1
   5   7   2 483.260 100.909   2
   5   7   2 460.426 162.186   3
   5  -7   2 413.100 88.1181   3
   5   7   2 742.745 222.351   1
   6   7   2 889.046 192.361   3
   6   7   2 1054.93 132.644   2
   6  -7   2 960.042 122.331   3
   7   7   2 367.156 160.721   3
   7   7   2 392.687 112.039   2
   7  -7   2 395.295 98.1556   3
   8   7   2 45.6455 149.060   3
   8  -7   2 46.5286 83.4188   3
   9   7   2 4025.45 372.962   3
   9  -7   2 3734.19 244.251   3
  10  -7   2 973.498 156.862   3
  10   7   2 1086.66 243.381   3
  11  -7   2 5350.89 308.145   3
  11   7   2 4802.90 440.690   3
  12  -7   2 3780.70 281.976   3
  12   7   2 3263.05 404.202   3
  13  -7   2 2667.22 270.048   3
  13   7   2 2600.10 367.642   3
  14   7   2 412.627 224.683   3
  14  -7   2 416.985 162.299   3
  15   7   2 2922.85 410.370   3
  15  -7   2 2712.46 301.592   3
  16   7   2 2146.57 378.128   3
  16  -7   2 2469.33 286.550   3
  17  -7   2 1301.62 241.598   3
  17   7   2 1218.21 298.156   3
  18   7   2 1121.59 334.610   3
  19  -7   2-250.511 307.945   2
  19   7   2-46.7153 224.760   3
  20  -7   2 483.788 224.862   2
  20   7   2 1047.65 314.473   3
  21   7   2 2137.73 404.144   3
  21  -7   2 1803.00 393.005   2
  22  -7   2-355.308 351.494   2
  23  -7   2 1915.27 408.964   2
  24  -7   2 1095.90 339.589   2
  25  -7   2 344.493 266.692   2
  25  -8  -2 220.906 264.622   2
  24  -8  -2 690.745 378.326   2
  23  -8  -2-114.897 248.345   2
  22  -8  -2 523.939 314.566   2
  21  -8  -2 854.237 338.497   2
  20  -8  -2 616.579 285.395   2
  19  -8  -2 1859.22 362.862   2
  18  -8  -2 156.769 230.531   2
  17  -8  -2 2017.72 402.931   2
  16  -8  -2 429.160 270.200   2
  15  -8  -2-105.907 196.263   2
  14  -8  -2 486.709 269.735   2
  13  -8  -2 62.9246 214.294   2
  12  -8  -2 3587.59 426.981   2
  11  -8  -2-5.82528 177.274   2
  10  -8  -2 8081.17 563.670   2
   9  -8  -2 294.233 222.999   2
   9   8  -2 593.281 244.093   1
   8  -8  -2 11280.7 622.970   2
   8   8  -2 10664.3 566.783   1
   7  -8  -2 504.256 217.630   2
   7   8  -2 301.289 182.854   1
   6   8  -2 2000.01 275.729   1
   6  -8  -2 2272.96 307.369   2
   5   8  -2 72.2220 151.472   1
  -5   8   2 169.220 171.937   1
   5  -8  -2-288.508 210.230   2
   4  -8  -2-9.82538 164.950   2
  -4   8   2-132.159 174.139   1
   4   8  -2 63.7840 153.079   1
   3  -8  -2 1468.56 214.792   2
   3   8  -2 1166.55 213.113   1
  -3   8   2 1395.98 237.465   1
  -3  -8   2 1181.38 76.3133   2
  -2   8   2 281.668 161.528   1
   2   8  -2 367.167 172.329   1
   2  -8  -2 285.928 58.7980   3
  -2  -8   2 278.395 73.2261   2
   2  -8  -2 367.841 150.266   2
  -1  -8   2 1164.06 115.101   2
   1  -8  -2 1273.15 191.991   2
  -1   8   2 1413.40 247.867   1
   1  -8  -2 1485.43 132.769   3
   1   8  -2 1764.08 251.140   1
   0   8  -2 298.660 160.461   1
   0  -8  -2 520.146 160.793   2
   0   8   2 255.506 137.006   1
   0  -8  -2 422.471 105.364   3
   0  -8   2 469.430 113.361   2
   1  -8   2 110.439 100.282   2
  -1  -8  -2-28.1781 107.601   2
  -1   8  -2-94.8685 138.747   1
   1   8   2 185.779 150.687   1
   2   8   2-51.9525 169.422   1
  -2  -8  -2 19.2852 110.836   2
   2  -8   2-12.7179 109.315   2
  -2   8  -2-13.2558 153.775   1
   3  -8   2 4335.43 290.490   2
  -3   8  -2 4470.84 374.478   1
   3   8   2 4791.28 401.972   1
  -3  -8  -2 4416.00 255.386   2
  -4  -8  -2 1075.65 141.821   2
   4   8   2 914.591 218.129   1
   4  -8   2 1103.74 181.275   2
   5  -8   2 955.773 118.547   3
  -5  -8  -2 867.313 127.422   2
   5  -8   2 774.343 161.098   2
   5   8   2 796.384 123.203   2
   5   8   2 1162.90 254.890   1
   6   8   2 1064.82 130.116   2
   6   8   2 1583.06 298.122   1
   6   8   2 1226.23 206.966   3
   6  -8   2 1286.28 133.959   3
   6  -8   2 644.029 174.383   2
   7  -8   2 1136.79 202.265   2
   7   8   2 903.557 207.264   3
   7   8   2 1275.74 144.913   2
   7  -8   2 1272.05 137.606   3
   8   8   2 33.4022 158.482   3
   8  -8   2 18.8161 79.1303   3
   9  -8   2 1648.70 168.673   3
   9   8   2 1507.94 272.354   3
  10   8   2 266.955 191.001   3
  10  -8   2 327.916 108.633   3
  11  -8   2 1154.13 172.118   3
  11   8   2 849.812 251.063   3
  12  -8   2 266.769 119.346   3
  12   8   2 481.958 225.199   3
  13  -8   2 2349.47 236.377   3
  13   8   2 2484.49 358.796   3
  14  -8   2 1197.20 202.130   3
  14  -8   2 773.915 232.496   2
  14   8   2 827.091 260.613   3
  15  -8   2 2531.63 396.317   2
  15   8   2 2730.76 415.606   3
  16   8   2-404.800 252.673   3
  16  -8   2-82.5840 205.230   2
  17   8   2 320.170 201.631   3
  17  -8   2-71.4057 301.582   2
  18  -8   2-428.831 302.616   2
  18   8   2 148.855 243.409   3
  19  -8   2 1400.13 349.667   2
  20  -8   2 49.0562 219.879   2
  21  -8   2-203.861 282.631   2
  22  -8   2-325.205 331.495   2
  23  -8   2 54.9701 237.589   2
  24  -8   2 177.842 280.722   2
  24  -9  -2 1125.17 374.985   2
  23  -9  -2 122.044 334.367   2
  22  -9  -2 1079.48 399.150   2
  21  -9  -2 612.615 321.253   2
  20  -9  -2 3363.04 516.936   2
  19  -9  -2 696.111 316.699   2
  18  -9  -2 11328.3 848.651   2
  17  -9  -2 489.333 285.471   2
  16  -9  -2 10484.6 771.577   2
  15  -9  -2 336.405 221.461   2
  14  -9  -2 211.784 279.683   2
  13  -9  -2 436.376 248.207   2
  12  -9  -2 475.896 268.133   2
  11  -9  -2 169.940 236.364   2
  11   9  -2 602.856 270.211   1
  10  -9  -2 2410.66 380.134   2
  10   9  -2 2367.58 340.910   1
   9  -9  -2 1344.61 307.381   2
   9   9  -2 1315.98 271.205   1
   8   9  -2 8352.87 529.213   1
   8  -9  -2 8796.36 580.308   2
   7  -9  -2 8223.13 528.035   2
   7   9  -2 6963.15 480.476   1
   6   9  -2 5296.25 422.499   1
  -6   9   2 6015.15 486.260   1
   6  -9  -2 4885.88 387.784   2
  -5   9   2 2794.76 341.478   1
   5   9  -2 2408.76 297.306   1
   5  -9  -2 2627.62 297.529   2
   4  -9  -2 4586.82 360.470   2
  -4   9   2 5141.91 436.852   1
   4   9  -2 4774.46 390.320   1
  -3  -9   2 1207.81 87.2334   2
   3   9  -2 1357.74 228.117   1
  -3   9   2 1565.46 270.754   1
   3  -9  -2 1538.59 227.851   2
   2   9  -2 12.6327 174.713   1
  -2  -9   2 107.845 72.4084   2
   2  -9  -2 118.531 157.071   2
   2  -9  -2 73.2148 53.8728   3
  -2   9   2 96.5258 182.967   1
  -1   9   2 4605.81 408.582   1
   1  -9  -2 4253.53 220.546   3
   1  -9  -2 4218.94 323.097   2
   1   9  -2 4715.73 392.270   1
  -1  -9   2 4286.22 227.093   2
   0  -9  -2 1378.63 188.172   2
   0   9   2 1548.58 287.215   1
   0  -9   2 1669.45 170.990   2
   0   9  -2 1553.86 251.395   1
  -1   9  -2 4701.76 395.699   1
   1  -9   2 4189.88 273.039   2
  -1  -9  -2 4531.16 291.148   2
   1   9   2 3703.97 363.056   1
  -2   9  -2-134.151 159.237   1
   2  -9   2 73.7137 121.465   2
   2   9   2-94.7612 182.674   1
  -2  -9  -2 74.5082 115.274   2
  -3  -9  -2 5272.27 283.643   2
   3  -9   2 5254.55 339.300   2
  -3   9  -2 5094.13 428.869   1
   3   9   2 5461.91 446.167   1
   4  -9   2 931.796 187.984   2
   4   9   2 839.148 243.852   1
  -4  -9  -2 1071.48 152.822   2
   5   9   2 10964.8 631.592   1
  -5  -9  -2 11173.6 366.764   2
   5  -9   2 10808.5 345.330   3
   5  -9   2 11415.3 531.023   2
   6  -9   2-228.121 188.720   2
   6   9   2 189.098 226.403   1
   6  -9   2 120.283 72.1836   3
   7   9   2 976.826 279.568   1
   7  -9   2 386.248 159.258   2
   7  -9   2 442.404 99.9806   3
   8  -9   2 623.893 191.465   2
   8  -9   2 509.197 99.2482   3
   8   9   2 910.622 280.284   1
   9  -9   2 5231.15 442.219   2
   9  -9   2 5388.58 256.435   3
  10  -9   2 31.5222 91.5617   3
  10  -9   2-352.865 258.183   2
  11  -9   2 1043.36 250.883   2
  12  -9   2 285.103 211.154   2
  13  -9   2 177.190 234.455   2
  14  -9   2 208.814 213.670   2
  15  -9   2 576.890 242.558   2
  16  -9   2 1611.85 363.018   2
  17  -9   2-158.655 257.415   2
  18  -9   2-111.800 273.921   2
  19  -9   2 28.1597 244.329   2
  20  -9   2 63.2297 254.097   2
  21  -9   2-6.48635 297.477   2
  22  -9   2 815.435 330.130   2
  23  -9   2 115.240 245.599   2
  24  -9   2 470.417 331.136   2
  23 -10  -2 61.4111 297.188   2
  22 -10  -2 174.568 267.157   2
  21 -10  -2 305.622 312.002   2
  20 -10  -2 1020.85 379.184   2
  19 -10  -2 603.958 314.794   2
  18 -10  -2 1460.28 400.682   2
  17 -10  -2 373.539 299.089   2
  16 -10  -2 38.3821 251.595   2
  15 -10  -2-106.890 208.586   2
  14 -10  -2 730.291 300.597   2
  13 -10  -2 419.506 252.448   2
  13  10  -2 615.593 299.868   1
  12  10  -2 934.321 276.225   1
  12 -10  -2 641.325 257.615   2
  11  10  -2 1779.01 315.157   1
  11 -10  -2 2013.20 373.407   2
  10  10  -2 153.802 193.425   1
  10 -10  -2 377.562 273.464   2
   9  10  -2 4112.70 415.289   1
   9 -10  -2 3825.04 435.219   2
   8  10  -2 719.747 230.927   1
   8 -10  -2 765.954 243.686   2
   7  10  -2-54.1741 184.124   1
   7 -10  -2-515.940 253.904   2
  -6  10   2 219.729 231.213   1
   6 -10  -2-467.272 240.562   2
   6  10  -2-182.215 192.755   1
   5 -10  -2 1169.62 229.475   2
   5  10  -2 1089.23 236.288   1
  -5  10   2 1503.24 314.982   1
  -4  10   2-55.6126 167.775   1
   4 -10  -2 5.98422 170.438   2
   4  10  -2-162.653 224.228   1
   3  10  -2 390.812 208.011   1
  -3 -10   2 303.525 58.4878   2
  -3  10   2 139.226 205.577   1
   3 -10  -2 246.573 169.739   2
   2  10  -2-38.1758 179.867   1
   2 -10  -2-19.6539 53.5143   3
   2 -10  -2 90.6793 157.439   2
  -2  10   2 19.4764 192.624   1
  -2 -10   2 134.896 81.8022   2
   1 -10  -2 2207.55 259.378   2
   1  10  -2 1887.33 304.796   1
  -1  10   2 1788.89 296.864   1
   1 -10  -2 1466.69 147.040   3
  -1 -10   2 2011.49 171.643   2
   0  10  -2 153.246 172.866   1
   0 -10   2 20.9946 124.634   2
   0 -10  -2 72.0051 149.755   2
   0  10   2 359.599 207.523   1
   1 -10   2 414.625 129.185   2
   1  10   2 320.412 192.909   1
  -1  10  -2 317.127 171.320   1
  -1 -10  -2 382.617 150.527   2
  -2 -10  -2 36.9580 114.160   2
  -2  10  -2 8.27753 203.096   1
   2  10   2-173.260 242.904   1
   2 -10   2 136.496 149.997   2
  -3 -10  -2 1039.26 169.122   2
  -3  10  -2 876.959 246.268   1
   3 -10   2 929.108 178.719   2
   3  10   2 748.168 246.073   1
  -4 -10  -2 1326.29 161.517   2
   4  10   2 1592.09 283.565   1
   4 -10   2 1124.89 201.844   2
   5 -10   2 607.848 176.006   2
  -5 -10  -2 511.071 105.749   2
   5 -10   2 661.971 103.201   3
   5  10   2 403.139 188.475   1
   6 -10   2 260.007 161.618   2
   6  10   2 376.857 237.510   1
   6 -10   2 352.663 89.9666   3
   7 -10   2 1509.14 256.624   2
   7  10   2 1745.03 330.586   1
   8  10   2 3037.12 397.618   1
   8 -10   2 2172.37 304.682   2
   9 -10   2 3280.54 380.577   2
   9  10   2 3987.37 453.672   1
  10 -10   2-269.706 236.130   2
  10  10   2 1128.81 331.262   1
  11 -10   2 1489.29 283.454   2
  12 -10   2 2275.09 346.950   2
  13 -10   2-82.6048 240.593   2
  14 -10   2-55.1650 230.562   2
  15 -10   2 527.412 239.225   2
  16 -10   2 16.2292 199.852   2
  17 -10   2 739.722 278.988   2
  18 -10   2 1714.38 394.325   2
  19 -10   2 1457.61 362.015   2
  20 -10   2-46.6890 268.571   2
  21 -10   2 552.844 294.216   2
  22 -10   2 146.049 303.214   2
  23 -10   2-173.390 295.217   2
  22 -11  -2 1605.34 478.716   2
  21 -11  -2 2345.77 503.023   2
  20 -11  -2 2136.66 477.960   2
  19 -11  -2 106.360 292.262   2
  18 -11  -2 2574.96 481.244   2
  17 -11  -2 750.210 330.731   2
  16 -11  -2 2481.80 438.292   2
  16  11  -2 2899.22 425.169   1
  15 -11  -2 1911.28 408.471   2
  15  11  -2 2214.77 399.054   1
  14 -11  -2-93.2471 196.502   2
  14  11  -2 1020.14 322.133   1
  13 -11  -2 2473.81 424.941   2
  13  11  -2 2765.89 390.044   1
  12 -11  -2 603.993 286.685   2
  12  11  -2 286.840 206.113   1
  11 -11  -2 290.559 257.434   2
  11  11  -2-44.0664 188.907   1
  10 -11  -2 1361.78 289.691   2
  10  11  -2 1313.71 292.557   1
   9 -11  -2-97.9351 248.756   2
   9  11  -2 353.146 209.289   1
   8 -11  -2 730.112 218.235   2
   8  11  -2 934.359 238.537   1
   7 -11  -2-133.118 216.548   2
   7  11  -2-42.9335 200.963   1
   6  11  -2-167.249 226.999   1
  -6  11   2 43.6753 213.656   1
   6 -11  -2-179.429 215.922   2
   5 -11  -2 392.258 175.559   2
  -5  11   2 426.237 234.755   1
   5  11  -2 59.9869 215.026   1
   4  11  -2 400.676 244.139   1
   4 -11  -2 13.3364 169.593   2
  -4  11   2-55.4848 209.382   1
  -3  11   2 11338.7 710.791   1
   3  11  -2 11729.1 670.611   1
   3 -11  -2 11430.3 575.749   2
  -2  11   2 799.263 274.566   1
   2  11  -2 1064.08 268.715   1
   2 -11  -2 1122.04 230.637   2
   1 -11  -2 1407.70 223.989   2
  -1 -11   2 1253.63 160.739   2
  -1  11   2 1042.57 287.776   1
   1  11  -2 1122.37 260.361   1
   0 -11   2-68.1825 102.534   2
   0  11  -2 52.7587 174.539   1
   0 -11  -2-223.221 185.995   2
   0  11   2 27.3654 220.097   1
  -1  11  -2 4152.29 425.351   1
   1 -11   2 3815.27 279.728   2
   1  11   2 4289.75 450.685   1
  -1 -11  -2 3953.93 300.410   2
  -2 -11  -2 1085.56 183.594   2
   2 -11   2 1185.91 196.661   2
   2  11   2 811.029 224.176   1
  -2  11  -2 925.382 234.683   1
  -3 -11  -2 2587.30 235.756   2
   3  11   2 1769.53 314.732   1
  -3  11  -2 2042.19 346.397   1
   3 -11   2 2536.82 291.286   2
   4  11   2 135.218 208.876   1
   4 -11   2 272.481 177.427   2
  -4 -11  -2 249.619 119.803   2
   5  11   2 5491.14 490.554   1
   5 -11   2 5959.10 431.663   2
   6 -11   2 1054.48 232.377   2
   6  11   2 933.660 274.676   1
   7 -11   2 7247.98 516.323   2
   7  11   2 7831.51 589.716   1
   8  11   2 973.409 278.845   1
   8 -11   2 361.584 210.204   2
   9 -11   2-31.9047 178.415   2
   9  11   2 77.2451 219.027   1
  10  11   2 428.250 262.114   1
  10 -11   2 115.187 184.326   2
  11 -11   2 1631.69 301.052   2
  11  11   2 2111.98 390.526   1
  12 -11   2 264.747 180.981   2
  12  11   2 533.595 297.786   1
  13 -11   2 2491.36 383.856   2
  13  11   2 3205.90 456.867   1
  14 -11   2 980.842 310.339   2
  15 -11   2 7081.59 643.649   2
  16 -11   2 94.5478 226.536   2
  17 -11   2 3282.91 484.840   2
  18 -11   2 1022.32 328.873   2
  19 -11   2 384.144 271.103   2
  20 -11   2 1717.74 421.781   2
  21 -11   2-227.240 257.079   2
  22 -11   2 1314.19 404.706   2
  21 -12  -2 1311.24 434.722   2
  21  12  -2 1509.85 442.910   1
  20  12  -2 2212.13 441.855   1
  20 -12  -2 2375.20 524.411   2
  19 -12  -2 789.414 372.078   2
  19  12  -2 924.167 352.818   1
  18 -12  -2 1012.46 404.929   2
  18  12  -2 1074.30 351.119   1
  17 -12  -2 330.728 245.841   2
  17  12  -2 257.275 289.860   1
  16 -12  -2 707.708 320.568   2
  16  12  -2 658.471 289.707   1
  15  12  -2 82.7996 250.284   1
  15 -12  -2 431.898 304.241   2
  14 -12  -2 1515.05 419.826   2
  14  12  -2 1332.46 345.381   1
  13 -12  -2 618.449 288.804   2
  13  12  -2 125.230 241.992   1
  12  12  -2 3497.59 450.829   1
  12 -12  -2 2792.71 428.095   2
  11 -12  -2-202.910 289.123   2
  11  12  -2 53.7426 211.042   1
  10 -12  -2 2553.29 375.019   2
  10  12  -2 2502.62 381.167   1
   9  12  -2 801.135 242.909   1
   9 -12  -2 1095.25 280.240   2
   8  12  -2 4658.43 470.287   1
   8 -12  -2 4566.70 455.200   2
   7 -12  -2 1157.86 242.619   2
   7  12  -2 1098.77 249.484   1
   6  12  -2-67.8730 205.131   1
  -6  12   2 126.731 165.694   1
   6 -12  -2 106.342 177.548   2
  -5  12   2 2215.53 381.910   1
   5  12  -2 2772.25 389.736   1
   5 -12  -2 2185.48 308.532   2
   4 -12  -2 1977.24 294.965   2
   4  12  -2 2034.82 331.532   1
  -4  12   2 2087.56 370.128   1
   3 -12  -2 1445.57 275.790   2
   3  12  -2 854.661 263.341   1
  -3  12   2 848.524 285.557   1
   2 -12  -2 173.459 188.954   2
   2  12  -2-5.13623 175.202   1
  -2  12   2 207.442 192.006   1
  -1  12   2 15.1844 228.763   1
   1 -12  -2-189.403 166.097   2
   1  12  -2 151.723 218.318   1
   0 -12  -2 103.312 152.076   2
   0  12   2-48.9189 216.458   1
   0  12  -2 359.703 238.985   1
  -1  12  -2 1162.17 272.440   1
   1  12   2 1567.13 340.344   1
  -1 -12  -2 1415.32 214.274   2
   2 -12   2-55.7290 150.189   2
   2  12   2 193.504 234.018   1
  -2  12  -2-27.2512 190.498   1
  -3  12  -2 6387.83 560.006   1
   3  12   2 6217.63 535.987   1
   3 -12   2 6275.03 402.777   2
   4 -12   2 2088.17 285.542   2
   4  12   2 1839.77 331.854   1
   5  12   2 5184.13 498.264   1
   5 -12   2 5696.54 432.552   2
   6 -12   2 1503.92 270.891   2
   6  12   2 854.526 269.699   1
   7 -12   2 5158.57 448.643   2
   7  12   2 4685.89 496.645   1
   8 -12   2 3418.48 395.790   2
   8  12   2 3078.03 424.437   1
   9  12   2 3107.91 437.976   1
   9 -12   2 3206.87 386.330   2
  10 -12   2 713.593 253.243   2
  10  12   2 862.178 295.276   1
  11 -12   2 554.441 258.878   2
  11  12   2 903.621 308.214   1
  12  12   2 935.012 333.178   1
  12 -12   2 432.502 202.051   2
  13  12   2 696.791 287.609   1
  13 -12   2 245.702 239.885   2
  14  12   2 1325.37 367.010   1
  14 -12   2 1248.16 310.846   2
  15 -12   2 17.7782 237.967   2
  15  12   2 964.918 357.505   1
  16 -12   2 1159.05 347.554   2
  16  12   2 2651.69 474.825   1
  17 -12   2 281.396 282.103   2
  18 -12   2 42.9246 256.040   2
  19 -12   2 590.210 328.675   2
  20 -12   2 384.033 297.639   2
  21 -12   2 515.089 342.263   2
  22  13  -2 1601.58 454.614   1
  21  13  -2 686.279 335.157   1
  20 -13  -2 1215.94 440.133   2
  20  13  -2 800.066 368.632   1
  19 -13  -2 1471.24 449.014   2
  19  13  -2 1440.94 407.489   1
  18 -13  -2 245.651 281.614   2
  18  13  -2 569.134 335.173   1
  17  13  -2 1637.97 398.985   1
  17 -13  -2 1553.71 382.736   2
  16 -13  -2-104.884 265.958   2
  16  13  -2 164.662 276.349   1
  15 -13  -2 918.292 294.711   2
  15  13  -2 1229.53 307.455   1
  14  13  -2 48.4442 233.776   1
  14 -13  -2-565.705 346.504   2
  13  13  -2-2.65550 231.174   1
  13 -13  -2-460.060 322.171   2
  12  13  -2 265.371 197.839   1
  12 -13  -2-226.085 312.572   2
  11  13  -2 1122.08 294.317   1
  11 -13  -2 1057.73 295.407   2
  10  13  -2 1908.57 356.807   1
  10 -13  -2 1864.31 334.277   2
   9 -13  -2 4493.18 478.461   2
   9  13  -2 4974.37 512.698   1
   8  13  -2 5045.30 501.266   1
   8 -13  -2 5075.76 496.849   2
   7  13  -2 1106.45 259.580   1
   7 -13  -2 1749.93 323.847   2
   6 -13  -2 1852.96 330.627   2
   6  13  -2 2040.71 357.662   1
   5 -13  -2 864.106 245.102   2
   5  13  -2 1094.44 284.242   1
  -5  13   2 820.642 259.855   1
  -4  13   2 295.257 237.052   1
   4  13  -2 747.560 261.285   1
   4 -13  -2 548.871 209.534   2
  -3  13   2 2898.26 438.768   1
   3 -13  -2 3272.21 356.782   2
   3  13  -2 3182.21 424.260   1
  -2  13   2 89.3254 229.700   1
   2  13  -2 96.0535 201.380   1
   1  13  -2 616.669 255.565   1
  -1  13   2 945.285 295.549   1
   0  13  -2 586.975 271.310   1
   0  13   2 672.950 256.889   1
  -1  13  -2 1464.31 326.123   1
   1  13   2 1350.11 332.127   1
   2  13   2 1483.84 330.887   1
  -2  13  -2 1719.39 338.224   1
  -3  13  -2 338.394 220.131   1
   3  13   2 153.553 223.615   1
   4  13   2 3725.52 441.973   1
   5  13   2-419.239 289.669   1
   6  13   2 891.162 295.047   1
   6 -13   2 1414.11 275.772   2
   7 -13   2 419.325 219.935   2
   7  13   2-374.760 249.088   1
   8  13   2-68.0350 225.157   1
   8 -13   2 117.056 188.189   2
   9 -13   2 165.832 180.495   2
   9  13   2-165.902 230.211   1
  10 -13   2 455.312 250.438   2
  10  13   2 381.684 228.666   1
  11 -13   2 282.888 201.485   2
  11  13   2-144.001 228.281   1
  12 -13   2 1230.19 317.734   2
  12  13   2 1057.98 317.278   1
  13 -13   2 475.913 246.143   2
  13  13   2 861.568 330.790   1
  14 -13   2 1726.85 378.131   2
  14  13   2 2597.82 459.471   1
  15  13   2 739.147 360.635   1
  15 -13   2 359.091 283.851   2
  16 -13   2 659.582 305.767   2
  16  13   2 1081.06 353.750   1
  17  13   2 1699.56 434.491   1
  17 -13   2 1147.20 383.785   2
  18  13   2 849.564 386.968   1
  18 -13   2 104.097 285.982   2
  19 -13   2 1035.19 391.754   2
  19  13   2 2601.12 539.605   1
  20 -13   2 290.500 338.643   2
  20  13   2 1073.50 457.284   1
  20  14  -2 631.569 357.811   1
  19  14  -2 1066.28 361.636   1
  18 -14  -2-383.059 421.765   2
  18  14  -2-32.1944 232.791   1
  17 -14  -2-55.0109 338.952   2
  17  14  -2 256.848 238.578   1
  16 -14  -2 530.143 259.442   2
  16  14  -2 538.512 271.929   1
  15  14  -2 1760.71 388.900   1
  15 -14  -2 1426.76 377.662   2
  14 -14  -2 334.983 276.003   2
  14  14  -2 583.341 295.700   1
  13 -14  -2 637.795 254.155   2
  13  14  -2 1033.74 301.320   1
  12  14  -2 1555.90 355.897   1
  12 -14  -2 1668.18 364.304   2
  11 -14  -2 370.948 220.837   2
  11  14  -2 250.143 187.611   1
  10  14  -2 83.6948 232.041   1
  10 -14  -2-265.848 265.171   2
   9  14  -2 1158.72 286.870   1
   9 -14  -2 1139.52 296.442   2
   8 -14  -2 313.724 188.838   2
   8  14  -2-6.88026 215.896   1
   7 -14  -2 280.217 231.106   2
   7  14  -2 157.800 176.448   1
   6  14  -2 2115.05 366.625   1
   5  14  -2 1068.20 277.264   1
  -5  14   2 991.428 309.080   1
   4  14  -2 3454.42 452.000   1
  -4  14   2 4591.98 543.799   1
   3  14  -2 3026.30 446.712   1
  -3  14   2 2416.14 413.497   1
   2  14  -2 4735.43 526.816   1
  -2  14   2 5208.44 580.476   1
   1  14  -2 2087.24 378.291   1
  -1  14   2 2381.79 397.129   1
   0  14   2 1022.38 279.242   1
   0  14  -2 1092.18 293.091   1
   1  14   2 1697.05 355.857   1
  -1  14  -2 1573.86 346.367   1
   2  14   2 579.058 293.319   1
  -2  14  -2 161.086 216.044   1
   3  14   2 33.0272 219.377   1
   4  14   2 474.855 285.422   1
   5  14   2 95.3738 216.239   1
   6  14   2-261.213 301.239   1
   7  14   2 283.324 231.658   1
   8  14   2 111.787 223.029   1
   9  14   2-212.436 230.235   1
  10  14   2-76.1115 254.912   1
  10 -14   2 328.932 256.807   2
  11 -14   2 1133.07 292.767   2
  11  14   2 593.353 287.297   1
  12 -14   2-36.6770 212.462   2
  12  14   2 158.616 232.048   1
  13  14   2 386.975 250.818   1
  13 -14   2 438.561 268.260   2
  14 -14   2 289.947 260.308   2
  14  14   2 120.971 267.841   1
  15 -14   2 985.685 341.923   2
  15  14   2 498.011 302.800   1
  16 -14   2 795.958 344.440   2
  16  14   2 1091.23 404.070   1
  17 -14   2 1476.22 386.649   2
  17  14   2 1953.80 484.593   1
  18 -14   2 1665.11 446.937   2
  19 -14   2 63.4230 299.409   2
  18  15  -2 809.961 358.003   1
  17 -15  -2-567.423 354.972   2
  17  15  -2 166.813 294.623   1
  16  15  -2 320.973 275.455   1
  16 -15  -2 57.2485 308.716   2
  15  15  -2-17.7319 253.820   1
  15 -15  -2-548.339 360.357   2
  14 -15  -2 581.174 262.247   2
  14  15  -2 504.430 274.092   1
  13 -15  -2 138.153 233.918   2
  13  15  -2-58.4496 246.357   1
  12 -15  -2-197.447 274.519   2
  12  15  -2-276.289 322.037   1
  11  15  -2-382.898 251.941   1
  10  15  -2-47.2414 275.728   1
   9  15  -2 388.349 273.956   1
   8  15  -2 346.246 241.845   1
   7  15  -2-38.1164 225.353   1
   6  15  -2 529.234 281.989   1
   5  15  -2 132.973 232.333   1
  -5  15   2-233.778 231.118   1
   4  15  -2 539.083 284.771   1
  -4  15   2 274.210 279.301   1
   3  15  -2 367.376 277.362   1
  -3  15   2 547.917 299.043   1
  -2  15   2 444.931 254.059   1
   2  15  -2 159.303 209.195   1
  -1  15   2 95.5068 180.775   1
   1  15  -2-48.7657 223.448   1
   0  15   2 155.128 224.970   1
   0  15  -2 221.828 223.940   1
   1  15   2 223.679 261.541   1
  -1  15  -2 314.330 250.584   1
   2  15   2 287.445 282.245   1
  -2  15  -2 189.135 229.578   1
   3  15   2 531.390 276.408   1
   4  15   2 626.280 289.431   1
   5  15   2 135.501 257.351   1
   6  15   2 148.651 208.784   1
   7  15   2-191.524 302.873   1
   8  15   2-435.879 300.911   1
   9  15   2-313.689 274.216   1
  10  15   2 520.821 316.095   1
  11  15   2-64.5156 219.663   1
  12  15   2 174.471 282.249   1
  13  15   2-135.921 272.976   1
  14  15   2 340.061 266.162   1
  15  15   2 107.925 251.768   1
  16 -15   2 10.9102 291.873   2
  17 -15   2 247.416 329.613   2
  18 -15   2 550.807 379.361   2
  15  16  -2-356.787 298.511   1
  14  16  -2 503.344 255.812   1
  13  16  -2-246.587 304.743   1
  12  16  -2 137.779 274.876   1
  11  16  -2 1242.11 355.827   1
  10  16  -2 644.824 317.876   1
   9  16  -2 998.201 337.838   1
   8  16  -2 265.269 263.661   1
   7  16  -2 439.175 269.909   1
   6  16  -2 296.885 278.792   1
   5  16  -2-30.2265 231.658   1
   4  16  -2 32.5156 233.381   1
  -4  16   2-250.271 240.068   1
   3  16  -2 992.365 334.136   1
  -3  16   2 741.659 308.659   1
   2  16  -2 72.1508 212.127   1
  -2  16   2-83.0706 249.196   1
   1  16  -2 2328.58 409.847   1
  -1  16   2 2642.11 466.928   1
   0  16   2 483.592 303.675   1
   0  16  -2 335.842 251.332   1
   1  16   2 637.923 301.529   1
  -1  16  -2 664.717 280.383   1
   2  16   2-158.666 235.005   1
   3  16   2 628.786 331.721   1
   4  16   2 180.829 222.698   1
   5  16   2 50.6922 234.914   1
   6  16   2 333.730 301.519   1
   7  16   2 1350.47 360.571   1
   8  16   2 1347.39 369.228   1
   9  16   2 782.936 244.934   1
  10  16   2-556.088 385.489   1
  11  16   2-4.86121 255.276   1
  12  16   2-256.984 324.905   1
  10  17  -2 446.084 261.038   1
   9  17  -2 1660.92 406.041   1
   8  17  -2 1237.25 348.393   1
   7  17  -2 656.564 341.872   1
   6  17  -2 257.721 216.995   1
   5  17  -2 55.5565 235.300   1
   4  17  -2 65.3295 248.964   1
   3  17  -2-196.026 264.030   1
  -3  17   2-224.024 245.703   1
   2  17  -2 351.371 261.536   1
  -2  17   2 27.5132 261.751   1
  -1  17   2-52.4091 287.486   1
   1  17  -2 210.573 260.099   1
   0  17   2 229.855 296.901   1
   0  17  -2-13.1111 249.171   1
   1  17   2 49.4623 258.913   1
  -1  17  -2 391.972 305.763   1
   2  17   2 32.1118 246.406   1
   3  17   2 289.585 259.614   1
   4  17   2 585.788 326.437   1
   5  17   2 1328.72 422.360   1
   6  17   2 153.066 222.896   1
  30   0  -3 120.712 264.351   2
  29   0  -3 3.33614 242.850   2
  28   0  -3 128.346 274.309   2
  27   0  -3 74.6847 253.849   2
  26   0  -3 36.6208 225.204   2
  25   0  -3-88.9552 214.503   2
  24   0  -3 131.456 208.118   2
  23   0  -3 219.536 227.082   2
  22   0  -3-104.532 219.922   2
  21   0  -3 168.789 210.179   2
  20   0  -3 34.9466 194.638   2
  19   0  -3 14.9330 186.335   2
  18   0  -3-58.5424 187.819   2
  17   0  -3-134.645 220.741   2
  16   0  -3-95.8220 195.503   2
  15   0  -3-59.5074 181.925   2
  14   0  -3-146.794 190.493   2
  13   0  -3-44.0860 163.826   2
  12   0  -3-33.2873 142.038   2
  11   0  -3-7.05578 121.942   2
  10   0  -3-24.1108 124.743   2
   9   0  -3-34.8064 109.414   2
   8   0  -3 26.7980 114.054   2
   7   0  -3 80.1312 131.070   2
   6   0  -3 64.6798 113.650   2
   5   0  -3-92.4507 105.964   2
  -5   0   3 134.546 112.051   2
  -4   0   3 135.599 105.029   2
   4   0  -3-66.6485 101.988   2
   3   0  -3 19.0700 76.2176   2
  -3   0   3-25.6136 62.5457   2
  -3   0  -3 74.3170 66.5124   3
   4   0   3-142.557 107.146   3
  -4   0  -3 35.3173 103.787   3
   5   0   3-63.2656 119.145   3
   6   0   3-95.7926 121.363   3
   7   0   3 85.1190 137.805   3
   8   0   3-84.6909 115.767   3
   9   0   3 147.171 129.128   3
  10   0   3-162.802 149.229   3
  11   0   3-29.3848 157.245   3
  12   0   3 89.4233 148.098   3
  13   0   3 132.196 187.669   3
  14   0   3 260.234 200.971   3
  15   0   3 168.321 207.766   3
  16   0   3 36.1754 197.188   3
  17   0   3 82.9915 208.519   3
  18   0   3 55.5855 222.298   3
  19   0   3 119.728 187.583   3
  20   0   3 126.268 244.580   3
  21   0   3 264.656 242.718   3
  22   0   3-76.5456 259.485   3
  23   0   3 128.115 217.576   3
  24   0   3 417.818 303.002   3
  25   0   3 340.390 273.270   3
  26   0   3 11.8446 268.067   3
  27   0   3 98.6018 280.028   3
  28   0   3-156.452 266.264   3
  29   0   3 150.334 332.523   3
  29  -1  -3-115.111 240.345   2
  28   1  -3 422.835 289.955   2
  28  -1  -3 376.224 289.392   2
  27   1  -3 56.9094 223.814   2
  27  -1  -3 607.199 337.396   2
  26  -1  -3 342.637 296.065   2
  26   1  -3 247.374 239.933   2
  25  -1  -3 2107.25 422.066   2
  25   1  -3 2131.91 392.589   2
  24   1  -3 668.111 273.153   2
  24  -1  -3 654.446 285.328   2
  23  -1  -3 1742.50 392.845   2
  23   1  -3 573.460 260.453   2
  22   1  -3 1041.80 267.975   2
  22  -1  -3 1434.15 321.800   2
  21  -1  -3 1094.12 302.446   2
  21   1  -3 690.854 223.250   2
  20  -1  -3 5029.14 505.062   2
  20   1  -3 5288.76 486.684   2
  19   1  -3 100.951 190.826   2
  19  -1  -3 5.90749 211.817   2
  18  -1  -3 1248.14 283.777   2
  18   1  -3 1339.55 267.594   2
  17   1  -3 547.079 217.447   2
  17  -1  -3 609.420 209.728   2
  16  -1  -3 922.572 217.826   2
  16   1  -3 895.190 220.996   2
  15  -1  -3 1920.18 284.349   2
  15   1  -3 1877.62 265.768   2
  14   1  -3 13208.5 596.879   2
  14  -1  -3 13163.8 642.897   2
  13  -1  -3 1395.26 248.398   2
  13   1  -3 1783.40 244.313   2
  12   1  -3 15572.6 593.667   2
  12  -1  -3 16326.1 651.423   2
  11   1  -3 3427.21 276.852   2
  11  -1  -3 3243.68 287.318   2
  10  -1  -3 5468.23 358.023   2
  10   1  -3 5511.91 327.674   2
   9  -1  -3 8146.90 415.928   2
   9   1  -3 8233.19 373.954   2
   8  -1  -3 9832.10 438.734   2
   8   1  -3 10013.4 384.450   2
   7  -1  -3 249.037 150.548   2
   7   1  -3 123.910 106.802   2
  -6  -1   3 4745.69 244.596   2
   6  -1  -3 5237.74 304.114   2
   6   1  -3 4773.17 253.522   2
   5  -1  -3 983.400 170.039   2
   5   1  -3 426.922 93.9730   2
  -5  -1   3 507.934 108.816   2
   4  -1  -3 5423.95 263.790   2
  -4   1   3 5579.16 268.821   2
   4   1  -3 5520.96 221.607   2
  -4  -1   3 5697.47 230.009   2
   3  -1  -3 67.3717 46.4739   1
  -3   1   3 4.24871 97.0079   2
   3   1  -3 192.829 79.5303   2
  -3  -1   3 109.793 64.7337   2
   3  -1  -3 132.491 93.4477   2
  -3   1  -3 266.947 77.2466   3
   3   1   3 359.421 98.3683   3
  -3  -1  -3 370.568 110.169   3
   3  -1   3 282.514 84.4999   3
   4  -1   3 2155.16 183.221   3
   4   1   3 2024.53 177.482   3
  -4   1  -3 2004.55 174.594   3
   5  -1   3 553.851 139.757   3
   5   1   3 683.486 142.543   3
   6  -1   3 5882.78 314.610   3
   6   1   3 6626.80 348.887   3
   7  -1   3 9159.21 416.052   3
   7   1   3 9820.73 444.043   3
   8   1   3 1353.10 206.182   3
   8  -1   3 1275.45 191.959   3
   9   1   3 14208.0 589.125   3
   9  -1   3 14360.1 553.611   3
  10  -1   3-131.672 137.221   3
  10   1   3 83.2075 138.102   3
  11  -1   3 7804.74 461.717   3
  11   1   3 8163.57 496.059   3
  12  -1   3 931.213 205.954   3
  12   1   3 1231.64 233.883   3
  13   1   3 1025.21 236.787   3
  13  -1   3 1052.27 245.557   3
  14  -1   3 333.637 218.404   3
  14   1   3 131.011 178.088   3
  15   1   3 14119.3 752.133   3
  15  -1   3 13454.5 727.634   3
  16   1   3 37.0103 217.425   3
  16  -1   3 201.358 209.881   3
  17  -1   3 6922.72 560.631   3
  17   1   3 6840.29 571.593   3
  18   1   3 221.254 270.579   3
  18  -1   3 57.4461 219.602   3
  19  -1   3 3478.84 434.774   3
  19   1   3 3485.08 457.069   3
  20  -1   3 356.720 241.344   3
  20   1   3 252.885 266.837   3
  21   1   3 3799.76 483.504   3
  21  -1   3 3551.97 464.770   3
  22   1   3 122.153 253.288   3
  22  -1   3 298.370 257.626   3
  23   1   3 85.4448 231.139   3
  23  -1   3 335.937 232.332   3
  24   1   3 531.813 296.968   3
  24  -1   3 634.421 285.300   3
  25  -1   3 1541.62 405.117   3
  25   1   3 1498.84 417.657   3
  26   1   3 320.636 303.300   3
  26  -1   3 116.751 252.490   3
  27   1   3 955.580 362.966   3
  27  -1   3 1700.80 431.434   3
  28  -1   3-102.181 267.664   3
  28   1   3 623.689 359.070   3
  29  -1   3 47.0709 281.983   3
  29   1   3 765.655 345.148   3
  29  -2  -3 36.7245 252.977   2
  28  -2  -3 119.747 296.802   2
  27  -2  -3-261.997 292.020   2
  26   2  -3 141.758 220.549   2
  26  -2  -3 539.144 294.440   2
  25  -2  -3 2505.90 467.768   2
  25   2  -3 2242.24 399.839   2
  24  -2  -3 252.723 258.145   2
  24   2  -3 279.384 232.196   2
  23   2  -3 3727.12 449.614   2
  23  -2  -3 3545.33 474.296   2
  22  -2  -3 2187.29 409.983   2
  22   2  -3 1683.36 315.354   2
  21   2  -3 2652.67 372.018   2
  21  -2  -3 2482.52 402.726   2
  20  -2  -3 8839.37 660.963   2
  20   2  -3 8528.98 587.584   2
  19  -2  -3 203.321 202.215   2
  19   2  -3 200.862 196.979   2
  18   2  -3 9630.42 580.581   2
  18  -2  -3 9543.45 656.459   2
  17   2  -3 330.717 179.721   2
  17  -2  -3 217.674 229.529   2
  16  -2  -3 67.7286 212.181   2
  16   2  -3-48.3904 156.160   2
  15   2  -3 84.1450 147.581   2
  15  -2  -3 186.107 215.079   2
  14  -2  -3-91.4626 192.717   2
  14   2  -3 222.783 139.200   2
  13   2  -3 423.650 137.254   2
  13  -2  -3 429.479 197.024   2
  12  -2  -3 17521.6 713.461   2
  12   2  -3 17688.8 600.466   2
  11  -2  -3 138.156 139.683   2
  11   2  -3 61.9189 106.575   2
  10  -2  -3 24652.4 778.271   2
  10   2  -3 25331.7 641.275   2
   9   2  -3 5018.43 279.644   2
   9  -2  -3 4908.70 347.533   2
   8   2  -3 17712.6 472.373   2
   8  -2  -3 17359.9 600.163   2
   7  -2  -3 12595.9 492.305   2
   7   2  -3 12158.9 373.551   2
  -7   2   3 12642.9 393.686   3
   6  -2  -3 1261.68 209.149   2
  -6  -2   3 830.432 111.305   2
   6   2  -3 839.315 105.163   2
   5   2  -3 11730.3 304.125   2
   5  -2  -3 11018.5 354.743   1
   5  -2  -3 11392.9 440.233   2
  -5  -2   3 11586.7 305.081   2
   4   2  -3 1476.47 118.759   2
  -4  -2   3 1423.47 121.766   2
   4  -2  -3 1200.00 150.151   2
   4  -2  -3 1359.54 140.823   1
   3   2  -3 11619.3 252.699   2
  -3   2   3 11293.0 313.570   1
  -3  -2   3 11312.8 258.077   2
   3  -2  -3 10807.3 312.708   1
   3  -2  -3 11133.2 381.749   2
   2   2  -3 6537.14 189.929   2
  -2  -2   3 6843.60 195.960   2
   2  -2  -3 6733.39 283.209   2
   2   2  -3 6637.55 177.664   1
  -2   2   3 6594.80 274.580   2
  -2   2   3 6867.52 240.015   1
   2  -2  -3 6242.05 229.251   1
  -1   2   3 511.253 70.1229   3
   1   2  -3 464.328 64.1497   1
  -1  -2   3 506.270 58.0661   1
  -1   2   3 668.716 125.232   2
   1  -2  -3 495.762 96.6416   2
  -1   2   3 436.881 86.2563   1
  -1  -2   3 702.618 83.8469   2
   1  -2  -3 677.313 112.779   1
   0  -2   3 4500.45 166.529   1
   0   2   3 4308.02 209.614   2
   0   2   3 4536.31 180.150   3
   0   2   3 4415.62 199.053   1
   0  -2  -3 4308.09 177.558   3
   0  -2  -3 4159.92 210.405   2
  -1  -2  -3 102.460 81.1222   2
   1   2   3 38.3127 64.9813   3
   1   2   3 18.0655 89.5292   2
  -1  -2  -3-52.5654 60.3334   3
  -2  -2  -3 9471.82 311.102   3
  -2  -2  -3 8385.27 291.093   2
   2   2   3 9355.78 305.679   2
   2   2   3 8836.38 303.037   3
  -3  -2  -3 948.219 137.913   3
   3  -2   3 935.246 118.233   3
   3   2   3 1029.90 141.873   3
   3   2   3 975.108 131.840   2
  -4   2  -3 293.517 99.5499   3
   4  -2   3 325.394 103.453   3
   4   2   3 212.702 107.639   2
   4   2   3 456.665 135.952   3
   5   2   3 1723.14 213.480   3
   5  -2   3 1894.78 190.823   3
   6   2   3 2215.63 230.146   3
   6  -2   3 2287.48 210.780   3
   7  -2   3 97.1903 114.430   3
   7   2   3-35.7397 141.289   3
   8  -2   3 2052.63 211.438   3
   8   2   3 2054.51 239.787   3
   9  -2   3 51.1668 136.075   3
   9   2   3 12.8383 139.710   3
  10   2   3 4983.91 392.012   3
  10  -2   3 5343.48 356.065   3
  11  -2   3 24.2425 138.538   3
  11   2   3 5.66507 158.159   3
  12   2   3 464.468 189.917   3
  12  -2   3 545.741 167.585   3
  13  -2   3 3069.92 332.745   3
  13   2   3 2407.13 362.471   3
  14   2   3 772.443 259.666   3
  14  -2   3 639.902 207.839   3
  15   2   3 17.8333 193.823   3
  15  -2   3 148.154 203.543   3
  16  -2   3 1116.98 284.109   3
  16   2   3 1005.08 289.293   3
  17   2   3 280.088 254.589   3
  17  -2   3 353.311 243.071   3
  18  -2   3 7892.00 588.657   3
  18   2   3 6692.98 591.747   3
  19   2   3 385.413 262.583   3
  19  -2   3 440.638 280.112   3
  20  -2   3 3440.44 448.115   3
  20   2   3 3220.68 460.805   3
  21  -2   3 2386.45 413.287   3
  21   2   3 2117.56 407.341   3
  22  -2   3 1153.58 347.989   3
  22   2   3 1212.95 359.822   3
  23  -2   3-86.9782 223.008   3
  23   2   3 265.497 267.699   3
  24  -2   3-35.6211 251.318   3
  24   2   3 171.577 216.869   3
  25  -2   3 614.618 311.107   3
  25   2   3 218.083 302.790   3
  26   2   3-96.9654 317.109   3
  26  -2   3-18.4998 249.273   3
  27  -2   3 559.049 311.679   3
  27   2   3 172.858 233.888   3
  28  -2   3 18.6727 255.939   3
  28   2   3 307.282 304.856   3
  29  -2   3 365.082 293.963   3
  30  -2   3-21.9200 299.211   3
  28  -3  -3-18.6250 289.135   2
  27  -3  -3 500.546 286.380   2
  26  -3  -3 860.375 351.536   2
  25  -3  -3 2084.03 460.417   2
  24   3  -3 5423.29 532.957   2
  24  -3  -3 5727.33 624.911   2
  23  -3  -3 7285.56 686.463   2
  23   3  -3 7175.98 574.944   2
  22  -3  -3 6257.96 622.445   2
  22   3  -3 5405.22 510.781   2
  21  -3  -3 4846.00 534.945   2
  21   3  -3 4461.98 440.390   2
  20   3  -3 8415.10 568.315   2
  20  -3  -3 8232.40 675.570   2
  19   3  -3 6644.35 486.160   2
  19  -3  -3 6215.94 568.264   2
  18  -3  -3 856.230 307.525   2
  18   3  -3 474.489 180.191   2
  17   3  -3-67.9442 164.596   2
  17  -3  -3-160.730 212.495   2
  16  -3  -3 3038.61 401.750   2
  16   3  -3 3034.40 310.925   2
  15   3  -3 441.625 163.770   2
  15  -3  -3 580.613 217.955   2
  14   3  -3 7873.18 430.385   2
  14  -3  -3 8107.10 542.502   2
  13   3  -3 3497.86 286.290   2
  13  -3  -3 3343.96 372.639   2
  12  -3  -3 9130.16 545.986   2
  12   3  -3 9581.68 424.155   2
  11  -3  -3 15534.5 666.908   2
  11   3  -3 15381.1 508.749   2
  10  -3  -3 3532.77 315.247   2
  10   3  -3 3835.92 244.258   2
   9   3  -3 14712.3 432.456   2
   9  -3  -3 14143.8 595.625   2
  -8   3   3 5855.61 261.716   3
   8   3  -3 5997.86 257.786   2
   8  -3  -3 5651.67 373.856   2
  -7   3   3 9977.46 316.411   3
   7  -3  -3 10394.0 471.891   2
   7   3  -3 9948.57 299.089   2
   6   3  -3 44831.2 566.913   2
  -6   3   3 43102.2 593.679   3
   6  -3  -3 43658.7 907.931   2
   5  -3  -3 1446.07 222.833   2
   5   3  -3 1047.83 99.8323   2
  -5  -3   3 808.150 88.3095   2
  -4   3   3 958.237 136.259   1
   4  -3  -3 1036.68 155.779   2
  -4  -3   3 1326.90 97.4300   2
   4   3  -3 1210.60 86.7797   2
   3   3  -3 75.1955 46.4384   2
  -3   3   3 16.5585 98.9816   1
   3   3  -3 87.6930 103.901   1
  -3  -3   3 61.8746 55.0148   2
   3  -3  -3-65.6485 129.777   2
   2   3  -3 812.016 100.127   1
  -2  -3   3 953.368 81.5062   2
  -2  -3   3 1392.50 137.870   1
  -2   3   3 875.265 75.6277   3
   2  -3  -3 832.100 151.149   2
  -2   3   3 1141.49 150.505   1
  -1   3   3 10609.0 358.057   2
  -1  -3   3 11317.0 251.635   2
   1   3  -3 10123.6 295.501   1
  -1   3   3 10782.6 252.315   3
  -1   3   3 10563.1 344.749   1
  -1  -3   3 10858.0 297.140   1
   1  -3  -3 11055.9 366.850   2
   0  -3   3 2390.19 161.123   1
   0   3   3 2467.09 183.927   2
   0   3   3 2548.82 201.230   1
   0  -3  -3 2536.43 150.340   3
   0   3  -3 2491.61 161.706   1
   0  -3  -3 2301.90 181.816   2
   0   3   3 2408.27 146.855   3
  -1  -3  -3 14.1866 84.3127   3
   1   3   3 144.765 87.2864   3
  -1  -3  -3 61.1931 98.3696   2
   1   3   3-148.116 112.705   2
   1  -3   3-15.5759 83.8658   1
  -2  -3  -3 1080.10 147.554   2
   2   3   3 821.946 125.879   3
   2   3   3 1055.33 145.516   2
  -2  -3  -3 1142.56 140.291   3
   2  -3   3 976.879 126.776   1
  -3  -3  -3 62.5971 100.752   2
   3   3   3 61.2625 98.1816   2
   3   3   3 61.8480 112.985   3
   4   3   3 3940.51 235.028   2
   4  -3   3 3810.71 226.671   3
   4   3   3 3892.59 258.862   3
   5   3   3 3683.83 286.737   3
   5  -3   3 3315.19 229.308   3
   6  -3   3 28480.7 630.891   3
   6   3   3 29430.5 755.822   3
   7  -3   3 9673.10 396.914   3
   7   3   3 10192.5 480.428   3
   8   3   3 19499.1 684.241   3
   8  -3   3 19057.9 573.449   3
   9  -3   3 378.920 145.025   3
   9   3   3 547.476 184.092   3
  10  -3   3 118.937 134.775   3
  10   3   3 244.111 184.349   3
  11  -3   3 185.724 148.153   3
  11   3   3 254.818 198.613   3
  12  -3   3-43.2763 151.095   3
  12   3   3 89.8417 179.433   3
  13  -3   3-62.8833 161.039   3
  13   3   3-5.55222 180.243   3
  14  -3   3 1533.67 271.436   3
  14   3   3 1553.42 318.700   3
  15   3   3-56.2957 197.783   3
  15  -3   3 67.7980 198.438   3
  16   3   3-117.632 201.835   3
  16  -3   3 63.0623 198.827   3
  17   3   3-6.23561 234.819   3
  17  -3   3 421.008 237.026   3
  18   3   3 60.9319 247.703   3
  18  -3   3 233.823 198.792   3
  19   3   3-1.76125 209.183   3
  19  -3   3 51.9171 186.347   3
  20   3   3 694.921 299.918   3
  20  -3   3 669.898 255.276   3
  21  -3   3 1578.25 344.061   3
  21   3   3 1166.63 375.010   3
  22   3   3 858.859 339.814   3
  22  -3   3 570.737 274.307   3
  23   3   3 2613.90 471.471   3
  23  -3   3 2458.77 406.068   3
  24   3   3 389.819 272.045   3
  24  -3   3 194.962 233.215   3
  25   3   3 839.799 341.536   3
  25  -3   3 609.339 281.458   3
  26  -3   3 518.474 289.521   3
  26   3   3 605.200 303.552   3
  27  -3   3 210.717 268.806   3
  27   3   3 469.021 330.063   3
  28   3   3 1284.77 376.240   3
  28  -3   3 1254.41 375.840   3
  27  -4  -3 838.732 392.989   2
  26  -4  -3 1341.72 406.765   2
  25  -4  -3 254.863 320.303   2
  24  -4  -3 346.176 303.753   2
  23  -4  -3 2258.35 424.730   2
  22  -4  -3 166.436 235.372   2
  21  -4  -3 9082.18 745.422   2
  21   4  -3 8991.07 580.354   2
  20  -4  -3-48.9575 200.330   2
  20   4  -3 12.9797 158.575   2
  19   4  -3 7211.24 489.729   2
  19  -4  -3 7012.61 620.663   2
  18  -4  -3 1029.63 306.712   2
  18   4  -3 746.082 196.758   2
  17   4  -3 1117.32 219.806   2
  17  -4  -3 1826.88 360.771   2
  16   4  -3-50.6783 147.118   2
  16  -4  -3-189.497 238.318   2
  15  -4  -3 2532.88 345.169   2
  15   4  -3 2762.92 283.667   2
  14  -4  -3 1606.15 322.455   2
  14   4  -3 1423.26 205.658   2
  13   4  -3 464.015 136.872   2
  13  -4  -3 523.549 204.496   2
  12   4  -3 180.318 112.043   2
  12  -4  -3 47.7225 179.508   2
  11   4  -3 795.164 134.143   2
  11  -4  -3 511.416 188.855   2
  10   4  -3 9341.94 343.434   2
  10  -4  -3 8592.62 512.307   2
   9  -4  -3 1752.42 256.008   2
  -9   4   3 1727.03 158.596   3
   9   4  -3 1897.51 153.252   2
   8   4  -3-33.5348 71.1927   2
   8  -4  -3 166.988 149.562   2
  -8   4   3 22.9384 69.3815   3
   7  -4  -3 172.474 145.472   2
  -7   4   3 75.6221 57.7391   3
   7   4  -3 9.24088 53.5432   2
   6  -4  -3 8730.88 447.437   2
   6   4  -3 8678.55 209.780   2
  -6   4   3 9139.54 235.245   3
   5  -4  -3 212.482 132.070   2
   5   4  -3 28.6747 29.5855   2
  -5   4   3 9.46009 35.1122   3
   4  -4  -3 4786.00 306.134   2
   4   4  -3 4954.33 261.215   1
  -4   4   3 4942.98 290.664   1
  -3   4   3 1176.50 171.254   1
   3   4  -3 1300.62 145.292   1
  -3   4   3 1105.95 70.2190   3
   3  -4  -3 1101.92 174.761   2
   2   4  -3 5272.61 249.717   1
  -2   4   3 5697.22 164.651   3
  -2  -4   3 5652.72 159.019   2
   2  -4  -3 5629.73 300.132   2
  -2   4   3 5910.53 308.796   1
   1  -4  -3 211.693 65.6673   3
  -1   4   3 298.518 72.4305   3
  -1   4   3 209.643 120.735   1
   1  -4  -3 341.145 140.907   2
   1   4  -3 238.574 112.710   1
   0   4   3 215.689 87.5867   3
   0  -4  -3 103.678 121.363   2
   0   4  -3 206.128 108.151   1
   0  -4  -3 145.652 81.7770   3
   0   4   3 47.6468 121.262   1
   1   4   3 1418.07 139.591   3
  -1  -4  -3 1542.08 170.260   2
   1   4   3 1585.85 171.147   2
   1   4   3 1830.26 205.902   1
  -1  -4  -3 1442.35 147.263   3
  -1   4  -3 1442.07 160.760   1
  -2  -4  -3 129.658 117.064   2
   2   4   3 195.395 108.232   3
   2   4   3 5.52247 99.4697   2
  -2  -4  -3 89.3256 103.014   3
   3   4   3 1599.05 157.481   2
   3   4   3 1805.05 184.132   3
  -3  -4  -3 1629.36 159.635   2
   4  -4   3 959.202 125.702   3
  -4  -4  -3 838.280 133.028   2
   4   4   3 926.483 151.035   3
   5   4   3 7536.42 387.016   3
   5  -4   3 7577.50 313.343   3
   6   4   3 33.1617 121.469   3
   6  -4   3 202.520 97.4102   3
   7  -4   3 5135.06 282.582   3
   7   4   3 5149.19 363.475   3
   8   4   3 1522.28 249.961   3
   8  -4   3 1281.51 175.438   3
   9  -4   3 860.128 164.425   3
   9   4   3 416.598 199.652   3
  10  -4   3 1589.70 212.334   3
  10   4   3 1528.07 243.594   3
  11  -4   3 957.110 191.444   3
  11   4   3 1281.84 257.713   3
  12  -4   3 533.727 175.252   3
  12   4   3 668.037 235.504   3
  13   4   3 2317.03 366.430   3
  13  -4   3 2360.75 284.728   3
  14  -4   3 1007.80 230.198   3
  14   4   3 1019.73 271.498   3
  15  -4   3 5192.16 430.124   3
  15   4   3 5065.97 494.270   3
  16  -4   3 2981.73 348.852   3
  16   4   3 3157.81 423.367   3
  17  -4   3 146.060 193.970   3
  17   4   3 589.803 278.522   3
  18  -4   3 1997.68 330.431   3
  18   4   3 2468.65 436.205   3
  19  -4   3 567.625 237.243   3
  19   4   3 161.687 242.466   3
  20  -4   3 413.775 235.120   3
  20   4   3 388.131 283.729   3
  21   4   3 4125.86 529.419   3
  21  -4   3 4099.57 470.376   3
  22   4   3 3218.47 480.142   3
  22  -4   3 2900.56 431.780   3
  23  -4   3 3423.80 446.479   3
  23   4   3 3138.26 499.557   3
  24  -4   3 1852.35 356.492   3
  24   4   3 1167.11 375.430   3
  25  -4   3 297.850 246.268   3
  25   4   3-195.412 299.177   3
  26   4   3 162.906 294.739   3
  26  -4   3-118.402 226.192   3
  27  -4   3-320.955 349.396   2
  27   4   3 191.192 291.831   3
  27  -5  -3 707.031 411.899   2
  26  -5  -3 338.779 301.053   2
  25  -5  -3 38.4201 298.816   2
  24  -5  -3 490.558 315.004   2
  23  -5  -3-233.417 265.641   2
  22  -5  -3 354.989 291.846   2
  21  -5  -3 19.9014 236.083   2
  20  -5  -3 14.2922 196.201   2
  19   5  -3 211.800 143.991   2
  19  -5  -3 80.6962 233.632   2
  18  -5  -3 189.971 255.750   2
  18   5  -3 78.2069 130.507   2
  17   5  -3 513.442 177.996   2
  17  -5  -3 430.932 280.932   2
  16   5  -3 6087.65 383.059   2
  16  -5  -3 6399.95 568.398   2
  15  -5  -3 1050.86 306.982   2
  15   5  -3 1273.14 195.018   2
  14   5  -3 7623.28 384.680   2
  14  -5  -3 7254.75 558.546   2
  13  -5  -3 48.1266 197.638   2
  13   5  -3 68.3637 100.490   2
  12   5  -3 2571.40 212.042   2
  12  -5  -3 2525.31 342.756   2
  11  -5  -3 164.762 203.700   2
  11   5  -3 308.394 111.068   2
  10   5  -3 220.463 90.2965   2
  10  -5  -3-103.136 165.783   2
 -10   5   3 64.0842 77.6823   3
  -9   5   3 3803.35 191.682   3
   9   5  -3 3669.05 172.538   2
   9  -5  -3 4012.42 367.965   2
   8  -5  -3 1093.17 232.667   2
   8   5  -3 1183.23 94.3589   2
  -8   5   3 1051.77 99.7806   3
   7  -5  -3 1269.41 231.545   2
   7   5  -3 804.679 63.8789   2
  -7   5   3 845.597 72.6381   3
   6  -5  -3 755.474 206.543   2
  -5   5   3 85.0748 115.438   1
   5   5  -3 171.387 124.007   1
   5  -5  -3-151.292 172.387   2
   4   5  -3 4380.65 270.995   1
  -4   5   3 4525.51 306.463   1
   4  -5  -3 3799.58 280.966   2
   3  -5  -3 2713.44 242.212   2
   3   5  -3 2511.20 206.979   1
  -3   5   3 2962.43 250.995   1
   2  -5  -3 4531.38 293.441   2
   2   5  -3 4406.72 255.794   1
  -2   5   3 4166.20 145.994   3
  -2   5   3 4686.48 308.373   1
  -1   5   3 208.747 62.7001   3
   1  -5  -3 415.186 142.093   2
   1   5  -3 245.741 117.446   1
   1  -5  -3 209.652 66.5011   3
  -1   5   3-57.3414 138.789   1
   0  -5  -3 2500.37 158.376   3
   0   5   3 2797.10 245.778   1
   0  -5  -3 2796.62 214.928   2
   0   5  -3 2880.91 227.979   1
   0   5   3 2692.49 164.984   3
  -1  -5  -3 358.907 92.5005   3
  -1  -5  -3 356.638 127.579   2
  -1   5  -3 432.736 129.404   1
   1   5   3 295.196 93.0738   3
   1   5   3 575.008 169.398   1
   2   5   3 5661.33 341.694   1
   2   5   3 5331.53 281.185   3
  -2  -5  -3 5465.15 272.578   2
  -3  -5  -3 2632.76 193.892   2
   3   5   3 2313.16 214.540   3
   4   5   3 1860.43 210.302   3
  -4  -5  -3 1957.64 171.739   2
   5   5   3 265.281 144.262   3
   5  -5   3 226.554 89.6280   3
   6  -5   3 495.385 119.677   3
   6   5   3 583.549 177.045   3
   7   5   3 377.556 165.505   3
   7  -5   3 151.719 92.2070   3
   8   5   3 429.912 168.370   3
   8  -5   3 481.843 123.936   3
   9   5   3 1310.24 230.328   3
   9  -5   3 1229.18 174.528   3
  10  -5   3 1030.84 170.447   3
  10   5   3 957.743 236.206   3
  11   5   3 1544.10 278.106   3
  11  -5   3 1621.83 225.705   3
  12  -5   3 1381.43 219.233   3
  12   5   3 1587.00 313.243   3
  13   5   3 24.2865 210.827   3
  13  -5   3-67.3472 153.359   3
  14   5   3 1913.04 340.616   3
  14  -5   3 1677.30 249.559   3
  15  -5   3 791.874 230.841   3
  15   5   3 274.070 237.960   3
  16   5   3 125.469 239.891   3
  16  -5   3 13.2554 165.505   3
  17  -5   3 2450.84 325.704   3
  17   5   3 1775.53 361.474   3
  18  -5   3 215.818 191.021   3
  18   5   3 302.951 284.121   3
  19  -5   3 3726.50 428.469   3
  19   5   3 4007.27 516.730   3
  20  -5   3 247.542 193.298   3
  20   5   3 155.887 247.537   3
  21   5   3 982.181 353.100   3
  21  -5   3 905.796 285.862   3
  22  -5   3 1302.75 339.497   3
  22   5   3 757.294 329.990   3
  23   5   3-166.432 288.231   3
  23  -5   3 331.423 236.321   3
  24   5   3 2.19147 263.346   3
  25   5   3 339.285 313.634   3
  26  -5   3-291.577 336.905   2
  26   5   3-108.400 275.677   3
  26  -6  -3-36.0253 287.006   2
  25  -6  -3-169.280 245.247   2
  24  -6  -3 1216.18 396.629   2
  23  -6  -3 740.481 316.908   2
  22  -6  -3 1740.89 416.941   2
  21  -6  -3 3068.15 504.730   2
  20  -6  -3 662.199 299.726   2
  19  -6  -3 1759.55 370.959   2
  18  -6  -3 15.9079 211.373   2
  17  -6  -3 2002.64 373.246   2
  16  -6  -3 759.039 288.161   2
  15  -6  -3-8.67602 191.797   2
  15   6  -3 267.959 136.427   2
  14   6  -3 882.128 158.126   2
  14  -6  -3 966.551 299.791   2
  13  -6  -3 1301.19 293.522   2
  13   6  -3 1370.21 164.915   2
  12  -6  -3 1326.07 302.988   2
  12   6  -3 1232.25 146.113   2
  11  -6  -3 316.153 233.545   2
  11   6  -3 107.074 65.3927   2
 -11   6   3 215.632 77.3346   3
  10  -6  -3 2387.14 326.153   2
  10   6  -3 2203.03 132.382   2
 -10   6   3 2214.91 142.288   3
  -9   6   3 40.1965 36.9199   3
   9   6  -3 100.243 41.1083   2
   9  -6  -3 227.179 201.053   2
   8  -6  -3 1225.72 247.460   2
   7  -6  -3 2090.86 280.494   2
   6  -6  -3 6720.88 428.965   2
   6   6  -3 7150.86 379.241   1
   5   6  -3 345.172 134.417   1
   5  -6  -3 68.0104 147.042   2
  -5   6   3 189.302 140.767   1
   4   6  -3 540.605 151.605   1
   4  -6  -3 246.272 151.852   2
  -4   6   3 266.426 146.697   1
   3   6  -3-32.0130 137.610   1
  -3   6   3 185.056 125.355   1
   3  -6  -3-57.7367 136.579   2
   2  -6  -3 164.761 40.0295   3
  -2   6   3 202.429 138.708   1
   2   6  -3 328.614 138.722   1
  -2   6   3 120.657 42.3766   3
   2  -6  -3 372.055 147.197   2
  -1   6   3 16.1902 51.7172   3
   1   6  -3-2.90063 104.181   1
   1  -6  -3-57.6133 51.9280   3
   1  -6  -3 191.873 131.605   2
   0   6   3 6965.09 395.513   1
   0  -6  -3 6427.36 324.389   2
   0   6  -3 6662.84 366.986   1
   0   6   3 7005.71 261.051   3
   0  -6  -3 6813.35 260.724   3
  -1  -6  -3 2736.18 221.808   2
  -1   6  -3 2857.54 256.615   1
   1   6   3 2768.17 275.045   1
  -1  -6  -3 2720.95 191.497   3
   1   6   3 2730.69 197.047   3
  -2   6  -3 4444.11 314.877   1
   2   6   3 4616.83 261.138   3
  -2  -6  -3 4487.49 262.673   2
   2   6   3 4745.86 344.492   1
   3   6   3 2152.49 211.828   3
  -3  -6  -3 2085.05 186.986   2
   3   6   3 2113.78 259.270   1
  -4  -6  -3 5373.57 275.919   2
   4   6   3 5529.22 333.268   3
   5  -6   3 226.390 82.8453   3
   5   6   3 214.528 129.894   3
   6  -6   3 2532.18 203.658   3
   6   6   3 2871.33 281.126   3
   7  -6   3 47.6539 102.586   3
   7   6   3 147.749 146.820   3
   8  -6   3 435.202 116.225   3
   8   6   3 678.212 197.163   3
   9  -6   3 3440.66 256.124   3
   9   6   3 3616.50 359.488   3
  10   6   3 173.506 176.534   3
  10  -6   3 160.496 113.996   3
  11  -6   3 10600.1 482.820   3
  11   6   3 11378.7 634.982   3
  12  -6   3 2398.50 263.611   3
  12   6   3 2340.25 357.473   3
  13  -6   3 5267.65 379.234   3
  13   6   3 5115.16 479.448   3
  14   6   3 113.912 199.746   3
  14  -6   3 238.265 155.049   3
  15   6   3 2232.04 377.745   3
  15  -6   3 2272.32 296.504   3
  16  -6   3 80.1496 162.783   3
  16   6   3 253.847 268.246   3
  17   6   3 411.929 280.191   3
  17  -6   3 330.140 187.285   3
  18   6   3 392.503 294.481   3
  18  -6   3 253.250 207.490   3
  19   6   3 855.600 330.388   3
  19  -6   3 1512.31 288.394   3
  20   6   3-79.4509 264.920   3
  20  -6   3 107.652 186.052   3
  21  -6   3 972.041 277.784   3
  21   6   3 920.417 333.725   3
  22   6   3-289.502 283.051   3
  23   6   3 3671.50 550.317   3
  24  -6   3-141.342 284.895   2
  24   6   3 176.499 261.053   3
  25  -6   3 869.377 316.785   2
  25   6   3 848.012 307.339   3
  26  -6   3-16.1844 257.934   2
  25  -7  -3 880.346 391.883   2
  24  -7  -3 1367.09 418.635   2
  23  -7  -3 261.353 308.311   2
  22  -7  -3 466.452 270.430   2
  21  -7  -3 925.194 355.133   2
  20  -7  -3 737.237 336.507   2
  19  -7  -3 1470.73 374.038   2
  18  -7  -3 85.5225 244.085   2
  17  -7  -3 1385.71 351.546   2
  16  -7  -3 758.904 294.552   2
  15  -7  -3 880.905 311.744   2
  14  -7  -3 254.256 235.431   2
  13  -7  -3 1987.93 366.998   2
  12  -7  -3 468.971 255.188   2
  11   7  -3 7912.27 198.920   2
  11  -7  -3 9100.97 610.359   2
  10  -7  -3 213.879 209.038   2
   9  -7  -3 6967.49 520.294   2
   8  -7  -3 11362.6 616.493   2
   8   7  -3 11848.2 529.014   1
   7   7  -3 2569.42 282.891   1
   7  -7  -3 2611.16 324.471   2
  -6   7   3 5088.28 397.328   1
   6   7  -3 5140.87 352.040   1
   6  -7  -3 4644.76 362.659   2
   5  -7  -3 4241.21 338.412   2
  -5   7   3 4356.88 364.319   1
   5   7  -3 4619.25 335.615   1
  -4   7   3 246.495 151.545   1
   4   7  -3 124.998 126.499   1
   4  -7  -3 188.807 144.316   2
   3   7  -3 939.202 167.851   1
   3  -7  -3 1367.30 211.369   2
  -3   7   3 1926.85 266.704   1
   2  -7  -3 1957.53 215.746   2
   2  -7  -3 1868.92 103.707   3
  -2   7   3 1817.05 250.723   1
  -2  -7   3 1872.08 112.283   2
   2   7  -3 1831.98 222.987   1
  -1  -7   3 377.252 69.2528   2
   1  -7  -3 654.777 174.924   2
   1   7  -3 686.870 174.969   1
   1  -7  -3 556.923 87.4837   3
  -1   7   3 215.607 145.490   1
   0   7   3 5332.46 377.489   1
   0   7  -3 5431.25 365.927   1
   0  -7  -3 5313.64 307.060   2
   0  -7  -3 5574.86 251.252   3
   0   7   3 5551.84 246.595   3
  -1  -7  -3 1156.53 163.465   2
   1   7   3 1035.78 206.642   1
   1   7   3 1276.53 143.739   3
  -1   7  -3 1143.90 192.914   1
   2   7   3 3481.99 245.656   3
  -2   7  -3 3188.67 294.215   1
   2   7   3 3973.32 338.872   1
  -2  -7  -3 3379.89 250.576   2
   3   7   3 630.335 207.259   1
   3   7   3 351.037 121.589   3
  -3  -7  -3 721.786 150.300   2
   4   7   3-18.7965 108.649   3
  -4  -7  -3 81.6847 97.1375   2
   5  -7   3 943.531 136.824   3
  -5  -7  -3 589.874 115.104   2
   5   7   3 928.854 183.264   3
   6   7   3 1824.92 249.371   3
   6  -7   3 1575.02 158.871   3
   7   7   3 1708.25 254.636   3
   7  -7   3 1334.04 159.362   3
   8   7   3 482.002 193.644   3
   8  -7   3 352.420 103.997   3
   9  -7   3 4996.53 301.485   3
   9   7   3 5393.81 436.464   3
  10   7   3 2922.74 349.127   3
  10  -7   3 2812.03 247.489   3
  11   7   3 602.107 212.322   3
  11  -7   3 673.970 161.015   3
  12   7   3 491.434 253.381   3
  12  -7   3 316.472 146.733   3
  13  -7   3-76.6639 143.733   3
  13   7   3 247.823 213.705   3
  14   7   3-176.972 239.219   3
  14  -7   3-4.58999 133.277   3
  15   7   3 60.2173 216.565   3
  15  -7   3 423.117 174.591   3
  16   7   3 381.706 248.059   3
  16  -7   3 692.557 209.581   3
  17  -7   3 2069.20 287.734   3
  17   7   3 2649.47 407.864   3
  18   7   3 336.912 281.086   3
  18  -7   3 148.688 184.866   3
  19   7   3 2081.72 394.927   3
  20   7   3 85.4878 257.949   3
  21   7   3 2.23592 225.904   3
  22   7   3 363.407 251.331   3
  23  -7   3-307.473 311.475   2
  23   7   3 246.215 283.235   3
  24  -7   3-264.507 331.991   2
  24   7   3 328.457 306.891   3
  25  -7   3-419.003 347.264   2
  24  -8  -3-53.5369 248.725   2
  23  -8  -3 1543.74 412.224   2
  22  -8  -3 2302.67 507.773   2
  21  -8  -3 323.642 281.010   2
  20  -8  -3 9394.65 786.016   2
  19  -8  -3 174.629 240.842   2
  18  -8  -3 7591.85 687.398   2
  17  -8  -3 718.247 289.324   2
  16  -8  -3 2313.93 439.964   2
  15  -8  -3 554.299 297.805   2
  14  -8  -3 393.479 262.566   2
  13  -8  -3 818.871 297.858   2
  12  -8  -3 12591.5 750.923   2
  11  -8  -3 1354.89 305.055   2
  10  -8  -3 19094.0 859.415   2
  10   8  -3 19512.0 734.278   1
   9  -8  -3 1416.79 316.364   2
   9   8  -3 1618.04 285.120   1
   8  -8  -3 23241.4 880.904   2
   8   8  -3 23513.3 790.505   1
   7  -8  -3 2029.67 263.795   2
   7   8  -3 2420.05 289.148   1
   6  -8  -3 22235.6 803.673   2
   6   8  -3 20806.1 741.670   1
  -6   8   3 22072.9 845.398   1
   5  -8  -3 2728.96 294.163   2
  -5   8   3 2909.13 330.473   1
   5   8  -3 2456.24 266.455   1
  -4   8   3 60.8247 163.732   1
   4   8  -3-196.863 179.373   1
   4  -8  -3-196.409 171.478   2
   3  -8  -3 5890.91 388.281   2
   3   8  -3 6520.31 413.395   1
  -3   8   3 6104.78 442.543   1
   2   8  -3 3466.52 319.120   1
  -2   8   3 3718.72 354.894   1
   2  -8  -3 3350.76 144.089   3
   2  -8  -3 3343.08 312.605   2
  -2  -8   3 3299.16 151.771   2
  -1   8   3 776.905 223.424   1
   1   8  -3 494.941 168.679   1
  -1  -8   3 605.272 99.0055   2
   1  -8  -3 714.236 195.171   2
   1  -8  -3 482.726 84.8675   3
   0  -8  -3 6269.57 350.574   2
   0   8  -3 6524.79 428.020   1
   0  -8   3 6637.56 282.140   2
   0  -8  -3 6315.95 280.967   3
   0   8   3 6731.74 450.539   1
   1  -8   3-110.492 118.970   2
  -1  -8  -3-104.563 123.494   2
   1   8   3-205.617 187.087   1
  -1   8  -3 91.3328 137.348   1
   2   8   3 9895.99 550.651   1
  -2  -8  -3 9697.46 407.022   2
  -2   8  -3 9518.04 521.048   1
   2   8   3 9559.89 401.950   3
   2  -8   3 9812.83 406.691   2
   3   8   3 713.316 209.239   1
  -3  -8  -3 546.111 145.744   2
   3   8   3 530.492 142.399   3
   4   8   3 8735.02 433.268   3
   4   8   3 9361.05 546.690   1
  -4  -8  -3 8699.24 363.102   2
  -5  -8  -3 590.123 119.214   2
   5   8   3 775.759 177.976   3
   5   8   3 1097.42 278.244   1
   5  -8   3 594.798 120.267   3
   6   8   3-25.5185 136.119   3
   6  -8   3-0.30353 80.5062   3
   7   8   3 2945.89 324.321   3
   7  -8   3 3353.64 234.787   3
   8   8   3 5925.46 444.303   3
   8  -8   3 5974.62 305.657   3
   9   8   3 565.921 197.902   3
   9  -8   3 618.452 126.518   3
  10  -8   3 3031.09 249.071   3
  10   8   3 3253.48 375.763   3
  11   8   3 4132.49 427.064   3
  11  -8   3 4207.01 292.632   3
  12   8   3 2753.47 391.898   3
  12  -8   3 2516.37 246.331   3
  13   8   3 586.793 234.412   3
  13  -8   3 626.108 162.620   3
  14  -8   3 855.707 181.285   3
  14   8   3 1049.18 342.529   3
  15   8   3 929.125 257.298   3
  15  -8   3 1094.74 215.477   3
  16   8   3 3635.68 486.291   3
  17   8   3 500.539 279.898   3
  18   8   3 1884.13 365.286   3
  19   8   3-6.90776 248.532   3
  20   8   3 534.944 310.035   3
  20  -8   3 368.906 255.534   2
  21   8   3 497.625 296.328   3
  21  -8   3 87.9404 271.806   2
  22  -8   3 590.754 269.437   2
  22   8   3 1035.18 339.251   3
  23  -8   3-139.106 313.306   2
  24  -8   3-219.993 313.147   2
  24  -9  -3 658.250 423.039   2
  23  -9  -3 220.633 304.561   2
  22  -9  -3 1068.74 337.200   2
  21  -9  -3 127.009 313.682   2
  20  -9  -3 2690.45 463.504   2
  19  -9  -3 3212.88 525.117   2
  18  -9  -3 721.439 319.513   2
  17  -9  -3 999.021 353.362   2
  16  -9  -3 1422.57 337.679   2
  15  -9  -3 529.920 294.644   2
  14  -9  -3 598.411 293.974   2
  13  -9  -3 367.990 283.271   2
  12  -9  -3 2133.95 387.452   2
  12   9  -3 2539.45 354.044   1
  11  -9  -3 2030.14 362.961   2
  11   9  -3 2290.60 336.384   1
  10   9  -3 2622.69 343.871   1
  10  -9  -3 2588.29 398.015   2
   9   9  -3 3509.96 369.218   1
   9  -9  -3 3214.98 391.281   2
   8   9  -3 691.590 227.776   1
   8  -9  -3 124.479 230.853   2
   7  -9  -3 1790.48 265.532   2
   7   9  -3 2641.44 318.301   1
   6   9  -3-191.436 184.184   1
  -6   9   3 133.352 169.303   1
   6  -9  -3-110.455 210.441   2
  -5   9   3 2692.53 354.279   1
   5  -9  -3 2479.60 299.449   2
   5   9  -3 2697.64 296.055   1
  -4   9   3 778.316 239.029   1
   4   9  -3 507.228 162.378   1
   4  -9  -3 644.652 202.426   2
   3  -9  -3 2954.68 308.201   2
  -3   9   3 2910.01 342.967   1
   3   9  -3 2880.50 329.564   1
  -2   9   3 907.612 233.096   1
   2  -9  -3 891.280 216.794   2
   2  -9  -3 686.506 77.0141   3
   2   9  -3 924.084 219.767   1
  -2  -9   3 683.015 86.1037   2
  -1   9   3 546.741 227.630   1
   1   9  -3 722.515 218.668   1
  -1  -9   3 663.413 115.430   2
   1  -9  -3 483.915 93.5191   3
   1  -9  -3 1045.95 205.326   2
   0  -9  -3 226.113 141.520   2
   0   9  -3 301.535 189.805   1
   0  -9   3 184.056 96.3929   2
   0   9   3 179.537 187.853   1
  -1   9  -3 182.961 145.426   1
   1   9   3 187.757 165.633   1
  -1  -9  -3 428.695 173.539   2
   1  -9   3 95.5627 96.6456   2
   2  -9   3 1970.75 201.954   2
  -2  -9  -3 2293.41 240.418   2
  -2   9  -3 2123.91 294.701   1
   2   9   3 1944.14 286.405   1
   3   9   3 417.990 215.611   1
   3  -9   3 153.050 132.584   2
  -3  -9  -3 414.297 148.365   2
  -4  -9  -3 11996.6 444.392   2
   4  -9   3 11898.8 529.925   2
   4   9   3 11648.5 644.515   1
   5  -9   3 514.362 141.996   2
   5  -9   3 814.584 133.832   3
   5   9   3 1032.87 208.562   3
   5   9   3 1128.96 270.389   1
  -5  -9  -3 759.960 139.715   2
   6  -9   3 8549.94 490.624   2
   6  -9   3 9062.98 359.495   3
   6   9   3 9134.24 591.768   1
   6   9   3 9238.69 501.706   3
   7   9   3 487.223 250.910   1
   7  -9   3 211.174 106.808   3
   7   9   3 190.172 158.705   3
   8  -9   3 1161.87 157.395   3
   8   9   3 2062.91 342.132   1
   8   9   3 1230.34 230.296   3
   9  -9   3 1714.10 193.225   3
   9   9   3 2003.31 301.136   3
  10   9   3 101.037 197.902   3
  10  -9   3 166.027 114.173   3
  11   9   3 390.252 234.056   3
  11  -9   3 314.396 129.828   3
  12   9   3 73.7756 191.986   3
  13   9   3-242.742 204.228   3
  14   9   3 524.278 260.954   3
  15   9   3 2115.17 375.831   3
  16  -9   3-43.8594 284.094   2
  16   9   3-55.1404 205.992   3
  17   9   3 2853.91 450.999   3
  17  -9   3 2553.78 402.780   2
  18  -9   3-430.389 313.773   2
  18   9   3 152.676 239.991   3
  19   9   3 4020.97 538.594   3
  19  -9   3 3318.87 474.837   2
  20  -9   3 13.4029 301.497   2
  21  -9   3 797.722 290.210   2
  22  -9   3 584.749 276.331   2
  23  -9   3-139.541 308.767   2
  23 -10  -3 2260.40 532.640   2
  22 -10  -3 944.769 431.166   2
  21 -10  -3 3158.65 580.793   2
  20 -10  -3 438.262 346.032   2
  19 -10  -3 4820.89 630.860   2
  18 -10  -3 853.827 362.211   2
  17 -10  -3 2709.02 470.810   2
  16 -10  -3 1669.76 380.603   2
  15 -10  -3 1523.52 397.134   2
  14  10  -3 748.183 269.915   1
  14 -10  -3 663.280 280.515   2
  13 -10  -3 392.470 285.075   2
  13  10  -3 412.995 260.037   1
  12  10  -3 704.083 249.139   1
  12 -10  -3 436.942 283.690   2
  11 -10  -3 426.314 208.306   2
  11  10  -3 532.677 240.997   1
  10  10  -3 233.754 221.608   1
  10 -10  -3-858.005 332.643   2
   9 -10  -3 178.281 235.365   2
   9  10  -3 1097.10 264.255   1
   8 -10  -3 6511.82 508.475   2
   8  10  -3 7280.52 500.747   1
   7 -10  -3-551.501 272.976   2
   7  10  -3-86.7736 199.763   1
   6  10  -3-71.2097 199.943   1
  -6  10   3 119.749 168.359   1
   6 -10  -3-109.608 217.048   2
   5  10  -3 2043.96 276.198   1
  -5  10   3 2451.09 352.319   1
   5 -10  -3 2307.03 308.776   2
  -4  10   3 3163.73 382.743   1
   4 -10  -3 2981.71 334.661   2
   4  10  -3 3504.81 374.062   1
  -3  10   3 247.767 196.792   1
   3  10  -3 302.368 196.206   1
   3 -10  -3 499.268 215.378   2
  -2 -10   3 1065.29 112.924   2
   2 -10  -3 1324.78 241.966   2
  -2  10   3 1046.93 266.707   1
   2  10  -3 1075.35 248.580   1
  -1 -10   3 31.7255 88.0337   2
   1  10  -3 250.149 203.937   1
   1 -10  -3-5.26358 162.356   2
   1 -10  -3 169.325 79.9183   3
  -1  10   3 279.847 209.056   1
   0 -10  -3 6483.07 393.007   2
   0  10  -3 6961.32 505.256   1
   0  10   3 7325.88 545.228   1
   0 -10   3 6938.86 330.779   2
  -1  10  -3 703.023 234.407   1
   1 -10   3 980.745 175.288   2
  -1 -10  -3 903.756 191.330   2
   1  10   3 693.273 190.807   1
  -2  10  -3 5074.99 443.663   1
   2 -10   3 5005.54 321.905   2
  -2 -10  -3 5045.44 334.558   2
   2  10   3 5093.34 455.465   1
   3  10   3 6984.43 534.980   1
  -3 -10  -3 7438.81 378.253   2
   3 -10   3 7168.28 403.891   2
   4 -10   3 2836.10 283.039   2
  -4 -10  -3 2318.54 217.737   2
   4  10   3 2551.27 359.332   1
   5 -10   3 7381.99 447.943   2
  -5 -10  -3 7756.29 355.780   2
   5 -10   3 7898.19 339.885   3
   5  10   3 8016.80 578.436   1
   6 -10   3 1123.73 195.144   2
   6  10   3 1362.82 298.873   1
   6 -10   3 1117.61 144.949   3
   7  10   3 3036.98 403.645   1
   7 -10   3 2753.52 212.241   3
   7 -10   3 2856.20 311.382   2
   8 -10   3 1350.63 262.586   2
   8  10   3 2091.29 371.371   1
   9 -10   3 3118.91 364.464   2
   9  10   3 4058.61 469.456   1
  10 -10   3-93.7238 228.144   2
  10  10   3 1062.96 314.759   1
  11 -10   3-304.069 247.607   2
  12 -10   3 487.738 201.884   2
  13 -10   3 37.6988 214.829   2
  14 -10   3 2118.19 365.821   2
  15 -10   3 1627.29 314.896   2
  16 -10   3 221.348 212.806   2
  17 -10   3-424.399 303.183   2
  18 -10   3 829.288 277.031   2
  19 -10   3 1453.21 381.454   2
  20 -10   3 854.230 281.214   2
  21 -10   3 1556.87 412.867   2
  22 -10   3-25.5275 260.507   2
  23 -10   3 1340.33 389.812   2
  22 -11  -3 375.089 351.242   2
  21 -11  -3 612.210 357.416   2
  20 -11  -3 45.7437 245.620   2
  19 -11  -3 247.735 329.642   2
  18  11  -3 770.384 326.090   1
  18 -11  -3 693.025 337.266   2
  17 -11  -3 807.060 369.702   2
  17  11  -3 1014.69 330.582   1
  16 -11  -3 781.189 312.283   2
  16  11  -3 1061.48 334.751   1
  15 -11  -3 1038.88 353.000   2
  15  11  -3 963.284 295.800   1
  14  11  -3 890.257 295.307   1
  14 -11  -3 526.718 278.842   2
  13  11  -3 284.033 225.025   1
  13 -11  -3 149.329 276.198   2
  12 -11  -3-42.8040 263.002   2
  12  11  -3 896.704 264.857   1
  11 -11  -3-644.390 308.287   2
  11  11  -3 91.0264 194.764   1
  10 -11  -3-202.925 257.893   2
  10  11  -3 255.811 186.001   1
   9 -11  -3-354.884 267.059   2
   9  11  -3-1.05899 187.867   1
   8 -11  -3 323.430 193.298   2
   8  11  -3 683.540 230.015   1
   7 -11  -3 1393.65 297.934   2
   7  11  -3 1669.04 265.049   1
  -6  11   3 457.112 222.664   1
   6 -11  -3 170.218 200.509   2
  -5  11   3 179.574 225.937   1
   5 -11  -3 482.850 205.369   2
   5  11  -3 409.921 206.469   1
   4  11  -3 3001.92 360.550   1
   4 -11  -3 2701.64 326.762   2
  -4  11   3 3180.11 417.930   1
   3 -11  -3 344.081 209.667   2
   3  11  -3 232.058 193.910   1
  -3  11   3 45.2178 203.755   1
   2  11  -3 1726.94 296.769   1
   2 -11  -3 2422.41 308.882   2
  -2  11   3 1865.74 346.427   1
   1  11  -3 2796.28 349.104   1
  -1  11   3 2800.46 377.300   1
   1 -11  -3 2318.48 265.793   2
   0 -11  -3 184.405 160.420   2
   0  11   3 178.276 226.961   1
   0 -11   3-81.3928 115.038   2
   0  11  -3 143.318 204.832   1
   1 -11   3 924.478 167.814   2
  -1  11  -3 675.735 235.848   1
   1  11   3 719.204 278.114   1
  -1 -11  -3 946.598 206.622   2
  -2  11  -3 5086.46 471.166   1
  -2 -11  -3 5429.53 348.416   2
   2 -11   3 4978.01 343.445   2
   2  11   3 4956.09 470.394   1
   3 -11   3 159.570 147.998   2
  -3 -11  -3 306.717 151.530   2
   3  11   3-247.620 233.779   1
  -4 -11  -3 4433.23 296.741   2
   4 -11   3 4383.82 351.886   2
   4  11   3 4367.75 463.686   1
  -5 -11  -3 1248.81 169.379   2
   5  11   3 1847.71 325.515   1
   5 -11   3 1958.88 267.158   2
   6  11   3 661.212 247.523   1
   6 -11   3 614.757 199.919   2
   7  11   3 1962.53 358.310   1
   7 -11   3 1407.32 258.105   2
   8 -11   3 865.712 230.961   2
   8  11   3 1071.88 310.002   1
   9  11   3 844.587 269.362   1
   9 -11   3 848.704 244.930   2
  10 -11   3 4678.66 466.289   2
  10  11   3 4623.86 499.404   1
  11 -11   3-12.7187 189.563   2
  11  11   3 611.378 298.800   1
  12  11   3 828.878 296.243   1
  12 -11   3 539.030 207.373   2
  13 -11   3-110.634 260.036   2
  14 -11   3-229.718 275.936   2
  15 -11   3-200.856 271.402   2
  16 -11   3 190.549 222.966   2
  17 -11   3-35.0018 231.666   2
  18 -11   3-252.274 290.774   2
  19 -11   3-81.7658 241.382   2
  20 -11   3 124.731 256.690   2
  21 -11   3 445.426 345.396   2
  22 -11   3 38.4504 297.857   2
  21  12  -3 2314.92 470.633   1
  21 -12  -3 2045.59 466.756   2
  20 -12  -3 630.633 364.478   2
  20  12  -3 1495.53 424.366   1
  19 -12  -3 489.870 269.591   2
  19  12  -3 746.302 330.785   1
  18 -12  -3 739.902 346.642   2
  18  12  -3 1142.86 345.216   1
  17 -12  -3-337.742 291.131   2
  17  12  -3 466.787 276.866   1
  16  12  -3 2062.82 411.866   1
  16 -12  -3 1044.03 316.565   2
  15 -12  -3-797.911 397.242   2
  15  12  -3 345.965 260.079   1
  14 -12  -3-37.0218 289.042   2
  14  12  -3 204.971 226.274   1
  13 -12  -3 2558.83 405.748   2
  13  12  -3 2595.88 386.894   1
  12 -12  -3-452.687 274.335   2
  12  12  -3-195.740 221.863   1
  11 -12  -3 214.967 204.689   2
  11  12  -3 576.545 250.391   1
  10 -12  -3 637.436 234.240   2
  10  12  -3 670.674 237.160   1
   9 -12  -3 25.7168 240.814   2
   9  12  -3-25.0715 221.281   1
   8  12  -3 2455.58 349.546   1
   8 -12  -3 2660.45 364.655   2
   7  12  -3 957.178 240.778   1
   7 -12  -3 1298.40 280.051   2
   6  12  -3 417.006 221.243   1
   6 -12  -3 388.707 218.385   2
  -6  12   3 28.1497 217.967   1
   5  12  -3 1000.83 265.640   1
   5 -12  -3 1009.52 257.526   2
  -5  12   3 1001.13 286.688   1
  -4  12   3 682.763 246.470   1
   4  12  -3 483.393 235.988   1
   4 -12  -3 805.110 239.207   2
   3  12  -3 393.791 232.190   1
  -3  12   3-226.078 228.063   1
   3 -12  -3 305.629 206.544   2
  -2  12   3 1557.44 343.983   1
   2 -12  -3 789.379 206.647   2
   2  12  -3 1150.73 260.358   1
   1  12  -3 193.234 178.518   1
   1 -12  -3 520.752 167.129   2
  -1  12   3 354.114 222.694   1
   0  12   3 595.251 255.101   1
   0 -12  -3 864.368 189.795   2
   0  12  -3 697.461 261.410   1
  -1 -12  -3 20.6403 143.577   2
  -1  12  -3 119.256 197.011   1
   1  12   3 174.632 229.475   1
  -2  12  -3 2585.51 371.282   1
   2  12   3 2735.75 382.118   1
   3  12   3-288.225 275.725   1
   3 -12   3 944.710 206.979   2
   4  12   3 1405.09 299.660   1
   4 -12   3 1687.03 249.579   2
   5 -12   3 738.725 202.508   2
   5  12   3 893.894 279.235   1
   6 -12   3 2837.12 324.086   2
   6  12   3 2759.10 401.006   1
   7 -12   3 776.080 227.335   2
   7  12   3 800.207 292.232   1
   8 -12   3 243.832 194.809   2
   8  12   3 262.594 242.068   1
   9 -12   3 379.744 186.748   2
   9  12   3 101.205 219.790   1
  10 -12   3 569.892 214.074   2
  10  12   3 533.434 265.369   1
  11 -12   3 1395.18 297.569   2
  11  12   3 1666.93 352.948   1
  12 -12   3-240.968 241.859   2
  12  12   3 180.267 275.211   1
  13 -12   3 3139.06 426.680   2
  13  12   3 3803.64 512.884   1
  14 -12   3 130.809 195.026   2
  14  12   3 1328.26 365.240   1
  15  12   3 2812.54 487.591   1
  15 -12   3 1811.30 362.824   2
  16 -12   3 539.851 244.519   2
  17 -12   3-42.1960 214.750   2
  18 -12   3-359.401 310.622   2
  19 -12   3-4.21780 290.134   2
  20 -12   3-253.480 316.273   2
  21 -12   3 787.779 373.241   2
  20  13  -3 1152.63 376.094   1
  19 -13  -3 466.708 287.589   2
  19  13  -3 1533.14 383.497   1
  18 -13  -3-721.943 440.207   2
  18  13  -3 1073.46 352.140   1
  17 -13  -3-637.296 399.143   2
  17  13  -3 371.836 285.322   1
  16  13  -3 1262.99 322.853   1
  16 -13  -3 607.149 261.095   2
  15 -13  -3-60.8640 302.680   2
  15  13  -3 436.730 256.594   1
  14 -13  -3 845.946 305.609   2
  14  13  -3 1754.57 358.286   1
  13 -13  -3-695.554 322.901   2
  13  13  -3 371.198 246.038   1
  12 -13  -3 2172.34 379.810   2
  12  13  -3 2904.03 414.278   1
  11  13  -3 2107.04 365.037   1
  11 -13  -3 1830.85 381.881   2
  10  13  -3 88.4152 233.240   1
  10 -13  -3 499.971 203.228   2
   9  13  -3 2075.55 331.873   1
   9 -13  -3 3066.75 433.476   2
   8 -13  -3 831.166 252.806   2
   8  13  -3 652.976 226.201   1
   7  13  -3 749.733 271.610   1
   7 -13  -3 479.933 244.854   2
  -6  13   3 3978.14 488.018   1
   6 -13  -3 3653.32 413.140   2
   6  13  -3 4683.17 508.457   1
   5  13  -3 678.172 251.446   1
  -5  13   3 352.691 260.406   1
   5 -13  -3 1012.93 289.500   2
  -4  13   3 7495.29 657.632   1
   4  13  -3 7564.02 609.164   1
   4 -13  -3 8208.71 555.034   2
  -3  13   3 133.812 243.805   1
   3  13  -3 140.554 213.451   1
   3 -13  -3 230.129 189.196   2
  -2  13   3 3042.31 437.661   1
   2  13  -3 2866.72 401.631   1
   2 -13  -3 2767.37 311.400   2
  -1  13   3 376.975 246.667   1
   1  13  -3 58.7281 188.104   1
   0  13  -3-141.550 217.707   1
   0  13   3-70.4391 171.204   1
   1  13   3 138.435 233.548   1
  -1  13  -3-239.118 217.074   1
   2  13   3 595.806 246.819   1
  -2  13  -3 423.506 216.699   1
   3  13   3 611.332 253.595   1
   4  13   3 5298.87 533.852   1
   5  13   3-85.1920 265.579   1
   6 -13   3 7728.02 521.246   2
   6  13   3 7067.34 613.517   1
   7 -13   3 494.209 208.366   2
   7  13   3 163.394 225.856   1
   8  13   3 1985.89 374.333   1
   8 -13   3 1902.23 325.382   2
   9 -13   3 1125.25 284.530   2
   9  13   3 678.678 228.464   1
  10  13   3 76.5600 233.239   1
  10 -13   3 257.055 210.428   2
  11 -13   3 394.759 203.687   2
  11  13   3 528.904 288.618   1
  12 -13   3-101.725 191.191   2
  12  13   3 588.993 283.693   1
  13  13   3 218.692 261.497   1
  13 -13   3 8.08108 202.198   2
  14  13   3 760.728 355.498   1
  14 -13   3 334.133 215.852   2
  15 -13   3 263.780 209.262   2
  15  13   3 1259.63 396.246   1
  16 -13   3 35.2645 209.608   2
  16  13   3 1528.83 453.921   1
  17 -13   3 119.778 245.290   2
  17  13   3 1655.82 469.431   1
  18 -13   3 239.911 252.770   2
  18  13   3 2316.09 504.945   1
  19  13   3 1174.62 461.454   1
  19 -13   3 206.404 267.579   2
  20 -13   3 270.167 331.413   2
  19  14  -3 62.7473 244.104   1
  18 -14  -3 1736.16 442.919   2
  18  14  -3 1834.74 413.073   1
  17 -14  -3-565.638 366.969   2
  17  14  -3 82.4243 251.609   1
  16 -14  -3 158.861 300.783   2
  16  14  -3 384.024 278.181   1
  15  14  -3 73.2938 215.900   1
  15 -14  -3-39.0738 306.444   2
  14 -14  -3 8.12965 270.489   2
  14  14  -3-78.4996 243.808   1
  13 -14  -3-20.0311 242.693   2
  13  14  -3-141.366 230.343   1
  12  14  -3 871.515 247.059   1
  12 -14  -3 1310.19 350.294   2
  11  14  -3-234.128 280.884   1
  11 -14  -3-1.10000 212.168   2
  10  14  -3 1779.48 332.440   1
  10 -14  -3 2089.67 395.322   2
   9 -14  -3 479.321 242.399   2
   9  14  -3 10.5293 198.421   1
   8  14  -3 3742.10 474.855   1
   8 -14  -3 4016.54 481.266   2
   7  14  -3 664.549 266.428   1
   7 -14  -3 627.904 253.079   2
   6 -14  -3 5458.94 519.329   2
   6  14  -3 5211.02 539.058   1
   5  14  -3 557.426 239.571   1
  -5  14   3 706.353 282.522   1
  -4  14   3 974.374 310.423   1
   4  14  -3 927.788 266.705   1
   3  14  -3 863.492 271.663   1
  -3  14   3 704.798 278.705   1
  -2  14   3 187.768 238.642   1
   2  14  -3 195.603 234.125   1
  -1  14   3 646.792 294.938   1
   1  14  -3 158.686 220.188   1
   0  14   3 1802.84 355.302   1
   0  14  -3 1308.96 303.594   1
   1  14   3 30.5610 220.626   1
  -1  14  -3-31.3186 222.491   1
   2  14   3 2469.44 422.313   1
  -2  14  -3 2598.30 420.844   1
   3  14   3 2002.75 396.508   1
   4  14   3 207.752 243.669   1
   5  14   3 1464.82 295.325   1
   6  14   3 850.304 293.883   1
   7  14   3 636.483 236.819   1
   8  14   3 1455.80 344.530   1
   9  14   3 95.8883 201.216   1
  10  14   3 136.380 264.259   1
  11  14   3-127.518 227.517   1
  11 -14   3 153.222 184.579   2
  12  14   3 299.780 291.919   1
  12 -14   3 90.2375 188.923   2
  13 -14   3 112.080 217.180   2
  13  14   3 307.467 281.139   1
  14 -14   3 524.830 290.549   2
  14  14   3-4.35290 204.973   1
  15 -14   3-27.4961 224.141   2
  15  14   3 178.339 240.131   1
  16  14   3 885.752 340.896   1
  16 -14   3 126.043 285.115   2
  17 -14   3 422.167 330.182   2
  17  14   3 933.224 363.904   1
  18 -14   3 534.696 316.946   2
  19 -14   3 285.249 311.931   2
  17  15  -3 632.429 295.482   1
  17 -15  -3-111.077 382.134   2
  16 -15  -3 208.689 268.339   2
  16  15  -3 401.698 218.698   1
  15  15  -3 169.335 241.489   1
  15 -15  -3 308.932 263.800   2
  14  15  -3 1296.65 365.055   1
  14 -15  -3 1418.12 374.195   2
  13  15  -3-193.250 266.756   1
  13 -15  -3-144.745 256.819   2
  12  15  -3 887.235 263.169   1
  12 -15  -3 966.898 332.046   2
  11 -15  -3-176.800 267.194   2
  11  15  -3-380.295 314.802   1
  10  15  -3 275.571 210.426   1
   9  15  -3 1036.59 321.772   1
   8  15  -3 908.211 318.206   1
   7  15  -3 5617.87 594.671   1
   6  15  -3 242.155 222.846   1
   5  15  -3 923.594 293.699   1
  -5  15   3 1056.75 338.482   1
   4  15  -3 1133.59 298.492   1
  -4  15   3 1438.87 382.094   1
   3  15  -3 169.155 220.679   1
  -3  15   3 201.572 268.979   1
   2  15  -3 2028.89 388.467   1
  -2  15   3 2160.13 408.612   1
  -1  15   3-127.350 196.718   1
   1  15  -3-33.9363 198.180   1
   0  15  -3 908.868 314.495   1
   0  15   3 890.513 333.441   1
   1  15   3 87.8373 244.704   1
  -1  15  -3 6.77275 231.283   1
   2  15   3 1476.90 364.954   1
   3  15   3 535.129 275.987   1
   4  15   3 135.115 240.211   1
   5  15   3 1744.32 385.459   1
   6  15   3-424.673 253.397   1
   7  15   3 804.517 243.897   1
   8  15   3-201.621 272.310   1
   9  15   3 465.599 247.790   1
  10  15   3-51.5431 276.221   1
  11  15   3 60.7644 219.055   1
  12  15   3 124.219 290.107   1
  13  15   3-142.228 278.280   1
  14  15   3 97.9766 270.801   1
  18 -15   3 658.257 341.657   2
  15  16  -3-389.644 342.861   1
  14  16  -3-667.842 380.904   1
  13  16  -3 256.416 269.552   1
  12  16  -3 16.4833 199.790   1
  11  16  -3 140.260 233.770   1
  10  16  -3 134.127 218.971   1
   9  16  -3 480.966 319.515   1
   8  16  -3 504.375 247.137   1
   7  16  -3-64.7445 249.047   1
   6  16  -3 72.5275 228.852   1
   5  16  -3 96.8418 229.151   1
  -5  16   3 221.630 238.788   1
  -4  16   3 135.264 246.906   1
   4  16  -3 410.999 253.881   1
  -3  16   3-151.889 244.080   1
   3  16  -3 145.703 240.100   1
  -2  16   3 727.792 316.211   1
   2  16  -3 1321.59 357.626   1
   1  16  -3 247.985 273.329   1
  -1  16   3-160.325 286.977   1
   0  16   3 157.063 243.306   1
   0  16  -3 99.0410 230.435   1
   1  16   3 430.452 297.659   1
  -1  16  -3 202.246 243.533   1
   2  16   3 727.149 322.430   1
   3  16   3 1383.37 360.529   1
   4  16   3 170.899 231.962   1
   5  16   3 631.223 306.867   1
   6  16   3 148.046 301.844   1
   7  16   3 240.731 229.248   1
   8  16   3-689.084 360.515   1
   9  16   3-321.799 306.115   1
  10  16   3-364.982 329.400   1
  11  16   3-524.073 291.332   1
  11  17  -3 582.035 296.936   1
  10  17  -3-116.799 263.704   1
   9  17  -3 152.005 225.989   1
   8  17  -3 121.919 260.595   1
   7  17  -3 102.379 233.073   1
   6  17  -3 586.479 310.092   1
   5  17  -3 176.219 255.945   1
   4  17  -3 941.942 322.225   1
   3  17  -3 768.511 307.458   1
  -3  17   3 777.198 344.583   1
  -2  17   3 1110.44 377.155   1
   2  17  -3 1274.49 390.507   1
  -1  17   3 1259.38 414.344   1
   1  17  -3 1138.00 332.990   1
   0  17  -3 404.926 265.193   1
   0  17   3 391.737 331.516   1
   1  17   3-146.578 305.977   1
   2  17   3 534.729 322.389   1
   3  17   3 47.6629 212.724   1
   4  17   3 424.850 298.223   1
  30   0  -4 298.611 341.905   2
  29   0  -4 378.842 312.365   2
  28   0  -4 1311.14 379.039   2
  27   0  -4 1966.83 438.690   2
  26   0  -4 1390.09 361.739   2
  25   0  -4 1912.59 393.545   2
  24   0  -4 819.878 317.083   2
  23   0  -4 112.493 232.347   2
  22   0  -4 803.328 293.623   2
  21   0  -4 2651.53 407.717   2
  20   0  -4 744.046 263.554   2
  19   0  -4 6091.22 532.631   2
  18   0  -4 239.132 224.156   2
  17   0  -4 11045.2 637.024   2
  16   0  -4 1180.82 277.780   2
  15   0  -4 22476.5 842.359   2
  14   0  -4 123.590 153.466   2
  13   0  -4 5421.22 401.315   2
  12   0  -4 682.647 174.892   2
  11   0  -4 21504.0 703.476   2
  10   0  -4 2339.34 261.605   2
   9   0  -4 11097.7 486.720   2
   8   0  -4 24872.8 656.708   2
   7   0  -4 7935.37 364.029   2
   6   0  -4 17182.7 510.242   2
   5   0  -4 3625.21 240.867   2
   4   0  -4 6232.91 291.795   2
  -4   0   4 6242.23 288.281   2
   3   0  -4 8011.47 303.432   2
  -3   0   4 8505.18 308.299   2
   2   0  -4 11607.6 341.651   2
  -2   0   4 10051.3 337.681   2
   1   0  -4 17226.4 413.844   2
  -1   0   4 17591.1 421.258   2
   0   0   4 110.324 84.7856   2
   0   0  -4 26.9267 73.2074   2
   1   0   4 378.678 98.2775   2
  -1   0  -4 338.306 96.3846   2
   2   0   4 70139.4 876.014   2
   2   0   4 69262.1 874.941   3
   3   0   4 215219. 1632.75   3
   4   0   4 31187.3 656.198   3
   5   0   4 3164.57 252.823   3
   6   0   4 15632.3 532.595   3
   7   0   4 1389.86 210.921   3
   8   0   4 5599.37 354.576   3
   9   0   4 15767.5 625.159   3
  10   0   4 745.608 196.039   3
  11   0   4 17689.6 702.514   3
  12   0   4 257.396 203.202   3
  13   0   4 33.3995 180.008   3
  14   0   4 8032.66 556.688   3
  15   0   4 10307.4 648.792   3
  16   0   4 10557.1 665.375   3
  17   0   4 6264.28 553.571   3
  18   0   4 1804.00 346.649   3
  19   0   4 1163.69 342.679   3
  20   0   4 6844.22 612.958   3
  21   0   4 212.244 199.517   3
  22   0   4 3075.53 485.599   3
  23   0   4 1593.70 367.510   3
  24   0   4 34.9462 277.396   3
  25   0   4 2886.57 513.353   3
  26   0   4-179.486 287.339   3
  27   0   4 983.434 355.563   3
  28   0   4 656.678 351.327   3
  29   0   4 287.721 340.168   3
  29  -1  -4 570.278 344.555   2
  28   1  -4 646.085 337.072   2
  28  -1  -4 234.475 285.437   2
  27   1  -4 798.643 335.343   2
  27  -1  -4 274.218 310.024   2
  26   1  -4 26.8621 226.886   2
  26  -1  -4 92.8151 254.200   2
  25   1  -4 97.2926 236.155   2
  25  -1  -4 308.887 229.942   2
  24  -1  -4 1119.86 355.423   2
  24   1  -4 1120.36 322.102   2
  23   1  -4 238.825 208.825   2
  23  -1  -4 44.6503 206.033   2
  22  -1  -4 5421.56 562.156   2
  22   1  -4 5081.41 515.792   2
  21  -1  -4 318.721 219.547   2
  21   1  -4 571.473 272.240   2
  20  -1  -4 3903.70 447.837   2
  20   1  -4 3985.71 441.126   2
  19   1  -4 1537.76 304.089   2
  19  -1  -4 1582.76 349.654   2
  18   1  -4 2870.89 360.557   2
  18  -1  -4 3180.85 403.504   2
  17   1  -4 844.273 228.585   2
  17  -1  -4 507.208 246.975   2
  16  -1  -4 9155.09 591.214   2
  16   1  -4 8850.42 543.096   2
  15   1  -4 497.392 181.700   2
  15  -1  -4 714.469 246.743   2
  14   1  -4 343.137 177.892   2
  14  -1  -4 214.574 186.706   2
  13   1  -4-12.1312 131.975   2
  13  -1  -4 97.0461 164.699   2
  12  -1  -4 1877.54 274.420   2
  12   1  -4 1793.00 240.036   2
  11  -1  -4 7726.78 454.312   2
  11   1  -4 8027.51 422.829   2
  10   1  -4 204.736 139.210   2
  10  -1  -4 304.178 163.244   2
   9  -1  -4 39351.1 902.764   2
   9   1  -4 37244.0 809.114   2
   8  -1  -4 891.649 183.136   2
   8   1  -4 818.061 132.631   2
   7   1  -4 19539.5 527.180   2
   7  -1  -4 19860.2 595.182   2
   6  -1  -4 1216.89 173.078   2
   6   1  -4 1395.57 151.490   2
   5   1  -4 6125.67 275.979   2
   5  -1  -4 5749.65 304.615   2
  -5  -1   4 5854.58 279.153   2
   5  -1  -4 6335.11 223.873   1
  -4  -1   4 710.980 118.176   2
   4  -1  -4 814.178 94.0751   1
   4   1  -4 1168.53 143.255   2
   4  -1  -4 1069.88 169.117   2
  -3   1   4 21.9189 50.9635   1
   3   1  -4 237.091 102.241   2
   3  -1  -4 363.049 141.018   2
   3  -1  -4-70.2913 70.8717   1
  -3  -1   4 44.0394 92.8756   2
  -2   1   4 44103.3 694.830   2
  -2  -1   4 44140.0 625.528   2
   2  -1  -4 43894.9 703.312   2
   2  -1  -4 41829.7 451.721   1
   2   1  -4 43712.1 615.809   2
  -2   1   4 43658.3 468.155   1
   1  -1  -4 4579.28 239.653   2
  -1  -1   4 4773.80 216.864   2
   1   1  -4 4761.37 216.797   2
  -1   1   4 4788.97 243.626   2
  -1   1   4 4942.49 168.752   1
   0  -1  -4 6298.38 273.035   2
   0   1   4 6616.33 280.617   2
   0  -1   4 7030.07 261.657   2
   0   1  -4 6925.94 255.605   2
   1   1   4 517.634 100.232   3
   1  -1   4 391.108 84.2743   2
  -1  -1  -4 430.735 112.856   2
   1   1   4 558.127 114.685   2
   2   1   4 2251.42 184.875   2
   2   1   4 2330.71 184.842   3
  -2  -1  -4 2032.78 174.393   2
  -2  -1  -4 2039.23 170.931   3
   3   1   4 2025.07 195.376   3
   3  -1   4 2104.90 185.665   3
   4  -1   4 1916.36 193.860   3
   4   1   4 1690.01 187.285   3
   5  -1   4 241.494 136.037   3
   5   1   4 96.3863 129.221   3
   6  -1   4 5149.24 311.485   3
   6   1   4 4623.99 315.063   3
   7  -1   4 3051.16 259.772   3
   7   1   4 3107.74 273.517   3
   8   1   4 12408.1 532.850   3
   8  -1   4 13092.8 510.221   3
   9  -1   4 2360.47 267.986   3
   9   1   4 2175.90 267.483   3
  10  -1   4 1677.27 229.562   3
  10   1   4 1788.29 253.213   3
  11   1   4 790.252 222.719   3
  11  -1   4 738.046 199.645   3
  12  -1   4 2900.67 318.477   3
  12   1   4 3095.39 358.240   3
  13  -1   4 2660.39 339.794   3
  13   1   4 2686.23 338.573   3
  14   1   4 242.591 222.221   3
  14  -1   4 129.216 183.419   3
  15   1   4 485.180 230.146   3
  15  -1   4 511.848 246.756   3
  16  -1   4 1112.62 303.694   3
  16   1   4 950.691 280.888   3
  17  -1   4 661.784 262.762   3
  17   1   4 905.153 302.480   3
  18   1   4 183.723 244.691   3
  18  -1   4 178.853 227.499   3
  19  -1   4 680.109 288.262   3
  19   1   4 939.388 277.757   3
  20   1   4 604.054 307.231   3
  20  -1   4 347.488 239.584   3
  21  -1   4 2541.08 433.007   3
  21   1   4 2142.37 390.068   3
  22   1   4 81.3192 277.707   3
  22  -1   4 84.3620 216.555   3
  23   1   4 974.026 321.518   3
  23  -1   4 832.277 345.677   3
  24  -1   4 63.1487 227.429   3
  24   1   4 335.014 304.804   3
  25  -1   4 639.334 318.638   3
  25   1   4 881.228 314.149   3
  26   1   4 73.6898 265.204   3
  26  -1   4 25.5734 257.649   3
  27  -1   4-207.619 247.207   3
  27   1   4 455.104 315.837   3
  28  -1   4 121.789 287.038   3
  28   1   4 297.501 299.742   3
  29  -1   4 322.513 323.343   3
  29  -2  -4 14.1564 262.008   2
  28  -2  -4 462.755 314.625   2
  27  -2  -4 1169.22 397.104   2
  26   2  -4 290.113 237.791   2
  26  -2  -4 344.881 274.682   2
  25   2  -4 3308.55 465.023   2
  25  -2  -4 3101.19 508.163   2
  24  -2  -4 1300.91 354.551   2
  24   2  -4 1136.23 336.845   2
  23  -2  -4 7459.60 664.593   2
  23   2  -4 6636.67 576.802   2
  22   2  -4 472.387 232.164   2
  22  -2  -4 518.733 278.089   2
  21   2  -4 2893.64 374.238   2
  21  -2  -4 3284.03 464.251   2
  20  -2  -4 85.7631 222.407   2
  20   2  -4 55.0790 199.240   2
  19   2  -4 869.923 232.005   2
  19  -2  -4 808.601 276.755   2
  18   2  -4 9.42742 177.330   2
  18  -2  -4 127.638 204.140   2
  17   2  -4 1526.46 267.422   2
  17  -2  -4 1404.27 315.762   2
  16   2  -4 72.6271 152.779   2
  16  -2  -4-23.2498 188.900   2
  15  -2  -4 3703.29 403.469   2
  15   2  -4 3850.58 348.163   2
  14   2  -4 3937.89 331.590   2
  14  -2  -4 4513.89 418.417   2
  13   2  -4 3182.04 296.185   2
  13  -2  -4 3300.78 360.848   2
  12  -2  -4 86.4019 149.176   2
  12   2  -4 193.332 146.589   2
  11   2  -4 3280.66 266.839   2
  11  -2  -4 3154.98 326.829   2
  10   2  -4 8203.75 376.632   2
  10  -2  -4 7645.07 456.379   2
   9   2  -4 2099.86 208.915   2
   9  -2  -4 1971.28 257.343   2
   8  -2  -4 10613.5 485.118   2
   8   2  -4 9761.98 370.117   2
   7   2  -4 6095.97 282.219   2
   7  -2  -4 5296.70 357.477   2
   6   2  -4 16417.6 420.397   2
   6  -2  -4 17140.7 552.783   2
  -6  -2   4 15682.6 410.843   2
   5   2  -4 4106.66 217.443   2
   5  -2  -4 4024.51 221.178   1
  -5  -2   4 4551.91 218.368   2
   5  -2  -4 4378.43 290.849   2
   4  -2  -4 8031.69 288.703   1
   4   2  -4 8366.24 271.686   2
  -4   2   4 7618.98 281.981   1
  -4  -2   4 8068.13 269.569   2
   4  -2  -4 8307.10 373.164   2
   3  -2  -4-2.96949 93.2842   1
   3  -2  -4 206.139 148.079   2
   3   2  -4 141.639 81.1176   2
   3   2  -4 132.547 55.4730   1
  -3   2   4 80.6095 82.0534   1
  -3  -2   4 144.708 95.0014   2
   2  -2  -4 779.417 121.927   1
  -2   2   4 368.235 78.5086   1
   2   2  -4 567.430 101.018   2
  -2  -2   4 872.253 79.4879   1
   2  -2  -4 985.964 170.247   2
   2   2  -4 580.539 66.6602   1
  -2  -2   4 710.234 110.695   2
  -1  -2   4 2097.95 107.055   1
   1   2  -4 1927.45 135.905   2
  -1  -2   4 2134.12 157.592   2
  -1   2   4 2189.97 158.037   1
   1  -2  -4 1902.24 185.012   2
   0  -2  -4 4306.27 248.647   2
   0  -2   4 4285.53 205.634   2
   0   2   4 3964.05 199.815   3
   0  -2   4 3845.02 162.186   1
  -1  -2  -4 275.238 122.359   2
  -1  -2  -4 309.370 100.055   3
   1   2   4 423.422 116.202   3
  -2  -2  -4 3696.35 236.917   2
   2   2   4 3708.66 225.607   3
  -2  -2  -4 3722.72 229.761   3
   3   2   4 5236.48 277.233   3
   3  -2   4 5371.98 271.214   3
  -3  -2  -4 5150.89 270.828   2
   4   2   4 1748.31 192.025   3
   4  -2   4 1564.87 173.067   3
   5   2   4 9037.32 409.829   3
   5  -2   4 9406.74 374.417   3
   6   2   4 1362.69 215.015   3
   6  -2   4 1400.34 187.277   3
   7  -2   4 5356.59 321.507   3
   7   2   4 5587.75 362.452   3
   8  -2   4 851.551 161.958   3
   8   2   4 739.485 184.092   3
   9   2   4 376.095 175.349   3
   9  -2   4 508.551 162.707   3
  10   2   4 894.327 206.377   3
  10  -2   4 727.231 178.651   3
  11   2   4 560.082 207.707   3
  11  -2   4 502.646 183.408   3
  12   2   4 909.512 250.743   3
  12  -2   4 708.725 198.568   3
  13  -2   4 188.193 176.747   3
  13   2   4 237.355 219.338   3
  14  -2   4 2824.47 340.548   3
  14   2   4 3810.95 421.167   3
  15  -2   4 1153.22 266.698   3
  15   2   4 1459.79 302.489   3
  16  -2   4 5136.67 459.982   3
  16   2   4 4650.23 528.189   3
  17   2   4 4367.27 481.179   3
  17  -2   4 3419.42 438.822   3
  18   2   4 378.983 264.502   3
  18  -2   4 158.895 224.962   3
  19   2   4 2520.94 433.204   3
  19  -2   4 2084.01 372.308   3
  20   2   4 799.974 309.482   3
  20  -2   4 860.623 311.006   3
  21   2   4-2.78230 245.989   3
  21  -2   4 349.525 272.895   3
  22  -2   4 2098.49 407.485   3
  22   2   4 1621.19 385.674   3
  23   2   4 72.7090 242.363   3
  23  -2   4-57.6955 194.740   3
  24   2   4 2251.13 443.064   3
  24  -2   4 1982.56 409.140   3
  25   2   4 1070.91 385.688   3
  25  -2   4 1535.86 410.181   3
  26   2   4 1405.94 418.498   3
  26  -2   4 1768.65 398.464   3
  27   2   4 2165.52 505.909   3
  27  -2   4 1806.07 430.948   3
  28  -2   4 259.315 286.887   3
  28   2   4-55.5243 254.157   3
  29  -2   4 1516.64 447.162   3
  28  -3  -4 438.640 350.569   2
  27  -3  -4 554.316 287.046   2
  26  -3  -4 120.960 265.732   2
  25  -3  -4 559.818 330.755   2
  24  -3  -4 267.045 257.439   2
  23   3  -4 330.552 203.440   2
  23  -3  -4 913.635 342.622   2
  22  -3  -4 278.800 280.123   2
  22   3  -4 105.926 206.057   2
  21   3  -4 1946.12 333.291   2
  21  -3  -4 1985.08 383.904   2
  20  -3  -4 1241.41 341.997   2
  20   3  -4 941.213 248.029   2
  19   3  -4 1752.93 294.209   2
  19  -3  -4 2015.76 389.316   2
  18   3  -4 647.141 214.333   2
  18  -3  -4 798.070 300.810   2
  17   3  -4 1242.94 252.381   2
  17  -3  -4 1336.72 325.761   2
  16  -3  -4 71.4313 217.856   2
  16   3  -4 11.2018 139.805   2
  15   3  -4 510.406 189.726   2
  15  -3  -4 301.373 223.551   2
  14   3  -4 296.513 156.881   2
  14  -3  -4 345.783 194.679   2
  13   3  -4 599.984 169.829   2
  13  -3  -4 260.799 205.257   2
  12   3  -4 2543.83 248.945   2
  12  -3  -4 2918.79 342.800   2
  11   3  -4 824.560 172.014   2
  11  -3  -4 598.714 223.646   2
  10  -3  -4 2223.14 289.586   2
  10   3  -4 1974.56 186.900   2
   9   3  -4 2504.55 194.188   2
   9  -3  -4 2384.28 288.282   2
   8   3  -4 9093.13 327.296   2
   8  -3  -4 9120.58 477.200   2
  -7  -3   4-94.2571 78.1521   2
   7  -3  -4 200.499 142.556   2
   7   3  -4 63.9798 74.0157   2
   6   3  -4 12634.3 331.606   2
   6  -3  -4 12844.8 514.885   2
  -6  -3   4 12974.5 337.164   2
   5  -3  -4-194.487 157.298   2
  -5  -3   4 164.106 84.5206   2
   5   3  -4 13.8797 74.0417   2
  -4   3   4 129.706 94.6134   1
   4   3  -4 329.881 106.631   1
   4   3  -4 250.900 79.0768   2
  -4  -3   4 66.4027 71.9923   2
   4  -3  -4 234.327 143.918   2
  -3  -3   4 1077.63 108.202   2
   3   3  -4 786.364 96.0778   1
   3   3  -4 986.004 98.1622   2
   3  -3  -4 1097.35 185.882   2
  -3   3   4 1113.80 149.059   1
  -2   3   4-34.1006 121.931   1
  -2   3   4 149.893 66.4959   3
  -2  -3   4 196.204 92.2664   2
   2   3  -4 220.124 77.5385   1
   2  -3  -4 162.630 132.947   2
  -2  -3   4 462.698 111.572   1
  -1  -3   4 458.419 82.7991   1
   1  -3  -4 609.208 144.577   2
  -1  -3   4 755.512 111.742   2
  -1   3   4 734.159 131.519   1
   1   3  -4 767.802 97.7600   1
  -1   3   4 807.269 104.332   3
   0  -3   4 922.294 116.278   1
   0   3   4 1230.29 171.649   1
   0  -3  -4 974.222 167.621   2
   0  -3  -4 1020.87 127.240   3
   0   3   4 1009.13 128.619   3
  -1  -3  -4 5715.25 291.853   2
   1   3   4 5464.36 257.007   3
   1  -3   4 5436.71 239.430   1
  -1  -3  -4 5808.01 263.135   3
   2   3   4 47.6461 100.569   3
  -2  -3  -4 211.706 133.812   2
  -3  -3  -4 2576.21 203.734   2
   3   3   4 2909.59 227.106   3
   4   3   4 819.143 157.742   3
   4  -3   4 759.477 137.214   3
   5  -3   4 1317.28 170.948   3
   5   3   4 1346.82 199.159   3
   6  -3   4 132.041 114.251   3
   6   3   4 25.9792 126.119   3
   7  -3   4 291.643 116.043   3
   7   3   4 435.637 155.561   3
   8  -3   4 37.7159 112.945   3
   8   3   4-6.95964 144.100   3
   9   3   4 709.352 197.286   3
   9  -3   4 906.575 170.225   3
  10  -3   4 88.5334 133.511   3
  10   3   4-53.8098 163.684   3
  11  -3   4 2167.68 261.067   3
  11   3   4 2113.09 314.083   3
  12  -3   4 3281.26 321.990   3
  12   3   4 3754.55 386.672   3
  13   3   4 3109.73 379.182   3
  13  -3   4 2955.32 327.967   3
  14  -3   4 857.014 230.231   3
  14   3   4 843.145 284.599   3
  15   3   4 228.393 238.992   3
  15  -3   4-120.307 177.876   3
  16  -3   4 1773.74 305.936   3
  16   3   4 1469.79 339.606   3
  17   3   4 652.204 289.837   3
  17  -3   4 699.887 262.814   3
  18   3   4 1905.13 390.269   3
  18  -3   4 1681.94 335.472   3
  19  -3   4 583.152 258.258   3
  19   3   4 279.356 220.858   3
  20   3   4 1300.93 356.535   3
  20  -3   4 933.012 302.338   3
  21   3   4 958.338 341.034   3
  21  -3   4 1075.56 326.031   3
  22  -3   4 659.198 270.504   3
  22   3   4 541.617 246.392   3
  23   3   4 447.102 279.180   3
  23  -3   4 946.733 314.861   3
  24   3   4 182.974 291.343   3
  24  -3   4 655.158 296.041   3
  25  -3   4 140.474 253.084   3
  25   3   4 344.159 260.818   3
  26   3   4 648.426 355.937   3
  26  -3   4 928.355 325.952   3
  27   3   4 101.570 314.719   3
  27  -3   4 365.897 283.048   3
  28  -3   4 9.99018 249.998   3
  27  -4  -4 575.241 367.694   2
  26  -4  -4 480.318 358.928   2
  25  -4  -4 2582.46 505.037   2
  24  -4  -4 360.184 293.497   2
  23  -4  -4 5163.50 624.504   2
  22  -4  -4 98.5658 200.117   2
  21   4  -4 4074.92 407.281   2
  21  -4  -4 4910.43 574.881   2
  20  -4  -4-151.769 237.302   2
  20   4  -4 196.844 180.044   2
  19  -4  -4 1030.81 348.189   2
  19   4  -4 1011.88 232.456   2
  18   4  -4 335.046 181.164   2
  18  -4  -4 162.239 251.327   2
  17   4  -4 1218.36 225.351   2
  17  -4  -4 1502.62 328.048   2
  16  -4  -4 554.472 282.012   2
  16   4  -4 370.863 171.013   2
  15  -4  -4 2656.59 382.011   2
  15   4  -4 2998.45 284.387   2
  14  -4  -4 3715.85 419.154   2
  14   4  -4 4028.26 311.588   2
  13   4  -4 3761.42 283.934   2
  13  -4  -4 3899.39 427.319   2
  12   4  -4 710.563 156.904   2
  12  -4  -4 753.324 267.455   2
  11   4  -4 1013.61 144.957   2
  11  -4  -4 1362.10 272.620   2
  10   4  -4-52.2897 102.552   2
  10  -4  -4 234.819 199.687   2
   9   4  -4 2010.00 162.642   2
   9  -4  -4 2355.97 304.372   2
  -8   4   4 3009.47 187.880   3
   8  -4  -4 3320.50 330.714   2
   8   4  -4 3075.65 183.734   2
   7   4  -4 6789.80 233.720   2
  -7   4   4 6535.40 246.495   3
   7  -4  -4 6225.90 392.637   2
  -6  -4   4 15801.5 324.388   2
   6   4  -4 15761.8 316.637   2
   6  -4  -4 15797.6 592.319   2
   5  -4  -4 2212.48 226.105   2
  -5  -4   4 2289.91 125.238   2
   5   4  -4 2224.71 114.565   2
   5   4  -4 2243.49 187.071   1
  -5   4   4 2239.67 211.761   1
   4   4  -4 2363.21 117.458   2
  -4  -4   4 2380.19 122.115   2
   4   4  -4 2296.16 173.005   1
   4  -4  -4 2478.04 247.684   2
  -4   4   4 2290.50 204.802   1
   3   4  -4 1969.00 148.784   1
   3  -4  -4 2272.09 231.626   2
  -3  -4   4 2140.54 120.966   2
  -3   4   4 2284.09 125.019   3
  -3   4   4 2218.78 211.414   1
  -2  -4   4 775.699 94.2444   2
   2   4  -4 772.198 129.361   1
  -2  -4   4 986.801 147.598   1
   2  -4  -4 1083.88 184.494   2
  -2   4   4 711.396 91.6106   3
  -2   4   4 247.892 127.431   1
  -1  -4   4 4859.93 237.736   1
   1  -4  -4 4629.06 285.130   2
  -1   4   4 5116.41 210.259   3
   1   4  -4 4725.09 242.260   1
  -1  -4   4 5290.13 208.462   2
  -1   4   4 4708.62 276.402   1
   0  -4  -4 154.681 77.2205   3
   0   4   4 474.429 147.126   1
   0   4   4 248.173 90.9917   3
   0   4  -4 112.348 93.6252   1
   0  -4  -4 165.640 134.116   2
   1   4   4 22.3913 83.4292   3
  -1  -4  -4-40.3248 127.053   2
  -1  -4  -4 47.4986 91.2311   3
   2   4   4 2563.09 204.448   3
  -2  -4  -4 2587.07 227.606   2
   3   4   4 864.508 149.099   3
  -3  -4  -4 811.508 138.510   2
   4   4   4 1248.02 177.366   3
   4  -4   4 1216.11 148.819   3
  -4  -4  -4 916.973 141.114   2
   5   4   4 4615.17 316.469   3
   5  -4   4 4449.25 268.585   3
   6   4   4 5319.45 350.556   3
   6  -4   4 5487.26 308.610   3
   7   4   4 235.984 147.625   3
   7  -4   4 320.250 127.524   3
   8   4   4 7141.31 450.183   3
   8  -4   4 6749.10 367.687   3
   9   4   4 0.56092 155.748   3
   9  -4   4 31.2149 115.880   3
  10   4   4 484.950 211.068   3
  10  -4   4 448.348 148.370   3
  11   4   4 4527.54 423.266   3
  11  -4   4 4705.37 349.140   3
  12   4   4 250.981 204.601   3
  12  -4   4 703.888 207.173   3
  13   4   4 49.3037 207.239   3
  13  -4   4 55.7343 147.529   3
  14  -4   4 1910.02 270.193   3
  14   4   4 1936.11 332.663   3
  15   4   4 188.401 239.263   3
  15  -4   4 132.246 174.178   3
  16  -4   4 613.070 222.079   3
  16   4   4 982.099 286.916   3
  17   4   4 1.04478 215.883   3
  17  -4   4 94.1849 180.828   3
  18   4   4 1053.03 354.125   3
  18  -4   4 573.668 238.659   3
  19   4   4 1691.10 373.977   3
  19  -4   4 1163.55 286.142   3
  20   4   4 324.410 228.665   3
  20  -4   4 114.075 176.626   3
  21  -4   4 319.599 229.032   3
  21   4   4 767.455 324.762   3
  22   4   4 5170.65 608.714   3
  22  -4   4 5431.51 545.566   3
  23   4   4 454.048 330.707   3
  23  -4   4 1213.41 343.665   3
  24   4   4 2077.16 438.410   3
  24  -4   4 1826.09 375.264   3
  25   4   4 684.783 339.681   3
  25  -4   4 333.787 222.183   3
  26  -4   4 275.111 263.091   3
  26   4   4 130.927 297.448   3
  27   4   4-125.178 309.600   3
  27  -5  -4 1142.35 400.254   2
  26  -5  -4 107.686 317.085   2
  25  -5  -4 100.783 265.931   2
  24  -5  -4 773.733 373.410   2
  23  -5  -4 3217.45 500.541   2
  22  -5  -4 3643.46 526.439   2
  21  -5  -4 3670.70 525.989   2
  20  -5  -4 13236.2 879.377   2
  19  -5  -4 382.386 265.606   2
  18  -5  -4 3154.86 447.044   2
  18   5  -4 3219.59 320.581   2
  17   5  -4 3855.33 339.032   2
  17  -5  -4 4187.77 502.059   2
  16  -5  -4 4107.17 495.266   2
  16   5  -4 4152.34 323.350   2
  15   5  -4 1170.29 192.746   2
  15  -5  -4 1055.93 327.078   2
  14  -5  -4 3037.59 406.172   2
  14   5  -4 3085.47 265.145   2
  13  -5  -4 2537.06 372.700   2
  13   5  -4 2020.14 204.276   2
  12   5  -4 24.3339 100.463   2
  12  -5  -4 375.070 258.679   2
  11  -5  -4 384.468 207.638   2
  11   5  -4-16.5354 93.6565   2
  10  -5  -4 1525.00 293.664   2
 -10   5   4 1124.20 143.338   3
  10   5  -4 1113.52 124.542   2
   9  -5  -4 116.880 168.756   2
  -9   5   4 104.151 76.9349   3
   9   5  -4 72.5659 68.3575   2
  -8   5   4 485.363 85.8748   3
   8  -5  -4 685.280 211.543   2
   8   5  -4 438.194 79.2031   2
   7  -5  -4-70.4727 174.892   2
  -7   5   4 107.681 48.0817   3
   7   5  -4 13.7117 38.1731   2
  -6   5   4 140.591 44.4856   3
   6   5  -4 241.694 43.1736   2
   6  -5  -4-39.9588 182.947   2
   5  -5  -4 1648.16 225.518   2
  -5   5   4 1772.73 215.191   1
   5   5  -4 1840.04 186.376   1
  -5   5   4 1695.16 91.1587   3
  -5  -5   4 1452.79 77.3778   2
   4   5  -4 2750.57 207.388   1
   4  -5  -4 2750.99 269.033   2
  -4  -5   4 2469.23 105.744   2
  -4   5   4 2692.94 255.292   1
  -4   5   4 2689.41 113.957   3
   3   5  -4 6924.18 313.366   1
  -3  -5   4 7192.88 190.741   2
  -3   5   4 7316.47 203.052   3
  -3   5   4 7224.42 380.006   1
   3  -5  -4 7114.64 388.588   2
  -2  -5   4 540.825 74.1269   2
   2   5  -4 511.156 122.332   1
  -2   5   4 410.128 74.6705   3
  -2   5   4 537.848 143.710   1
   2  -5  -4 571.450 157.147   2
   1  -5  -4 1642.21 189.632   2
   1  -5  -4 1856.77 132.147   3
  -1   5   4 1897.69 139.445   3
   1   5  -4 1890.68 186.030   1
  -1   5   4 1698.39 198.954   1
   0   5   4 1935.68 221.367   1
   0  -5  -4 2060.06 215.881   2
   0   5   4 1886.21 157.104   3
   0  -5  -4 1870.08 147.918   3
   0   5  -4 1846.70 180.280   1
   1   5   4 2031.39 231.041   1
  -1  -5  -4 2009.09 172.478   3
  -1  -5  -4 1911.07 202.353   2
   1   5   4 2022.43 170.392   3
   2   5   4 6327.47 368.165   1
  -2  -5  -4 6306.98 318.338   2
   2   5   4 6278.78 306.847   3
   3   5   4 118.570 110.005   3
  -3  -5  -4 84.5477 111.245   2
  -4  -5  -4 9772.49 382.352   2
   4   5   4 9975.58 440.690   3
   5   5   4 634.650 167.393   3
   5  -5   4 447.665 111.617   3
   6   5   4 691.104 184.095   3
   6  -5   4 705.829 136.568   3
   7   5   4 92.2729 151.344   3
   7  -5   4 124.010 127.793   3
   8   5   4 576.215 175.512   3
   8  -5   4 364.948 127.606   3
   9   5   4 1745.86 287.589   3
   9  -5   4 1867.93 215.933   3
  10   5   4 768.736 217.162   3
  10  -5   4 1102.16 187.144   3
  11   5   4 3891.77 412.088   3
  11  -5   4 3704.34 308.787   3
  12   5   4 607.416 256.665   3
  12  -5   4 599.041 183.923   3
  13   5   4 1347.31 325.288   3
  13  -5   4 1577.40 259.401   3
  14  -5   4 1818.82 262.532   3
  14   5   4 1672.73 335.592   3
  15  -5   4 211.957 188.665   3
  15   5   4 301.009 213.241   3
  16  -5   4 847.674 236.427   3
  16   5   4 726.958 285.163   3
  17   5   4 3219.81 434.908   3
  17  -5   4 2669.51 353.328   3
  18  -5   4 996.048 270.237   3
  18   5   4 855.151 328.472   3
  19   5   4 4877.48 556.440   3
  19  -5   4 4611.34 483.687   3
  20   5   4 410.718 274.003   3
  20  -5   4 704.050 257.833   3
  21  -5   4 6478.88 571.954   3
  21   5   4 6793.23 676.026   3
  22  -5   4 1458.53 322.113   3
  22   5   4 1658.47 386.512   3
  23   5   4 6947.07 717.026   3
  23  -5   4 7009.97 623.711   3
  24  -5   4 1234.99 315.590   3
  24   5   4 1236.57 394.586   3
  25   5   4 743.276 386.885   3
  26   5   4 42.5023 325.287   3
  26  -6  -4 491.269 333.139   2
  25  -6  -4 159.582 298.607   2
  24  -6  -4 232.107 350.279   2
  23  -6  -4 439.113 271.258   2
  22  -6  -4 200.235 296.881   2
  21  -6  -4 3398.35 514.252   2
  20  -6  -4 485.934 301.975   2
  19  -6  -4 4142.14 541.268   2
  18  -6  -4 887.903 342.616   2
  17  -6  -4 2810.63 454.633   2
  16  -6  -4 402.328 302.542   2
  15  -6  -4 8497.68 656.538   2
  15   6  -4 8369.43 389.402   2
  14   6  -4 276.450 107.163   2
  14  -6  -4 444.775 272.412   2
  13  -6  -4 971.751 293.127   2
  13   6  -4 671.748 119.311   2
  12  -6  -4 1705.23 325.560   2
  12   6  -4 1175.45 132.995   2
  11  -6  -4 1751.81 332.020   2
 -11   6   4 1392.42 139.335   3
  11   6  -4 1694.64 143.915   2
  10   6  -4 10666.8 274.759   2
  10  -6  -4 11333.2 642.155   2
 -10   6   4 10727.5 314.509   3
   9   6  -4 4878.96 156.237   2
  -9   6   4 4939.00 187.932   3
   9  -6  -4 5781.38 488.107   2
  -8   6   4 14133.5 261.553   3
   8  -6  -4 19684.9 768.964   2
   7   6  -4 1505.99 210.009   1
   7  -6  -4 705.355 174.138   2
  -6   6   4 3307.74 300.259   1
   6   6  -4 2959.18 252.235   1
   6  -6  -4 2613.39 278.611   2
   5  -6  -4 175.187 133.879   2
  -5   6   4 45.5726 131.498   1
   5   6  -4-79.4539 117.775   1
   4   6  -4 143.967 102.246   1
  -4   6   4 336.815 156.343   1
   4  -6  -4 160.912 146.027   2
  -3   6   4 704.474 69.8150   3
  -3   6   4 814.902 173.767   1
   3   6  -4 664.330 141.666   1
  -3  -6   4 744.937 69.7333   2
   3  -6  -4 846.812 178.952   2
  -2   6   4 1636.51 228.399   1
   2  -6  -4 1720.78 221.947   2
  -2  -6   4 1673.20 108.062   2
   2   6  -4 1527.22 189.867   1
  -2   6   4 1611.26 115.901   3
  -1   6   4 12.0766 63.2791   3
   1  -6  -4 79.6438 62.6245   3
   1   6  -4 109.023 109.893   1
   1  -6  -4-160.564 134.678   2
  -1   6   4-132.843 163.690   1
   0   6   4 259.255 149.458   1
   0  -6  -4 490.569 135.486   2
   0   6   4 340.181 90.0720   3
   0   6  -4 444.290 125.217   1
   0  -6  -4 340.505 87.7035   3
   1   6   4 1674.35 165.915   3
  -1  -6  -4 1798.77 206.196   2
   1   6   4 1966.42 248.798   1
  -1   6  -4 1529.45 193.710   1
   2   6   4 3269.70 244.410   3
   2   6   4 3338.56 299.510   1
  -2  -6  -4 3223.40 252.121   2
  -3  -6  -4 3388.51 253.798   2
   3   6   4 3363.97 262.658   3
   3   6   4 4194.14 348.408   1
  -4  -6  -4 1178.10 163.322   2
   4   6   4 1113.95 187.349   3
  -5  -6  -4 8011.48 357.708   2
   5   6   4 7680.28 432.596   3
   5  -6   4 7731.80 354.588   3
   6   6   4 150.534 160.970   3
   6  -6   4 2.01929 95.6767   3
   7   6   4 8257.41 494.955   3
   7  -6   4 8660.92 389.693   3
   8   6   4 1328.75 261.446   3
   8  -6   4 1659.07 198.966   3
   9   6   4 4952.51 433.181   3
   9  -6   4 4940.80 329.975   3
  10   6   4 4857.83 428.344   3
  10  -6   4 4924.45 332.844   3
  11  -6   4 3131.79 292.086   3
  11   6   4 3843.42 406.212   3
  12   6   4 140.163 230.060   3
  12  -6   4-110.947 138.864   3
  13   6   4 2843.59 389.260   3
  13  -6   4 2594.92 283.023   3
  14   6   4 1881.34 351.419   3
  14  -6   4 2206.28 286.960   3
  15  -6   4-4.49083 168.603   3
  15   6   4 579.198 277.108   3
  16   6   4 4286.45 501.569   3
  16  -6   4 4666.76 422.202   3
  17   6   4 217.603 264.521   3
  17  -6   4 317.763 199.195   3
  18  -6   4 5462.01 473.100   3
  18   6   4 4810.31 561.919   3
  19  -6   4 174.941 200.951   3
  19   6   4 637.496 305.474   3
  20   6   4 1537.45 384.443   3
  20  -6   4 1902.16 328.572   3
  21   6   4 730.841 331.837   3
  21  -6   4 369.413 225.413   3
  22   6   4 1967.12 432.782   3
  23   6   4 1767.63 429.390   3
  24   6   4 136.617 266.778   3
  25   6   4 152.017 273.338   3
  25  -7  -4 316.696 359.642   2
  24  -7  -4 111.098 293.447   2
  23  -7  -4 1586.26 401.415   2
  22  -7  -4 484.357 328.390   2
  21  -7  -4 2487.95 476.822   2
  20  -7  -4 6685.52 681.721   2
  19  -7  -4 4228.27 560.458   2
  18  -7  -4 508.831 314.249   2
  17  -7  -4 1191.40 353.560   2
  16  -7  -4 1427.72 351.270   2
  15  -7  -4 1809.98 383.289   2
  14  -7  -4 1603.16 372.036   2
  13  -7  -4 837.972 305.847   2
  12  -7  -4 648.743 290.546   2
  11  -7  -4 26487.6 1037.56   2
  10  -7  -4 2362.01 370.506   2
   9   7  -4 21454.3 703.057   1
   9  -7  -4 21478.5 859.631   2
   8  -7  -4 1220.30 231.675   2
   8   7  -4 2267.53 274.007   1
   7  -7  -4 16631.4 713.027   2
   7   7  -4 16074.6 599.811   1
   6  -7  -4 146.308 162.188   2
   6   7  -4 97.2878 137.752   1
  -6   7   4-211.235 166.105   1
   5   7  -4 4010.07 300.052   1
   5  -7  -4 4098.72 353.730   2
  -5   7   4 3900.88 353.989   1
   4  -7  -4 283.434 162.392   2
  -4   7   4 340.164 159.238   1
   4   7  -4-3.48768 151.412   1
  -3   7   4 1688.58 86.8139   3
  -3  -7   4 1776.23 91.8558   2
  -3  -7   4 1719.14 89.6562   2
  -3   7   4 2207.70 258.916   1
   3  -7  -4 2159.95 260.313   2
   3   7  -4 2300.25 249.547   1
  -2   7   4 3439.19 157.938   3
   2   7  -4 3372.10 292.172   1
   2  -7  -4 3683.10 305.497   2
  -2   7   4 3374.99 322.218   1
  -1   7   4 1979.38 251.822   1
  -1   7   4 1711.55 135.116   3
   1  -7  -4 1429.25 191.660   2
   1   7  -4 1896.04 229.051   1
   1  -7  -4 1820.78 137.789   3
   0   7   4 8080.34 311.107   3
   0   7   4 7957.47 462.356   1
   0  -7  -4 7540.67 393.132   2
   0   7  -4 7975.62 429.339   1
   0  -7  -4 8047.07 307.238   3
   1   7   4 77.1886 94.3755   3
  -1  -7  -4 68.9205 129.018   2
  -1   7  -4 155.528 127.048   1
   1   7   4 67.1434 131.560   1
   2   7   4 2951.66 318.286   1
  -2  -7  -4 2831.62 246.305   2
   2   7   4 2751.00 232.440   3
   3   7   4 1162.75 237.224   1
  -3  -7  -4 1087.31 184.643   2
   3   7   4 837.672 166.164   3
  -4  -7  -4 967.301 159.972   2
   4   7   4 881.763 172.030   3
   4   7   4 1293.44 264.228   1
   5  -7   4 247.422 96.4219   3
  -5  -7  -4-14.5409 123.365   2
   5   7   4 186.820 129.813   3
   6   7   4 10337.3 519.760   3
   6  -7   4 10414.3 416.226   3
   7   7   4 358.793 156.956   3
   7  -7   4 421.257 127.073   3
   8   7   4 14072.9 657.234   3
   8  -7   4 14985.8 525.334   3
   9  -7   4 1021.32 170.689   3
   9   7   4 1254.92 259.913   3
  10   7   4 19926.3 839.087   3
  10  -7   4 20062.1 642.103   3
  11  -7   4 206.143 146.301   3
  11   7   4 364.287 216.323   3
  12  -7   4 7530.26 433.818   3
  12   7   4 8148.94 594.362   3
  13  -7   4 430.692 173.247   3
  13   7   4 119.787 213.428   3
  14   7   4 561.068 269.739   3
  14  -7   4 819.305 212.248   3
  15  -7   4 1720.66 253.497   3
  15   7   4 1291.16 314.607   3
  16   7   4 364.672 223.419   3
  16  -7   4 482.830 203.556   3
  17   7   4 263.062 246.608   3
  17  -7   4 230.325 176.757   3
  18  -7   4 1124.77 253.506   3
  18   7   4 1080.14 320.012   3
  19   7   4 900.727 326.169   3
  20   7   4-187.034 287.740   3
  21   7   4-80.3303 270.615   3
  22   7   4 613.834 324.708   3
  23   7   4-257.326 292.314   3
  24   7   4 305.673 341.545   3
  25   7   4 95.4728 303.002   3
  25  -7   4-192.850 317.847   2
  24  -8  -4 553.219 382.764   2
  23  -8  -4 619.337 380.885   2
  22  -8  -4 580.145 324.215   2
  21  -8  -4 556.693 265.165   2
  20  -8  -4 152.672 252.361   2
  19  -8  -4 1202.14 342.424   2
  18  -8  -4 394.401 262.507   2
  17  -8  -4 612.672 312.466   2
  16  -8  -4 618.564 330.587   2
  15  -8  -4 280.914 263.382   2
  14  -8  -4 1784.20 409.859   2
  13  -8  -4 744.843 292.710   2
  12  -8  -4 486.574 258.686   2
  11   8  -4 713.113 239.193   1
  11  -8  -4 300.300 233.902   2
  10   8  -4 512.245 209.534   1
  10  -8  -4-330.935 276.149   2
   9  -8  -4 1169.95 237.238   2
   9   8  -4 1820.13 288.397   1
   8   8  -4 456.839 179.293   1
   8  -8  -4-281.818 258.161   2
   7  -8  -4 410.575 191.591   2
   7   8  -4 712.388 193.838   1
  -6   8   4 2389.15 330.921   1
   6   8  -4 2310.89 264.072   1
   6  -8  -4 2423.05 308.386   2
  -5   8   4 340.921 185.885   1
   5  -8  -4 97.3416 171.392   2
   5   8  -4 108.554 157.114   1
   4  -8  -4 8410.60 490.467   2
  -4   8   4 9011.33 535.773   1
   4   8  -4 8052.86 453.534   1
  -3  -8   4 69.7866 32.4646   2
  -3  -8   4 81.0671 35.5431   2
   3   8  -4 58.2400 137.724   1
  -3   8   4 104.643 169.551   1
   3  -8  -4 170.707 174.731   2
   2  -8  -4 5553.53 377.468   2
   2   8  -4 5026.86 374.253   1
  -2   8   4 5103.81 422.603   1
  -2  -8   4 4856.98 190.224   2
   1   8  -4 570.289 172.410   1
  -1   8   4 661.486 99.1917   3
  -1  -8   4 589.592 88.9707   2
  -1   8   4 1144.74 248.508   1
   1  -8  -4 310.630 151.933   2
   1  -8  -4 734.258 105.221   3
   0   8  -4 990.144 210.037   1
   0   8   4 454.112 175.135   1
   0   8   4 1106.48 138.053   3
   0  -8  -4 937.890 191.934   2
   1   8   4 1551.15 172.846   3
   1   8   4 1373.18 240.794   1
  -1  -8  -4 1366.62 207.259   2
  -1   8  -4 1460.73 233.251   1
   2   8   4-99.3472 106.176   3
  -2  -8  -4-7.40837 127.486   2
   2   8   4 96.1907 168.318   1
   3   8   4 1055.79 179.798   3
  -3  -8  -4 1139.97 188.234   2
   3   8   4 1249.94 249.717   1
   4   8   4 469.867 235.676   1
  -4  -8  -4 371.286 141.377   2
   4   8   4 181.978 133.365   3
   5   8   4 1851.42 240.817   3
   5   8   4 2099.65 333.342   1
   5  -8   4 1848.26 192.338   3
  -5  -8  -4 1557.28 189.053   2
   6  -8   4 27.6260 96.3829   3
   6   8   4 14.9185 135.854   3
   7   8   4 2463.61 297.995   3
   7  -8   4 2668.85 235.984   3
   8  -8   4 1032.39 175.329   3
   8   8   4 865.804 217.673   3
   9  -8   4 1993.30 216.479   3
   9   8   4 1953.04 293.685   3
  10   8   4 127.377 168.149   3
  10  -8   4 228.589 136.416   3
  11  -8   4 787.570 168.697   3
  11   8   4 560.120 230.744   3
  12   8   4 638.596 222.462   3
  12  -8   4 868.118 191.057   3
  13  -8   4 1100.84 207.977   3
  13   8   4 1099.82 305.833   3
  14  -8   4-162.282 131.525   3
  14   8   4 87.0349 216.539   3
  15  -8   4 55.5959 146.068   3
  15   8   4 277.450 223.638   3
  16   8   4 992.673 319.448   3
  17   8   4 339.227 294.517   3
  18   8   4 645.839 290.264   3
  19   8   4 378.807 221.093   3
  20   8   4 1093.80 364.143   3
  21   8   4 429.293 327.900   3
  22   8   4 598.801 317.478   3
  23   8   4 92.8092 305.499   3
  23  -8   4-443.771 393.784   2
  24   8   4-172.995 325.774   3
  24  -8   4-556.360 421.253   2
  23  -9  -4 805.899 409.280   2
  22  -9  -4 806.119 411.408   2
  21  -9  -4 2600.32 513.298   2
  20  -9  -4 958.165 381.116   2
  19  -9  -4 7760.64 754.424   2
  18  -9  -4 829.913 342.027   2
  17  -9  -4 1847.34 396.378   2
  16  -9  -4 154.436 249.946   2
  15  -9  -4 490.268 284.724   2
  14  -9  -4 1920.97 416.370   2
  13  -9  -4 308.937 257.522   2
  13   9  -4 780.229 276.836   1
  12   9  -4 803.357 258.101   1
  12  -9  -4 201.571 237.523   2
  11  -9  -4 1890.50 307.604   2
  11   9  -4 2556.87 331.023   1
  10  -9  -4-443.784 276.031   2
  10   9  -4 194.269 188.065   1
   9  -9  -4 5428.56 468.750   2
   9   9  -4 6663.26 461.175   1
   8  -9  -4 2852.30 365.485   2
   8   9  -4 2926.71 332.981   1
   7  -9  -4 2195.15 314.332   2
   7   9  -4 1964.57 275.477   1
   6   9  -4 70.2803 170.247   1
  -6   9   4 386.631 204.868   1
   6  -9  -4 210.666 191.625   2
   5   9  -4-115.101 179.462   1
  -5   9   4 101.985 165.436   1
   5  -9  -4-160.759 189.526   2
  -4   9   4 2302.86 318.851   1
   4  -9  -4 2802.63 330.909   2
   4   9  -4 2542.11 303.987   1
   3   9  -4 752.081 205.794   1
  -3   9   4 691.872 224.977   1
   3  -9  -4 1054.37 251.850   2
   2  -9  -4 5005.41 396.135   2
   2   9  -4 4823.49 395.886   1
  -2   9   4 4824.42 432.840   1
  -2  -9   4 5077.19 203.693   2
   1  -9  -4 2330.45 163.574   3
  -1   9   4 2747.97 354.455   1
   1  -9  -4 2035.06 251.390   2
  -1  -9   4 2408.05 169.755   2
   1   9  -4 2479.31 301.120   1
   0  -9  -4 5020.15 355.283   2
   0   9  -4 4961.20 412.153   1
   0  -9   4 4863.21 262.637   2
   0   9   4 4840.77 415.907   1
   1  -9   4 1808.89 185.674   2
  -1  -9  -4 1714.12 224.386   2
   1   9   4 1233.69 254.360   1
  -1   9  -4 1727.83 267.896   1
   1   9   4 1941.93 190.024   3
   2   9   4 4549.22 300.516   3
  -2  -9  -4 4650.39 328.548   2
  -2   9  -4 4366.01 386.448   1
   2   9   4 4777.84 418.352   1
   3   9   4 3705.43 392.726   1
   3   9   4 3708.84 293.872   3
  -3  -9  -4 3746.58 305.229   2
  -4  -9  -4 1996.14 229.333   2
   4   9   4 1930.54 312.367   1
   4   9   4 2026.98 259.220   3
   5   9   4 874.699 271.732   1
  -5  -9  -4 496.863 150.204   2
   5   9   4 602.928 174.716   3
   6  -9   4 334.301 116.078   3
   6   9   4 303.011 158.804   3
   6   9   4 508.892 248.249   1
   7   9   4 280.828 180.614   3
   7   9   4 534.913 235.197   1
   7  -9   4 314.599 124.060   3
   8   9   4 2475.76 323.564   3
   8  -9   4 2416.75 231.131   3
   9  -9   4 1881.64 206.349   3
   9   9   4 1857.07 300.194   3
  10   9   4 5300.71 469.039   3
  10  -9   4 4883.77 322.901   3
  11   9   4 1333.74 281.875   3
  11  -9   4 1106.07 188.326   3
  12  -9   4 1840.14 233.536   3
  12   9   4 1522.19 310.734   3
  13   9   4 766.281 280.134   3
  14   9   4 778.641 274.075   3
  15   9   4 53.2022 214.165   3
  16   9   4 698.860 294.152   3
  17   9   4-175.829 213.342   3
  18   9   4 1973.34 410.798   3
  19   9   4 2236.03 466.808   3
  20   9   4 3235.61 505.378   3
  20  -9   4 2680.80 472.290   2
  21  -9   4 151.290 222.419   2
  21   9   4 504.034 320.573   3
  22  -9   4 748.280 314.746   2
  22   9   4 1171.53 386.534   3
  23  -9   4-687.844 402.069   2
  22 -10  -4 469.799 325.309   2
  21 -10  -4 2324.79 487.664   2
  20 -10  -4 773.217 340.202   2
  19 -10  -4 1335.34 375.845   2
  18 -10  -4 1689.27 445.843   2
  17 -10  -4 1253.55 386.896   2
  16  10  -4 1205.33 320.024   1
  16 -10  -4 473.070 304.149   2
  15 -10  -4 2187.15 429.347   2
  15  10  -4 2915.20 381.585   1
  14 -10  -4-42.9617 241.230   2
  14  10  -4 846.933 268.285   1
  13 -10  -4 121.571 277.863   2
  13  10  -4 748.437 259.489   1
  12 -10  -4 963.256 259.592   2
  12  10  -4 1278.09 275.675   1
  11 -10  -4 1436.80 304.544   2
  11  10  -4 2243.14 322.209   1
  10 -10  -4-96.5913 253.420   2
  10  10  -4-84.8568 173.490   1
   9 -10  -4 2167.15 335.803   2
   9  10  -4 2632.99 336.171   1
   8  10  -4 178.199 175.809   1
   8 -10  -4-73.4528 232.527   2
   7  10  -4-41.7968 194.347   1
   7 -10  -4-97.4824 239.578   2
  -7  10   4 60.2508 201.070   1
   6  10  -4-81.6739 213.439   1
   6 -10  -4 123.417 201.671   2
  -6  10   4 54.7732 207.416   1
  -5  10   4-126.826 191.234   1
   5 -10  -4 196.527 196.549   2
   5  10  -4 195.126 190.086   1
  -4  10   4 1311.79 283.445   1
   4 -10  -4 1127.74 261.896   2
   4  10  -4 1385.54 274.977   1
  -3  10   4 190.151 206.285   1
   3  10  -4 339.189 188.440   1
   3 -10  -4 501.520 225.161   2
  -2  10   4 118.437 193.696   1
   2 -10  -4 233.946 183.301   2
  -2 -10   4-58.6622 67.5829   2
   2  10  -4 135.261 187.495   1
  -1 -10   4 339.180 101.731   2
  -1  10   4-12.4229 183.637   1
   1 -10  -4-22.1160 167.498   2
   1  10  -4 97.2162 154.804   1
   0 -10  -4 190.114 157.583   2
   0 -10   4 239.159 114.691   2
   0  10   4 152.702 191.883   1
   0  10  -4-7.03196 175.633   1
   1 -10   4 183.784 102.917   2
   1  10   4 99.7044 168.715   1
  -1 -10  -4 315.255 180.050   2
  -1  10  -4 328.229 194.147   1
   2 -10   4 449.603 134.641   2
   2  10   4 352.739 181.983   1
  -2 -10  -4 861.385 206.865   2
  -2  10  -4 164.390 176.296   1
   3  10   4 48.0372 186.492   1
  -3 -10  -4 209.422 150.228   2
   3 -10   4-1.80255 127.866   2
  -4 -10  -4 143.426 146.274   2
   4 -10   4-126.699 170.196   2
   4  10   4 104.848 210.432   1
   5  10   4-26.9532 131.061   3
  -5 -10  -4 71.2350 128.602   2
   5  10   4 268.362 242.281   1
   5 -10   4-403.690 196.651   2
   6  10   4 13.4499 144.715   3
   6 -10   4 32.5492 99.0910   3
   6  10   4 121.281 241.137   1
   7 -10   4 2251.20 223.158   3
   7  10   4 2052.55 287.618   3
   7  10   4 2463.08 372.038   1
   8  10   4 698.755 228.594   3
   8 -10   4 702.082 158.779   3
   8  10   4 1157.12 321.258   1
   9  10   4 3834.37 453.291   1
   9  10   4 2930.40 358.950   3
  10  10   4 287.894 213.520   3
  11  10   4 313.126 202.839   3
  12  10   4 309.891 191.280   3
  13  10   4-13.2672 172.606   3
  14  10   4-213.690 248.991   3
  15  10   4 2193.45 389.273   3
  16  10   4 205.093 201.595   3
  16 -10   4-227.739 289.393   2
  17  10   4 165.760 231.014   3
  17 -10   4 136.503 197.074   2
  18 -10   4 779.503 294.435   2
  18  10   4 1383.75 354.284   3
  19 -10   4-14.7482 229.349   2
  19  10   4 362.090 294.872   3
  20 -10   4 946.543 334.131   2
  21 -10   4-249.657 317.547   2
  22 -10   4 950.571 355.415   2
  21 -11  -4 4221.41 639.819   2
  20 -11  -4 1728.68 440.681   2
  19  11  -4 1086.02 336.703   1
  19 -11  -4 72.0210 254.907   2
  18  11  -4 1032.19 316.471   1
  18 -11  -4 304.721 244.836   2
  17  11  -4 1122.87 311.501   1
  17 -11  -4-627.761 416.428   2
  16  11  -4 1935.32 359.830   1
  16 -11  -4 460.112 268.894   2
  15  11  -4 606.852 257.677   1
  15 -11  -4-469.703 372.613   2
  14 -11  -4-442.659 301.508   2
  14  11  -4 204.992 216.257   1
  13  11  -4 3702.73 422.492   1
  13 -11  -4 2626.26 412.669   2
  12 -11  -4-141.261 254.217   2
  12  11  -4 101.786 183.973   1
  11  11  -4 274.262 191.906   1
  11 -11  -4 19.0006 225.511   2
  10 -11  -4-236.994 256.974   2
  10  11  -4 198.312 174.689   1
   9 -11  -4 200.323 220.714   2
   9  11  -4-313.518 217.935   1
   8  11  -4 95.1984 186.462   1
   8 -11  -4 505.579 232.503   2
   7 -11  -4 1080.98 284.432   2
   7  11  -4 302.515 192.298   1
  -6  11   4 908.903 255.453   1
   6 -11  -4 1172.09 257.487   2
   6  11  -4 905.648 239.533   1
   5  11  -4 1120.35 265.476   1
  -5  11   4 878.377 263.191   1
   5 -11  -4 692.188 233.395   2
   4 -11  -4 936.094 250.761   2
   4  11  -4 701.545 229.708   1
  -4  11   4 755.906 240.979   1
  -3  11   4 2513.60 367.012   1
   3  11  -4 2638.25 338.100   1
   3 -11  -4 3289.37 358.960   2
   2  11  -4 7.92710 165.510   1
  -2  11   4 55.3707 195.691   1
   2 -11  -4-535.748 226.291   2
  -1  11   4 981.784 264.052   1
   1  11  -4 626.758 228.550   1
   1 -11  -4 795.586 198.539   2
   0  11  -4 217.330 186.936   1
   0 -11   4 417.233 125.259   2
   0 -11  -4 295.888 177.168   2
   0  11   4 378.056 240.878   1
  -1  11  -4 1400.41 278.095   1
   1  11   4 1537.56 317.080   1
  -1 -11  -4 1774.20 250.402   2
   1 -11   4 1782.31 211.675   2
  -2 -11  -4 5343.09 363.813   2
   2 -11   4 5194.06 341.342   2
  -2  11  -4 4790.55 456.819   1
   2  11   4 4226.32 442.596   1
  -3 -11  -4 542.666 169.860   2
   3  11   4 302.231 197.308   1
   3 -11   4 395.591 137.061   2
  -4 -11  -4 172.168 141.993   2
   4  11   4 255.739 222.330   1
   4 -11   4 78.0059 131.051   2
   5 -11   4 213.527 109.265   3
  -5 -11  -4 125.685 135.742   2
   5 -11   4 229.129 145.294   2
   5  11   4 335.402 226.630   1
   6 -11   4 637.757 178.053   2
   6  11   4 1398.45 326.770   1
   7  11   4 1273.13 330.064   1
   7 -11   4 435.282 178.617   2
   8 -11   4 795.637 200.327   2
   8  11   4 1405.63 330.229   1
   9  11   4 381.676 271.506   1
   9 -11   4-243.969 227.756   2
  10  11   4 1625.19 374.554   1
  10 -11   4 432.239 191.322   2
  11 -11   4-371.335 239.627   2
  11  11   4 486.969 288.197   1
  12  11   4 2729.27 442.171   1
  12 -11   4 1522.12 286.003   2
  13 -11   4 906.616 240.407   2
  14 -11   4 1207.02 267.333   2
  15 -11   4-228.753 274.324   2
  16 -11   4-21.6966 241.489   2
  17 -11   4 325.097 235.951   2
  18 -11   4 575.284 246.317   2
  19 -11   4 2246.72 457.567   2
  20 -11   4-129.513 253.870   2
  21 -11   4 2304.10 484.390   2
  20 -12  -4-440.040 432.753   2
  19 -12  -4-173.011 368.908   2
  19  12  -4 848.259 316.081   1
  18  12  -4 721.828 297.878   1
  18 -12  -4 52.2884 293.411   2
  17 -12  -4-287.263 350.191   2
  17  12  -4 399.316 256.797   1
  16 -12  -4 36.2984 238.852   2
  16  12  -4 534.995 272.986   1
  15 -12  -4 357.395 299.103   2
  15  12  -4 859.530 277.124   1
  14 -12  -4-174.248 287.431   2
  14  12  -4 100.571 210.273   1
  13 -12  -4-80.5548 275.968   2
  13  12  -4 83.6919 211.248   1
  12 -12  -4 420.546 250.515   2
  12  12  -4 718.960 256.207   1
  11 -12  -4-174.090 275.789   2
  11  12  -4 24.7906 197.749   1
  10  12  -4 764.573 238.229   1
  10 -12  -4 465.125 274.201   2
   9  12  -4-143.804 231.292   1
   9 -12  -4-7.08516 201.257   2
   8  12  -4 4791.81 440.108   1
   8 -12  -4 4562.94 469.663   2
   7 -12  -4 68.2183 191.279   2
   7  12  -4 391.852 202.437   1
   6 -12  -4 3315.46 401.488   2
  -6  12   4 3669.16 458.333   1
   6  12  -4 3680.35 423.663   1
   5 -12  -4 368.433 228.544   2
   5  12  -4 69.6500 204.306   1
  -5  12   4-36.6388 195.734   1
  -4  12   4 2327.10 357.864   1
   4 -12  -4 2639.47 343.992   2
   4  12  -4 2390.10 354.952   1
   3  12  -4 404.893 208.732   1
   3 -12  -4 246.381 209.211   2
  -3  12   4 426.483 250.964   1
   2  12  -4 386.655 215.369   1
  -2  12   4 928.880 277.588   1
   2 -12  -4 545.471 193.898   2
   1  12  -4 1071.73 259.935   1
  -1  12   4 1093.45 293.868   1
   1 -12  -4 1134.72 237.679   2
   0  12   4 919.299 269.040   1
   0 -12  -4 1087.25 226.078   2
   0  12  -4 712.880 248.952   1
   1  12   4 493.329 257.260   1
  -1 -12  -4 331.826 172.333   2
  -1  12  -4 245.322 211.711   1
  -2 -12  -4 494.289 175.476   2
   2  12   4 217.205 173.675   1
   3  12   4 1479.84 300.209   1
   3 -12   4 1831.09 243.171   2
   4  12   4 2459.21 370.963   1
   4 -12   4 2541.07 299.823   2
   5  12   4 2470.98 379.735   1
   5 -12   4 2737.91 314.288   2
   6 -12   4 1373.14 251.410   2
   6  12   4 1204.47 338.944   1
   7 -12   4 1780.07 265.327   2
   7  12   4 2171.39 383.372   1
   8 -12   4 212.953 153.863   2
   8  12   4 239.357 244.188   1
   9  12   4 2990.14 432.072   1
   9 -12   4 2928.09 371.744   2
  10  12   4 288.838 269.279   1
  10 -12   4 8.30759 168.745   2
  11  12   4 3638.69 493.249   1
  11 -12   4 3107.84 415.666   2
  12  12   4 1449.38 347.493   1
  12 -12   4 701.100 238.878   2
  13  12   4 1899.16 419.624   1
  13 -12   4 1047.95 280.208   2
  14 -12   4 112.471 203.622   2
  14  12   4 980.589 360.293   1
  15 -12   4-65.3346 248.079   2
  15  12   4 780.936 365.185   1
  16 -12   4-568.979 345.842   2
  17 -12   4-180.039 283.626   2
  18 -12   4-78.4733 227.706   2
  19 -12   4 350.071 257.085   2
  20 -12   4 84.5002 277.539   2
  21 -12   4 43.5900 262.484   2
  19 -13  -4 1234.26 372.147   2
  18 -13  -4 380.858 271.148   2
  18  13  -4 767.030 325.046   1
  17 -13  -4-178.015 373.555   2
  17  13  -4 1039.47 292.359   1
  16 -13  -4 1543.32 372.997   2
  16  13  -4 1607.83 318.321   1
  15 -13  -4-290.077 332.260   2
  15  13  -4-33.9546 197.837   1
  14 -13  -4 419.685 260.948   2
  14  13  -4 757.893 280.803   1
  13 -13  -4 568.767 256.053   2
  13  13  -4 491.096 223.629   1
  12  13  -4-336.366 230.958   1
  12 -13  -4-549.197 310.386   2
  11  13  -4 2555.76 374.729   1
  11 -13  -4 2493.82 426.560   2
  10 -13  -4 130.021 234.125   2
  10  13  -4-162.488 250.387   1
   9 -13  -4 3739.90 465.915   2
   9  13  -4 2780.63 380.799   1
   8  13  -4 639.665 275.059   1
   8 -13  -4 661.805 273.527   2
   7 -13  -4 2285.62 354.079   2
   7  13  -4 2461.80 369.585   1
  -6  13   4 171.424 226.384   1
   6 -13  -4 413.517 234.685   2
   6  13  -4 458.857 213.485   1
   5  13  -4 2432.19 357.727   1
  -5  13   4 2225.24 398.328   1
   5 -13  -4 2797.88 395.965   2
   4  13  -4-99.6099 207.015   1
  -4  13   4 74.9225 205.154   1
   4 -13  -4 311.109 233.307   2
  -3  13   4 506.815 270.380   1
   3  13  -4 520.459 260.514   1
   3 -13  -4 765.908 205.351   2
   2  13  -4 224.717 179.061   1
  -2  13   4 334.752 204.745   1
   2 -13  -4 184.731 176.673   2
  -1  13   4 182.404 219.952   1
   1  13  -4 80.0901 195.625   1
   1 -13  -4 373.469 204.447   2
   0  13   4 1460.85 327.753   1
   0  13  -4 1786.25 334.386   1
   1  13   4-70.5343 236.698   1
  -1  13  -4 52.5213 198.436   1
   2  13   4 464.142 264.663   1
   3  13   4-370.119 243.296   1
   4  13   4 187.754 218.755   1
   5  13   4-66.2851 252.574   1
   6  13   4 1514.28 323.797   1
   7  13   4 103.801 232.617   1
   7 -13   4 303.312 198.868   2
   8 -13   4 3340.79 389.522   2
   8  13   4 2941.09 456.940   1
   9 -13   4 1186.69 277.806   2
   9  13   4 683.485 263.264   1
  10  13   4 3208.92 460.213   1
  10 -13   4 3175.00 409.094   2
  11  13   4 397.468 243.751   1
  11 -13   4 400.570 226.632   2
  12 -13   4 2379.56 385.327   2
  12  13   4 3171.58 488.457   1
  13  13   4 368.909 303.399   1
  13 -13   4 325.572 232.249   2
  14  13   4 1202.60 346.704   1
  14 -13   4 1048.48 281.702   2
  15  13   4 793.828 364.682   1
  15 -13   4 131.929 222.817   2
  16  13   4 1318.72 418.547   1
  16 -13   4 35.0768 235.709   2
  17  13   4 663.798 360.149   1
  17 -13   4-169.816 269.113   2
  18 -13   4-275.671 281.167   2
  18  13   4 935.275 359.347   1
  19 -13   4 3.33440 272.676   2
  20 -13   4-136.790 302.499   2
  18 -14  -4-453.251 344.817   2
  17  14  -4 3021.87 454.101   1
  17 -14  -4 3260.50 553.495   2
  16 -14  -4-124.207 326.022   2
  16  14  -4 79.4407 238.962   1
  15  14  -4 1622.87 340.309   1
  15 -14  -4 1511.90 397.918   2
  14  14  -4-83.7093 245.914   1
  14 -14  -4 317.933 249.725   2
  13  14  -4 451.288 242.129   1
  13 -14  -4 227.437 283.323   2
  12 -14  -4 1315.45 376.940   2
  12  14  -4 665.966 232.909   1
  11  14  -4 1672.23 331.986   1
  11 -14  -4 1914.49 382.598   2
  10  14  -4-65.9278 209.748   1
  10 -14  -4 376.586 281.855   2
   9  14  -4 137.391 245.699   1
   9 -14  -4-47.4889 205.840   2
   8  14  -4 362.472 223.543   1
   8 -14  -4 158.091 246.039   2
   7  14  -4 2035.60 367.425   1
   7 -14  -4 2228.25 379.578   2
  -6  14   4-162.327 222.811   1
   6  14  -4 356.510 232.604   1
   6 -14  -4 319.262 262.544   2
   5  14  -4 1653.62 338.664   1
  -5  14   4 2028.44 411.686   1
   4  14  -4 738.705 288.486   1
  -4  14   4 659.659 295.705   1
  -3  14   4 2710.15 418.760   1
   3  14  -4 2751.80 413.824   1
  -2  14   4-12.6787 246.011   1
   2  14  -4-209.000 232.620   1
   1  14  -4 499.716 236.729   1
  -1  14   4 378.039 234.611   1
   0  14   4 832.306 291.945   1
   0  14  -4 630.625 234.994   1
   1  14   4 122.624 260.215   1
  -1  14  -4-14.4159 207.321   1
   2  14   4 1595.02 381.103   1
   3  14   4 410.820 282.204   1
   4  14   4 2548.77 435.815   1
   5  14   4 208.054 254.796   1
   6  14   4 4698.19 541.226   1
   7  14   4-405.645 292.871   1
   8  14   4 1091.29 285.951   1
   9  14   4-286.018 263.079   1
  10  14   4-34.8123 247.534   1
  11  14   4 334.576 244.631   1
  12  14   4 846.437 308.377   1
  12 -14   4 856.839 285.072   2
  13 -14   4-115.936 208.917   2
  13  14   4 511.207 337.564   1
  14  14   4 1955.53 447.266   1
  14 -14   4 496.376 246.946   2
  15  14   4 612.517 376.862   1
  15 -14   4-183.747 241.141   2
  16 -14   4 1242.29 382.974   2
  16  14   4 1639.35 449.769   1
  17 -14   4 60.4744 269.456   2
  18 -14   4 1704.97 450.642   2
  19 -14   4-77.3498 266.165   2
  17 -15  -4-270.166 306.250   2
  16 -15  -4-258.569 299.008   2
  15  15  -4 64.8979 256.557   1
  15 -15  -4 325.829 284.921   2
  14  15  -4-169.737 266.493   1
  14 -15  -4 253.315 260.732   2
  13  15  -4-269.684 295.706   1
  13 -15  -4 427.030 293.742   2
  12 -15  -4 803.676 360.053   2
  12  15  -4 34.6083 209.916   1
  11  15  -4 847.281 319.881   1
  11 -15  -4 684.967 320.742   2
  10  15  -4 1450.90 360.401   1
  10 -15  -4 1334.33 356.864   2
   9  15  -4 219.953 250.138   1
   8  15  -4 426.126 276.746   1
   7  15  -4 361.488 230.686   1
   6  15  -4-42.4353 199.604   1
   5  15  -4-82.5717 183.377   1
  -5  15   4 54.8063 210.965   1
   4  15  -4 11.4802 186.498   1
  -4  15   4 35.5339 249.522   1
  -3  15   4-124.274 230.459   1
   3  15  -4-32.8865 193.976   1
   2  15  -4 1582.27 356.259   1
  -2  15   4 1297.89 344.522   1
  -1  15   4 379.297 219.132   1
   1  15  -4 325.624 201.234   1
   0  15   4 815.209 313.058   1
   0  15  -4 631.212 262.540   1
   1  15   4 754.409 291.484   1
   2  15   4 544.294 285.137   1
   3  15   4 833.737 316.492   1
   4  15   4-51.9851 229.727   1
   5  15   4 504.406 259.181   1
   6  15   4 346.914 222.434   1
   7  15   4-40.5970 275.246   1
   8  15   4-333.529 300.045   1
   9  15   4-92.7620 261.152   1
  10  15   4-72.1922 306.614   1
  11  15   4-212.493 268.416   1
  12  15   4 162.648 220.342   1
  13  15   4 829.988 354.598   1
  14  16  -4-59.2991 257.576   1
  13  16  -4 632.086 337.806   1
  12  16  -4 322.629 273.402   1
  11  16  -4 230.770 254.408   1
  10  16  -4 166.973 261.927   1
   9  16  -4 952.314 326.821   1
   8  16  -4 454.546 256.817   1
   7  16  -4 1066.38 330.882   1
   6  16  -4 293.422 258.813   1
   5  16  -4 1029.63 321.453   1
  -5  16   4 870.740 295.187   1
   4  16  -4 624.164 267.436   1
  -4  16   4 325.132 260.528   1
   3  16  -4 328.023 249.194   1
  -3  16   4 459.099 295.544   1
  -2  16   4 137.932 253.436   1
   2  16  -4 78.4481 235.254   1
  -1  16   4 66.0913 246.878   1
   1  16  -4 30.5791 228.656   1
   0  16   4-39.5833 243.859   1
   0  16  -4 507.459 275.208   1
   1  16   4 110.658 245.873   1
   2  16   4 110.781 274.867   1
   3  16   4 50.8787 194.287   1
   4  16   4 673.761 328.618   1
   5  16   4 96.9186 276.733   1
   6  16   4 1349.98 414.858   1
   7  16   4-431.974 295.696   1
   8  16   4-270.717 346.653   1
   9  16   4 115.377 228.456   1
  10  16   4-315.801 353.044   1
  12  17  -4 433.625 311.287   1
  11  17  -4-15.9409 225.023   1
  10  17  -4 323.696 235.783   1
   9  17  -4 269.728 256.934   1
   8  17  -4 139.043 265.245   1
   7  17  -4 489.656 286.356   1
   6  17  -4 311.067 278.096   1
   5  17  -4 338.524 230.478   1
   4  17  -4-4.84073 263.516   1
   3  17  -4-54.2255 258.376   1
   2  17  -4 326.109 264.799   1
  -1  17   4 165.156 303.599   1
   1  17  -4 24.6115 204.964   1
   0  17   4-403.370 316.888   1
   1  17   4 113.161 272.552   1
  29   0  -5 356.847 307.356   2
  28   0  -5 194.524 320.696   2
  27   0  -5 504.777 298.540   2
  26   0  -5 58.1463 252.100   2
  25   0  -5 312.979 297.390   2
  24   0  -5-9.20947 205.386   2
  23   0  -5 395.078 282.962   2
  22   0  -5 368.834 275.915   2
  21   0  -5 204.628 226.517   2
  20   0  -5 38.0463 169.939   2
  19   0  -5 94.4634 204.554   2
  18   0  -5 351.871 226.844   2
  17   0  -5 176.081 202.784   2
  16   0  -5 364.232 211.139   2
  15   0  -5 36.2640 181.130   2
  14   0  -5 323.482 216.562   2
  13   0  -5 200.877 174.783   2
  12   0  -5 285.290 176.507   2
  11   0  -5 184.722 159.548   2
  10   0  -5-207.657 155.521   2
   9   0  -5-154.162 149.803   2
   8   0  -5-57.1386 135.617   2
   7   0  -5-26.2197 110.339   2
   6   0  -5 49.6231 136.242   2
   5   0  -5 230.359 144.741   2
   4   0  -5 28.9184 39.7120   1
   4   0  -5 13.9812 128.508   2
   3   0  -5 105.926 105.214   2
   2   0  -5 90.9077 113.471   2
   1   0  -5 48.2465 114.468   2
   0   0  -5-5.84039 95.3565   2
  -1   0  -5-208.706 137.608   2
   2   0   5 4.21238 92.9196   3
   3   0   5-2.40134 119.530   3
   4   0   5 53.9324 122.706   3
   5   0   5 94.4080 144.123   3
   6   0   5 21.0743 128.693   3
   7   0   5-39.3543 129.819   3
   8   0   5-65.3969 137.390   3
   9   0   5 130.431 134.791   3
  10   0   5 138.424 179.162   3
  11   0   5 206.556 177.809   3
  12   0   5-28.4493 160.996   3
  13   0   5-78.2437 180.942   3
  14   0   5 59.0301 190.975   3
  15   0   5-423.088 252.492   3
  16   0   5 86.6798 240.357   3
  17   0   5 295.454 244.346   3
  18   0   5-112.628 227.171   3
  19   0   5-32.9693 249.851   3
  20   0   5-145.269 240.154   3
  21   0   5-29.4059 234.793   3
  22   0   5 109.551 212.044   3
  23   0   5 2.68537 264.413   3
  24   0   5 248.245 283.812   3
  25   0   5 107.613 269.237   3
  26   0   5 344.667 337.267   3
  27   0   5-119.732 275.336   3
  28   0   5 409.409 382.328   3
  29  -1  -5 916.895 386.898   2
  28  -1  -5 1988.94 459.708   2
  27   1  -5 1051.82 347.625   2
  27  -1  -5 1833.38 463.008   2
  26   1  -5 2905.02 471.743   2
  26  -1  -5 3471.80 503.577   2
  25   1  -5 727.382 291.162   2
  25  -1  -5 795.630 327.243   2
  24   1  -5 808.784 308.934   2
  24  -1  -5 778.086 322.465   2
  23   1  -5 334.857 256.404   2
  23  -1  -5 389.531 295.479   2
  22  -1  -5 1944.59 405.049   2
  22   1  -5 2489.73 381.211   2
  21   1  -5 283.343 241.335   2
  21  -1  -5 444.771 259.285   2
  20  -1  -5 3248.07 443.967   2
  20   1  -5 3216.44 425.965   2
  19   1  -5 356.911 223.622   2
  19  -1  -5 218.980 244.747   2
  18   1  -5 382.243 232.654   2
  18  -1  -5 467.911 262.116   2
  17  -1  -5 1181.67 290.732   2
  17   1  -5 1273.62 286.134   2
  16   1  -5 14065.6 693.469   2
  16  -1  -5 13783.9 733.621   2
  15   1  -5 2810.00 328.289   2
  15  -1  -5 3152.65 374.067   2
  14   1  -5 4485.37 385.740   2
  14  -1  -5 4595.25 435.876   2
  13  -1  -5 2196.08 315.619   2
  13   1  -5 1979.18 288.795   2
  12   1  -5 6366.35 405.842   2
  12  -1  -5 5320.71 423.812   2
  11   1  -5 469.616 160.598   2
  11  -1  -5 583.717 201.256   2
  10   1  -5-81.4551 161.250   2
  10  -1  -5 390.420 148.536   2
   9   1  -5 1173.28 163.740   2
   9  -1  -5 1126.14 205.671   2
   8  -1  -5 13255.4 537.491   2
   8   1  -5 13571.6 483.007   2
   7  -1  -5 822.306 173.568   2
   7   1  -5 971.148 158.913   2
   6   1  -5 1261.21 173.052   2
   6  -1  -5 1065.48 110.792   1
   6  -1  -5 999.797 170.256   2
   5  -1  -5 1074.69 106.294   1
   5   1  -5 1329.90 182.853   2
   5  -1  -5 1386.20 209.318   2
   4   1  -5 3178.31 220.522   2
   4  -1  -5 3341.77 255.798   2
   4  -1  -5 2870.99 139.187   1
   3   1  -5 4975.53 257.850   2
   3  -1  -5 4566.28 280.224   2
  -3  -1   5 5107.25 268.119   2
   3  -1  -5 4944.39 178.335   1
  -3   1   5 4558.75 169.982   1
   2   1  -5 12296.3 378.494   2
  -2   1   5 12376.0 263.196   1
   2  -1  -5 12050.9 418.436   2
  -2  -1   5 11963.3 380.733   2
   1  -1  -5 29412.8 634.555   2
   1   1  -5 30189.1 580.131   2
  -1  -1   5 30227.4 588.095   2
   0   1  -5 21911.3 504.142   2
   0  -1  -5 21240.0 532.164   2
  -1  -1  -5 32102.3 655.509   2
   1   1   5 32179.4 637.690   3
  -2  -1  -5-134.860 143.195   2
   2   1   5-18.6174 114.392   3
   3  -1   5 8533.71 362.950   3
   3   1   5 8683.77 374.512   3
   4   1   5 11422.5 444.379   3
   4  -1   5 11679.4 439.144   3
   5  -1   5 129.076 142.025   3
   5   1   5 36.3167 119.265   3
   6   1   5 86.5792 132.893   3
   6  -1   5 97.0785 121.094   3
   7   1   5 55.7936 123.199   3
   7  -1   5-8.98296 118.756   3
   8   1   5 1520.43 233.695   3
   8  -1   5 1462.00 211.966   3
   9  -1   5 3300.96 315.113   3
   9   1   5 3239.47 319.888   3
  10  -1   5 4832.22 374.331   3
  10   1   5 4859.27 396.448   3
  11  -1   5 792.456 207.860   3
  11   1   5 928.495 234.832   3
  12  -1   5 74.2482 167.062   3
  12   1   5 9.94859 188.646   3
  13   1   5 851.083 244.518   3
  13  -1   5 867.747 229.828   3
  14   1   5 2231.06 356.109   3
  14  -1   5 2233.68 336.142   3
  15  -1   5 4364.19 456.586   3
  15   1   5 5270.31 499.760   3
  16  -1   5 5553.16 508.887   3
  16   1   5 5580.84 519.023   3
  17  -1   5 883.903 300.175   3
  17   1   5 768.983 294.384   3
  18   1   5 457.769 280.798   3
  18  -1   5 148.381 244.370   3
  19  -1   5 1239.43 335.572   3
  19   1   5 968.120 283.505   3
  20   1   5 679.448 315.654   3
  20  -1   5 1602.54 372.567   3
  21  -1   5 1378.45 346.503   3
  21   1   5 1251.31 362.456   3
  22  -1   5 290.401 252.829   3
  22   1   5-26.1964 201.645   3
  23   1   5 73.4551 252.054   3
  23  -1   5 344.330 258.220   3
  24  -1   5 4329.02 567.112   3
  24   1   5 3721.71 522.018   3
  25   1   5 659.002 345.543   3
  25  -1   5 220.629 299.844   3
  26  -1   5 1891.37 424.811   3
  26   1   5 1862.49 417.999   3
  27  -1   5 404.802 340.761   3
  27   1   5 822.206 387.617   3
  28  -1   5 700.254 340.738   3
  28   1   5 641.005 323.026   3
  29  -1   5 445.579 352.102   3
  28  -2  -5 85.3839 258.807   2
  27  -2  -5 398.664 321.873   2
  26  -2  -5 1279.50 386.825   2
  25   2  -5 263.724 262.509   2
  25  -2  -5 520.879 355.229   2
  24   2  -5 969.500 317.038   2
  24  -2  -5 1353.69 362.162   2
  23   2  -5 1815.81 350.837   2
  23  -2  -5 1604.79 385.305   2
  22   2  -5 591.971 267.905   2
  22  -2  -5 854.768 331.810   2
  21   2  -5 6559.56 558.168   2
  21  -2  -5 6996.40 629.712   2
  20   2  -5 1738.78 312.531   2
  20  -2  -5 1507.53 341.245   2
  19   2  -5 1600.51 301.278   2
  19  -2  -5 1976.60 386.003   2
  18   2  -5 505.925 231.089   2
  18  -2  -5 570.752 258.000   2
  17  -2  -5 2497.49 376.983   2
  17   2  -5 3184.37 369.249   2
  16   2  -5 4309.22 394.188   2
  16  -2  -5 4008.28 455.236   2
  15   2  -5 16344.6 673.294   2
  15  -2  -5 16087.9 773.932   2
  14   2  -5 221.159 160.744   2
  14  -2  -5 331.152 232.825   2
  13   2  -5 404.321 185.893   2
  13  -2  -5 366.017 214.886   2
  12   2  -5 195.017 122.954   2
  12  -2  -5 503.893 217.064   2
  11  -2  -5 2318.85 326.960   2
  11   2  -5 2507.83 241.012   2
  10   2  -5 51.8862 113.911   2
  10  -2  -5 147.831 162.225   2
   9  -2  -5-58.5553 169.214   2
   9   2  -5 135.778 101.892   2
   8  -2  -5 9717.46 479.342   2
   8   2  -5 10154.8 393.762   2
   7  -2  -5 773.856 165.184   2
   7   2  -5 969.471 141.084   2
   6  -2  -5 3156.58 278.310   2
   6   2  -5 3452.13 224.513   2
   5  -2  -5 230.023 99.4059   1
   5   2  -5 243.232 108.741   2
   5  -2  -5 46.5390 139.913   2
  -5  -2   5-77.7151 111.421   2
   4  -2  -5 8311.53 284.168   1
   4   2  -5 8382.11 307.587   2
   4   2  -5 7844.19 179.881   1
  -4  -2   5 8215.78 311.535   2
   4  -2  -5 8566.31 398.053   2
  -4   2   5 8161.75 285.754   1
  -3   2   5 171.048 95.9561   1
   3   2  -5 43.1275 37.6020   1
   3   2  -5-75.7091 99.4023   2
   3  -2  -5 142.906 101.361   1
  -3  -2   5-57.3479 113.443   2
   3  -2  -5 230.672 144.108   2
   2  -2  -5 1784.21 216.372   2
  -2  -2   5 1892.79 178.844   2
  -2  -2   5 1415.86 81.0506   1
   2   2  -5 1775.31 162.966   2
  -2   2   5 1586.59 128.858   1
   1   2  -5-9.56036 91.4287   2
  -1  -2   5 46.5129 49.7267   1
  -1  -2   5 236.196 120.910   2
   1  -2  -5 26.6184 146.975   2
  -1   2   5 241.704 110.339   1
   0   2   5-87.0804 107.634   3
   0  -2   5 2.59973 112.159   2
   0  -2  -5 28.0116 129.728   2
  -1  -2  -5 3057.48 246.262   2
   1   2   5 3018.21 213.744   3
  -2  -2  -5-38.6828 132.404   2
   2   2   5 211.967 127.202   3
  -3  -2  -5 4477.67 275.032   2
   3   2   5 4699.84 285.687   3
   3  -2   5 4526.93 275.753   3
   4  -2   5 469.415 130.811   3
   4   2   5 259.575 135.401   3
   5   2   5 568.422 153.865   3
   5  -2   5 601.835 142.987   3
   6   2   5 9005.86 449.135   3
   6  -2   5 8889.74 420.952   3
   7  -2   5 4686.70 317.243   3
   7   2   5 4676.43 346.612   3
   8  -2   5 1620.22 211.577   3
   8   2   5 1914.63 256.310   3
   9  -2   5 6940.57 420.228   3
   9   2   5 7011.97 450.795   3
  10   2   5 367.147 185.130   3
  10  -2   5 253.230 171.996   3
  11  -2   5 3407.69 321.836   3
  11   2   5 3616.96 367.703   3
  12  -2   5 2681.06 326.289   3
  12   2   5 3031.67 383.327   3
  13   2   5 4139.10 429.132   3
  13  -2   5 3760.66 376.055   3
  14   2   5 418.427 259.153   3
  14  -2   5 241.401 216.742   3
  15  -2   5 577.585 247.918   3
  15   2   5 455.978 249.947   3
  16   2   5 93.7550 262.065   3
  16  -2   5 269.931 215.735   3
  17   2   5-126.822 235.899   3
  17  -2   5 159.807 200.782   3
  18   2   5-88.0867 236.944   3
  18  -2   5 149.712 238.742   3
  19  -2   5 2098.14 369.561   3
  19   2   5 1719.53 395.690   3
  20   2   5-136.323 222.969   3
  20  -2   5-21.1949 212.862   3
  21   2   5 2637.28 463.179   3
  21  -2   5 3155.43 483.181   3
  22   2   5 1253.33 330.889   3
  22  -2   5 2258.55 434.975   3
  23   2   5 16.2337 259.832   3
  23  -2   5 224.784 251.052   3
  24   2   5 891.049 355.987   3
  24  -2   5 741.419 308.507   3
  25  -2   5 551.485 308.021   3
  25   2   5 93.8741 321.454   3
  26  -2   5 2343.12 479.660   3
  26   2   5 2465.81 500.201   3
  27   2   5 116.901 307.777   3
  27  -2   5-153.678 316.019   3
  28  -2   5 164.358 295.932   3
  29  -2   5 1659.63 481.830   3
  28  -3  -5 873.452 388.642   2
  27  -3  -5 1338.27 426.499   2
  26  -3  -5 401.284 278.250   2
  25  -3  -5 171.616 296.840   2
  24  -3  -5 1859.02 414.607   2
  23   3  -5 289.803 247.799   2
  23  -3  -5 277.869 290.156   2
  22  -3  -5 2662.80 456.283   2
  22   3  -5 3183.30 398.908   2
  21   3  -5 646.977 231.476   2
  21  -3  -5 394.211 271.701   2
  20  -3  -5 2165.64 403.582   2
  20   3  -5 2406.98 348.578   2
  19   3  -5 1996.36 300.344   2
  19  -3  -5 1873.41 396.741   2
  18   3  -5 1376.75 271.990   2
  18  -3  -5 1236.35 336.841   2
  17  -3  -5 1406.43 361.318   2
  17   3  -5 1325.97 276.787   2
  16   3  -5 1793.42 270.313   2
  16  -3  -5 1509.15 325.055   2
  15   3  -5 3805.83 340.173   2
  15  -3  -5 3187.50 390.555   2
  14   3  -5 639.950 196.638   2
  14  -3  -5 754.618 277.293   2
  13   3  -5 1160.33 175.372   2
  13  -3  -5 2089.88 354.598   2
  12  -3  -5 1091.73 283.481   2
  12   3  -5 674.699 138.094   2
  11   3  -5-147.889 124.757   2
  11  -3  -5 236.098 204.000   2
  10  -3  -5 220.582 155.653   2
  10   3  -5 49.0431 97.7973   2
   9  -3  -5 639.153 161.854   2
   9   3  -5 905.649 144.697   2
   8  -3  -5 581.966 163.375   2
   8   3  -5 829.743 136.521   2
   7   3  -5 21347.6 492.610   2
  -7  -3   5 19879.5 479.471   2
   7  -3  -5 20713.8 699.092   2
   6   3  -5 1157.18 132.535   2
  -6  -3   5 1075.50 131.704   2
   6  -3  -5 962.894 175.797   2
   5   3  -5 7479.05 274.120   2
  -5   3   5 7682.76 326.608   1
  -5  -3   5 7311.31 275.882   2
   5  -3  -5 7641.72 408.318   2
   5   3  -5 7534.98 237.892   1
  -4  -3   5 4345.03 210.055   2
   4  -3  -5 3923.09 300.625   2
  -4   3   5 4025.74 240.419   1
   4   3  -5 3682.00 168.173   1
   4   3  -5 3852.53 194.802   2
   3   3  -5 11579.1 322.883   2
  -3  -3   5 11773.0 337.320   2
   3   3  -5 11549.9 284.218   1
   3  -3  -5 11114.2 463.313   2
  -3   3   5 11602.0 386.700   1
  -2  -3   5 216.799 85.0723   1
  -2   3   5 48.6791 104.939   1
   2  -3  -5 111.562 132.949   2
   2   3  -5 82.1842 67.7428   1
  -2  -3   5 274.591 112.560   2
  -1  -3   5 1716.69 160.612   2
  -1   3   5 1442.38 163.685   1
   1  -3  -5 1439.73 208.610   2
  -1   3   5 1416.01 139.401   3
  -1  -3   5 1572.09 127.415   1
   0  -3   5 124.579 76.7517   1
   0  -3   5 243.589 112.326   2
   0  -3  -5 60.4647 142.670   2
   0   3   5 600.710 159.414   1
   0   3   5 166.338 100.053   3
  -1  -3  -5 220.212 159.259   2
   1  -3   5 104.346 82.2218   1
   1   3   5 153.502 122.094   3
   2   3   5 5.11508 99.6654   3
  -2  -3  -5 27.2273 127.975   2
  -3  -3  -5 9762.97 398.330   2
   3   3   5 9749.93 401.695   3
   4  -3   5 165.888 104.624   3
   4   3   5 392.238 138.139   3
   5   3   5 14259.2 537.526   3
   5  -3   5 13838.5 490.182   3
   6   3   5 83.9760 129.449   3
   6  -3   5 118.852 109.707   3
   7   3   5 4952.61 359.289   3
   7  -3   5 4990.53 337.175   3
   8   3   5 270.431 160.528   3
   8  -3   5 15.5708 122.886   3
   9  -3   5-19.9978 121.603   3
   9   3   5 118.802 148.867   3
  10  -3   5 21315.5 723.684   3
  10   3   5 21007.5 794.652   3
  11   3   5 2863.01 349.502   3
  11  -3   5 2709.90 297.934   3
  12   3   5 10840.0 636.332   3
  12  -3   5 9268.73 534.413   3
  13   3   5 467.025 243.656   3
  13  -3   5 638.809 213.505   3
  14  -3   5 8724.77 560.824   3
  14   3   5 9015.29 626.177   3
  15   3   5 654.782 261.318   3
  15  -3   5 367.998 212.911   3
  16   3   5 4090.78 511.607   3
  16  -3   5 4188.76 446.611   3
  17   3   5 1073.33 325.547   3
  17  -3   5 962.664 271.835   3
  18  -3   5 177.642 221.680   3
  18   3   5 182.548 245.926   3
  19  -3   5 1092.43 297.398   3
  19   3   5 946.776 313.569   3
  20   3   5 2960.96 472.673   3
  20  -3   5 2968.49 421.483   3
  21   3   5 3373.13 489.439   3
  21  -3   5 3911.13 492.682   3
  22   3   5 4258.08 572.536   3
  22  -3   5 3936.50 505.289   3
  23  -3   5 4682.46 563.746   3
  23   3   5 5634.73 630.471   3
  24   3   5 3445.20 548.150   3
  24  -3   5 3252.09 486.714   3
  25  -3   5 900.768 368.096   3
  25   3   5 1310.12 414.050   3
  26   3   5 1252.77 397.618   3
  26  -3   5 1281.12 386.627   3
  27   3   5 803.847 386.238   3
  27  -3   5 450.152 279.429   3
  28  -3   5 786.600 368.691   3
  27  -4  -5 497.950 326.391   2
  26  -4  -5 457.678 351.835   2
  25  -4  -5 552.615 296.680   2
  24  -4  -5 1253.91 384.329   2
  23  -4  -5 245.321 305.927   2
  22  -4  -5 1863.07 416.456   2
  21  -4  -5 1653.57 365.435   2
  20   4  -5 3106.21 372.076   2
  20  -4  -5 3039.67 487.805   2
  19   4  -5 1864.82 290.838   2
  19  -4  -5 1462.77 354.981   2
  18   4  -5 1255.64 263.228   2
  18  -4  -5 1431.30 356.104   2
  17   4  -5 237.621 170.136   2
  17  -4  -5 220.175 225.550   2
  16   4  -5 270.655 141.288   2
  16  -4  -5-3.89886 236.305   2
  15   4  -5 3599.50 307.814   2
  15  -4  -5 4238.39 481.960   2
  14  -4  -5 623.180 288.976   2
  14   4  -5 315.931 128.842   2
  13   4  -5 10828.8 460.799   2
  13  -4  -5 10800.9 659.009   2
  12   4  -5 562.705 124.355   2
  12  -4  -5 1172.30 287.112   2
  11   4  -5 9277.25 387.823   2
  11  -4  -5 9604.24 599.406   2
  10   4  -5 1623.16 174.318   2
  10  -4  -5 1398.96 263.054   2
   9  -4  -5 129.940 222.709   2
   9   4  -5 834.057 130.178   2
  -8  -4   5 3871.91 212.527   2
   8   4  -5 3961.11 218.323   2
   8  -4  -5 3882.16 353.918   2
   7   4  -5 442.394 94.7038   2
  -7  -4   5 422.721 90.2628   2
   7  -4  -5 200.914 139.335   2
  -6  -4   5 243.798 78.9176   2
   6   4  -5 147.522 70.1112   2
   6  -4  -5-71.0716 154.885   2
   6   4  -5 319.243 118.326   1
   5   4  -5 1031.20 128.345   1
  -5   4   5 936.352 159.641   1
  -5  -4   5 859.612 101.252   2
   5   4  -5 882.698 105.353   2
   5  -4  -5 741.083 196.833   2
   4   4  -5 2799.52 172.515   1
   4   4  -5 2919.28 157.921   2
  -4  -4   5 3100.43 169.470   2
   4  -4  -5 3024.85 284.501   2
  -4   4   5 3014.78 234.579   1
  -3   4   5 414.430 75.3619   3
   3   4  -5 463.526 90.6504   1
  -3  -4   5 453.863 94.1982   2
   3  -4  -5 480.285 170.551   2
  -3   4   5 366.009 125.453   1
   2  -4  -5 4334.05 301.298   2
  -2  -4   5 4508.64 230.109   1
   2   4  -5 4608.93 225.355   1
  -2  -4   5 4923.12 217.668   2
  -2   4   5 4954.06 221.193   3
  -2   4   5 4960.66 281.551   1
   1   4  -5 1856.57 159.547   1
  -1  -4   5 1907.22 150.133   2
  -1  -4   5 1606.07 137.926   1
  -1   4   5 1816.44 191.872   1
   1  -4  -5 1852.60 211.268   2
  -1   4   5 1883.89 157.288   3
   0  -4  -5 1869.78 219.676   2
   0   4   5 1916.16 207.773   1
   0  -4  -5 1591.79 150.875   3
   0   4   5 1714.67 157.694   3
  -1  -4  -5 4160.51 278.040   2
   1   4   5 4758.48 302.875   1
   1   4   5 4001.32 243.729   3
   2   4   5 40.1489 96.5872   3
  -2  -4  -5 193.567 143.588   2
  -3  -4  -5 2273.26 220.844   2
   3   4   5 2094.19 208.931   3
  -4  -4  -5 133.335 107.714   2
   4   4   5 345.379 138.116   3
   5  -4   5-138.208 103.598   3
   5   4   5 84.0749 125.044   3
   6   4   5 479.016 158.708   3
   6  -4   5 688.472 146.689   3
   7   4   5 375.111 164.643   3
   7  -4   5 329.264 149.803   3
   8  -4   5 65.3744 121.107   3
   8   4   5 447.561 169.828   3
   9   4   5 464.532 187.585   3
   9  -4   5 282.478 141.820   3
  10   4   5 1107.31 227.553   3
  10  -4   5 1135.25 203.593   3
  11  -4   5 2802.87 290.115   3
  11   4   5 2879.80 362.224   3
  12   4   5 2724.73 363.192   3
  12  -4   5 3244.41 332.153   3
  13  -4   5 881.813 227.386   3
  13   4   5 810.471 250.242   3
  14   4   5 7.19680 223.479   3
  14  -4   5 103.190 166.273   3
  15   4   5 152.355 237.887   3
  15  -4   5-7.23971 169.954   3
  16  -4   5 2086.70 327.857   3
  16   4   5 1793.42 375.372   3
  17   4   5 116.151 242.788   3
  17  -4   5 311.973 213.800   3
  18   4   5 4348.65 539.302   3
  18  -4   5 4088.10 451.304   3
  19  -4   5 991.064 277.995   3
  19   4   5 642.496 269.431   3
  20  -4   5 3525.51 452.493   3
  20   4   5 3538.12 514.940   3
  21   4   5 688.525 310.447   3
  21  -4   5 924.553 292.276   3
  22   4   5 7265.08 705.680   3
  22  -4   5 7949.07 690.361   3
  23   4   5 79.7731 278.432   3
  23  -4   5 269.234 266.842   3
  24   4   5 4359.53 632.767   3
  24  -4   5 3141.73 472.417   3
  25   4   5 705.480 309.747   3
  25  -4   5 737.023 326.489   3
  26   4   5 203.025 271.694   3
  26  -4   5-162.963 257.979   3
  26  -5  -5 590.918 354.922   2
  25  -5  -5 511.820 373.127   2
  24  -5  -5 510.653 335.787   2
  23  -5  -5 1483.88 380.310   2
  22  -5  -5 683.720 344.654   2
  21  -5  -5 264.198 317.365   2
  20  -5  -5 1121.37 372.478   2
  19  -5  -5 2032.19 415.817   2
  18  -5  -5 2092.27 414.537   2
  17  -5  -5 94.2349 232.929   2
  17   5  -5-241.027 172.608   2
  16   5  -5 1386.98 200.230   2
  16  -5  -5 1611.45 362.164   2
  15   5  -5 178.571 140.214   2
  15  -5  -5 941.705 306.483   2
  14  -5  -5 1303.94 353.611   2
  14   5  -5 780.985 144.348   2
  13  -5  -5 475.443 243.283   2
  13   5  -5 298.590 124.830   2
  12   5  -5-21.4830 96.6687   2
  12  -5  -5 330.569 248.734   2
  11  -5  -5 364.801 210.053   2
  11   5  -5 164.017 111.530   2
  10  -5  -5 33.0144 225.346   2
  10   5  -5 586.959 111.688   2
  -9   5   5 14.2046 76.7391   3
   9   5  -5 65.4236 86.6035   2
   8   5  -5 93.5321 66.8981   2
  -8   5   5 52.5588 64.9697   3
   8  -5  -5-79.1593 208.707   2
   7   5  -5 3399.55 159.858   2
  -7  -5   5 3176.92 158.262   2
   7  -5  -5 2946.71 302.923   2
   7   5  -5 3702.54 255.714   1
  -6  -5   5 226.503 58.3904   2
   6  -5  -5 107.656 163.013   2
   6   5  -5 202.325 99.3718   1
  -6   5   5 197.318 128.347   1
   6   5  -5 300.213 62.3344   2
  -5  -5   5 1179.97 95.6042   2
  -5   5   5 1583.54 204.316   1
   5   5  -5 1385.03 152.977   1
   5  -5  -5 1686.31 248.123   2
   4   5  -5 57.6934 112.197   1
  -4   5   5 484.475 155.918   1
  -4   5   5 257.075 61.6572   3
  -4  -5   5 471.851 81.1202   2
   4  -5  -5 271.740 170.606   2
  -3  -5   5 2359.64 143.350   2
  -3   5   5 2331.45 146.095   3
  -3   5   5 2096.59 230.017   1
   3   5  -5 2240.91 198.119   1
   3  -5  -5 2286.83 264.556   2
  -2   5   5-215.454 160.954   1
   2   5  -5-36.3720 85.2144   1
  -2  -5   5 44.8317 67.5719   2
  -2   5   5-25.1756 67.2380   3
   2  -5  -5-198.207 140.863   2
   1  -5  -5 2995.46 257.754   2
   1   5  -5 3122.07 225.556   1
  -1   5   5 3273.82 263.445   1
  -1  -5   5 3179.17 184.922   2
  -1   5   5 3216.32 197.309   3
   0   5   5 189.815 143.815   1
   0  -5  -5 192.825 126.946   2
   0   5   5 57.4160 80.5404   3
   1   5   5 859.525 195.612   1
  -1  -5  -5 542.958 162.752   2
   1   5   5 482.477 125.359   3
   2   5   5 438.138 194.962   1
  -2  -5  -5 147.532 135.263   2
   2   5   5 138.786 110.055   3
  -3  -5  -5 2821.15 245.811   2
   3   5   5 2631.51 242.402   3
  -4  -5  -5-7.28098 110.713   2
   4   5   5 185.490 134.171   3
   5  -5   5 976.176 163.792   3
   5   5   5 844.649 177.955   3
   6  -5   5 4061.04 293.449   3
   6   5   5 3918.47 327.234   3
   7   5   5 561.170 184.744   3
   7  -5   5 537.606 138.226   3
   8   5   5 3476.22 345.440   3
   8  -5   5 3451.71 286.824   3
   9   5   5 252.932 178.321   3
   9  -5   5 193.623 128.348   3
  10   5   5 163.359 183.230   3
  10  -5   5-7.44403 129.079   3
  11  -5   5 1781.20 249.475   3
  11   5   5 1828.55 304.164   3
  12   5   5 466.137 242.747   3
  12  -5   5 108.486 149.057   3
  13   5   5 2171.99 354.308   3
  13  -5   5 2401.44 313.570   3
  14  -5   5 140.657 182.326   3
  14   5   5 535.570 281.285   3
  15   5   5 2083.21 374.112   3
  15  -5   5 2525.61 332.621   3
  16   5   5 2765.36 413.706   3
  16  -5   5 2852.40 351.416   3
  17  -5   5 1404.31 278.447   3
  17   5   5 1162.69 334.561   3
  18   5   5 1107.94 338.952   3
  18  -5   5 1992.05 335.872   3
  19   5   5 312.097 257.614   3
  19  -5   5 126.857 187.916   3
  20   5   5 179.001 239.756   3
  20  -5   5 223.776 256.335   3
  21   5   5 298.518 291.466   3
  21  -5   5-86.1693 215.113   3
  22  -5   5 195.623 237.393   3
  22   5   5 595.967 315.893   3
  23  -5   5 580.398 254.609   3
  23   5   5 10.5076 229.010   3
  24   5   5 1134.90 355.399   3
  24  -5   5 1170.45 329.660   3
  25   5   5 232.771 344.053   3
  26   5   5 604.342 333.064   3
  26  -6  -5 388.968 382.105   2
  25  -6  -5 987.251 437.262   2
  24  -6  -5 3447.77 544.627   2
  23  -6  -5 408.273 333.921   2
  22  -6  -5 2783.51 500.926   2
  21  -6  -5 570.899 349.001   2
  20  -6  -5 668.442 348.821   2
  19  -6  -5 701.831 349.387   2
  18  -6  -5 813.474 299.921   2
  17  -6  -5 547.787 299.695   2
  16  -6  -5 547.391 318.580   2
  15  -6  -5 4539.90 527.305   2
  14  -6  -5 811.179 311.048   2
  14   6  -5 480.705 130.051   2
  13   6  -5 3771.52 239.560   2
  13  -6  -5 3656.65 440.990   2
  12   6  -5 6259.70 276.052   2
  12  -6  -5 6851.47 553.655   2
  11  -6  -5 1234.50 240.165   2
  11   6  -5 1507.64 140.680   2
 -11   6   5 1387.72 149.341   3
 -10   6   5 2995.52 188.830   3
  10  -6  -5 2496.72 328.321   2
  10   6  -5 3070.14 166.035   2
   9  -6  -5 1075.86 229.542   2
  -9   6   5 1120.27 114.808   3
   9   6  -5 1156.27 89.5625   2
   8  -6  -5 166.824 162.494   2
   8   6  -5 263.456 50.3630   2
  -8   6   5 236.555 58.6127   3
   8   6  -5 701.587 170.310   1
   7   6  -5 675.391 174.033   1
  -7   6   5 394.179 62.5863   3
   7  -6  -5 235.883 205.385   2
   6   6  -5 513.139 141.827   1
  -6   6   5 161.603 146.212   1
   6  -6  -5 111.361 149.262   2
  -6   6   5 317.972 51.5609   3
  -6  -6   5 180.409 35.2985   2
  -5   6   5 205.270 143.690   1
  -5  -6   5 295.792 48.9541   2
   5   6  -5 167.346 98.3303   1
   5  -6  -5 221.506 162.375   2
  -5   6   5 299.524 53.6225   3
  -4   6   5 2686.35 272.959   1
   4  -6  -5 2596.92 288.935   2
  -4  -6   5 2471.57 123.869   2
   4   6  -5 2006.94 197.164   1
  -4   6   5 2306.56 127.001   3
  -3  -6   5 3439.42 163.747   2
   3  -6  -5 3961.68 339.565   2
  -3   6   5 3762.23 320.103   1
  -3   6   5 3490.22 166.861   3
   3   6  -5 3722.23 257.594   1
  -2  -6   5 629.312 94.8754   2
   2  -6  -5 422.434 161.325   2
   2   6  -5 583.863 133.632   1
  -2   6   5 397.003 148.868   1
  -2   6   5 573.349 90.7679   3
  -1   6   5 18289.2 644.401   1
   1  -6  -5 17963.5 614.171   2
  -1   6   5 18413.3 447.538   3
   1   6  -5 17970.3 566.110   1
   0   6   5 5063.89 354.923   1
   0  -6  -5 5272.65 337.837   2
   0   6   5 5450.30 270.101   3
   0   6  -5 5065.18 319.942   1
   1   6   5 1126.25 216.328   1
  -1  -6  -5 753.898 172.967   2
   1   6   5 965.637 143.361   3
   2   6   5 1236.20 166.809   3
   2   6   5 1289.62 232.296   1
  -2  -6  -5 1080.38 190.769   2
   3   6   5 966.092 160.781   3
  -3  -6  -5 1254.32 190.815   2
   3   6   5 1763.56 263.493   1
  -4  -6  -5-73.2539 115.922   2
   4   6   5 57.3182 115.683   3
  -5  -6  -5 720.626 145.189   2
   5   6   5 900.705 186.302   3
   5  -6   5 949.837 160.010   3
   6  -6   5 67.5263 113.541   3
   6   6   5 78.0759 145.970   3
   7  -6   5 83.7071 113.898   3
   7   6   5-137.874 164.991   3
   8   6   5 1362.09 251.212   3
   8  -6   5 1659.08 211.025   3
   9  -6   5-119.952 125.045   3
   9   6   5 144.336 183.400   3
  10   6   5 3560.75 391.155   3
  10  -6   5 3019.48 289.179   3
  11   6   5 1253.23 301.837   3
  11  -6   5 1343.08 232.487   3
  12   6   5 2917.33 390.242   3
  12  -6   5 2490.70 302.015   3
  13   6   5 150.726 233.383   3
  13  -6   5 211.337 163.207   3
  14   6   5 9.61176 241.103   3
  14  -6   5 214.104 176.703   3
  15   6   5 128.981 248.498   3
  15  -6   5-51.2345 159.472   3
  16   6   5 1415.96 341.542   3
  16  -6   5 1392.24 277.778   3
  17  -6   5 395.240 230.655   3
  17   6   5 407.831 291.712   3
  18   6   5 2095.37 412.388   3
  18  -6   5 2292.44 356.736   3
  19   6   5 201.329 207.884   3
  19  -6   5 289.949 209.746   3
  20  -6   5 2297.49 373.428   3
  20   6   5 1687.75 398.918   3
  21   6   5 283.638 304.995   3
  21  -6   5 35.3549 199.356   3
  22   6   5 3372.93 551.424   3
  23   6   5 867.640 400.730   3
  24   6   5 662.127 360.112   3
  25   6   5 290.411 293.255   3
  25  -7  -5 921.863 424.379   2
  24  -7  -5 600.731 319.700   2
  23  -7  -5 399.488 323.480   2
  22  -7  -5 682.615 358.115   2
  21  -7  -5 710.274 357.124   2
  20  -7  -5 2793.36 490.350   2
  19  -7  -5 701.016 355.333   2
  18  -7  -5 830.390 347.100   2
  17  -7  -5 678.524 282.347   2
  16  -7  -5 2486.68 440.588   2
  15  -7  -5 250.090 269.033   2
  14  -7  -5 6898.63 610.902   2
  13  -7  -5 415.712 244.214   2
  12  -7  -5 457.454 246.171   2
  11  -7  -5-67.4785 285.301   2
  10   7  -5 5051.77 369.376   1
  10  -7  -5 4100.27 401.382   2
   9  -7  -5-569.223 302.762   2
   9   7  -5 502.419 191.233   1
   8  -7  -5 75.8585 229.988   2
   8   7  -5 855.534 196.314   1
   7  -7  -5-278.434 220.135   2
   7   7  -5 8.69779 128.551   1
   6   7  -5 15.9121 129.825   1
   6  -7  -5-32.4264 171.565   2
  -6   7   5 50.1572 159.602   1
   5   7  -5-75.3792 148.887   1
  -5   7   5 189.028 151.949   1
   5  -7  -5 271.882 187.234   2
  -4   7   5 64.2852 143.034   1
  -4   7   5 190.326 43.6624   3
  -4  -7   5 210.670 43.8469   2
   4   7  -5 253.890 154.977   1
   4  -7  -5 151.092 174.783   2
   3  -7  -5 5973.64 407.458   2
  -3  -7   5 5127.39 186.455   2
  -3   7   5 5545.01 404.618   1
  -3   7   5 5211.19 198.280   3
   3   7  -5 5960.37 354.513   1
  -2  -7   5 834.200 99.5067   2
  -2   7   5 712.776 99.4406   3
   2   7  -5 549.816 149.561   1
  -2   7   5 827.042 213.198   1
   2  -7  -5 412.685 139.317   2
   1   7  -5 1182.28 192.981   1
  -1   7   5 1148.77 207.476   1
  -1   7   5 1237.93 133.933   3
   1  -7  -5 1374.72 217.023   2
   1  -7  -5 1264.89 131.111   3
   0  -7  -5-109.276 131.595   2
   0   7   5 54.3958 91.7386   3
   0   7   5-18.5125 143.493   1
   0   7  -5 128.358 116.703   1
  -1  -7  -5 1205.39 206.939   2
   1   7   5 1350.78 166.972   3
   1   7   5 1388.67 240.688   1
  -2  -7  -5 2220.74 251.690   2
   2   7   5 2374.44 232.071   3
   2   7   5 2853.88 320.030   1
   3   7   5 334.439 181.865   1
  -3  -7  -5 256.181 153.325   2
   3   7   5-23.3386 115.764   3
  -4  -7  -5 326.579 145.764   2
   4   7   5 65.1849 135.301   3
   5  -7   5 28.0056 100.205   3
  -5  -7  -5-84.6033 145.220   2
   5   7   5 96.1228 142.481   3
   6   7   5 4654.12 379.609   3
   6  -7   5 4209.98 293.699   3
   7   7   5 494.500 199.361   3
   7  -7   5 602.244 154.811   3
   8  -7   5 2359.78 260.498   3
   8   7   5 2463.52 297.915   3
   9   7   5 1092.91 260.014   3
   9  -7   5 668.811 161.348   3
  10   7   5 566.211 229.475   3
  10  -7   5 414.284 155.849   3
  11   7   5 172.760 195.317   3
  11  -7   5-51.2875 141.007   3
  12   7   5 2449.14 358.334   3
  12  -7   5 2379.80 270.175   3
  13   7   5 227.216 236.876   3
  13  -7   5 261.453 171.266   3
  14  -7   5 670.284 224.313   3
  14   7   5 699.243 265.172   3
  15  -7   5 85.2906 159.930   3
  15   7   5 545.350 236.203   3
  16  -7   5-15.6893 160.608   3
  16   7   5 224.479 227.517   3
  17  -7   5 1822.44 300.156   3
  17   7   5 1348.04 343.035   3
  18  -7   5 944.860 254.836   3
  18   7   5 1333.18 335.925   3
  19  -7   5 425.503 219.251   3
  19   7   5-31.4528 223.882   3
  20   7   5 929.190 337.768   3
  21   7   5 87.1814 274.015   3
  22   7   5 176.685 296.045   3
  23   7   5 432.817 307.996   3
  24   7   5 429.273 346.310   3
  24  -8  -5 2242.34 496.666   2
  23  -8  -5 528.397 275.356   2
  22  -8  -5 882.421 374.250   2
  21  -8  -5 5105.88 645.284   2
  20  -8  -5 1124.63 417.844   2
  19  -8  -5 5583.39 608.782   2
  18  -8  -5 1176.59 365.813   2
  17  -8  -5 2665.66 486.247   2
  16  -8  -5 907.696 331.956   2
  15  -8  -5 940.641 298.478   2
  14  -8  -5-301.874 237.579   2
  13  -8  -5-54.5472 313.194   2
  12   8  -5 1398.04 278.399   1
  12  -8  -5-6.67031 310.947   2
  11   8  -5 2336.93 301.894   1
  11  -8  -5 1140.31 266.324   2
  10  -8  -5 2301.96 351.535   2
  10   8  -5 3313.34 330.709   1
   9   8  -5 11493.9 546.082   1
   9  -8  -5 11010.1 660.391   2
   8  -8  -5 6119.64 494.271   2
   8   8  -5 6709.44 415.860   1
   7   8  -5 509.198 169.418   1
   7  -8  -5 307.110 199.491   2
  -7   8   5 416.655 205.622   1
   6   8  -5 1145.28 185.909   1
   6  -8  -5 1390.08 274.942   2
  -6   8   5 1843.35 290.469   1
  -5   8   5-53.0535 175.347   1
   5  -8  -5-36.0347 173.107   2
   5   8  -5-208.991 182.914   1
   4   8  -5 6782.87 412.435   1
   4  -8  -5 6676.27 459.654   2
  -4   8   5 6743.58 475.533   1
  -3   8   5 5156.14 428.309   1
  -3  -8   5 4599.67 168.891   2
   3   8  -5 5374.77 375.309   1
   3  -8  -5 5315.86 405.402   2
  -3   8   5 4768.88 170.437   3
  -2   8   5 6605.37 244.484   3
  -2  -8   5 6708.08 242.588   2
   2   8  -5 6280.65 408.497   1
   2  -8  -5 6645.91 414.742   2
  -2   8   5 6804.89 471.026   1
  -1   8   5 13533.6 394.194   3
   1  -8  -5 13353.4 571.360   2
   1   8  -5 13234.9 581.797   1
   1  -8  -5 13110.5 383.856   3
  -1   8   5 13530.2 638.966   1
   0   8   5 1853.32 272.366   1
   0  -8  -5 1955.36 243.511   2
   0   8   5 2046.32 186.431   3
   0   8  -5 1891.63 247.420   1
   1   8   5 7243.61 353.650   3
  -1  -8  -5 7402.04 416.581   2
   1   8   5 7233.09 484.367   1
   2   8   5 389.593 186.351   1
   2   8   5 320.293 137.246   3
  -2  -8  -5 303.036 162.843   2
  -3  -8  -5 437.624 169.707   2
   3   8   5 51.0550 134.035   3
   3   8   5 265.871 209.020   1
  -4  -8  -5 621.189 187.118   2
   4   8   5 1117.67 277.457   1
   4   8   5 395.101 159.229   3
   5   8   5 2528.78 352.326   1
  -5  -8  -5 1773.44 228.018   2
   5   8   5 2065.12 258.649   3
   6  -8   5 985.674 156.340   3
   6   8   5 1163.71 228.193   3
   7   8   5 3807.93 361.280   3
   7  -8   5 3895.42 291.953   3
   8   8   5 3945.70 382.901   3
   8  -8   5 4386.72 319.212   3
   9   8   5 13397.1 690.164   3
   9  -8   5 12495.0 528.997   3
  10  -8   5 6440.57 399.463   3
  10   8   5 6085.11 500.610   3
  11   8   5 8681.08 611.245   3
  11  -8   5 8885.65 477.343   3
  12  -8   5 549.505 185.848   3
  12   8   5 799.612 290.468   3
  13   8   5 2531.10 381.406   3
  13  -8   5 2748.39 296.754   3
  14   8   5 286.147 235.052   3
  14  -8   5 236.668 164.516   3
  15   8   5 239.143 230.262   3
  15  -8   5 187.060 168.062   3
  16   8   5 397.993 239.121   3
  16  -8   5 295.189 180.170   3
  17   8   5 1888.63 395.990   3
  18   8   5 583.976 301.829   3
  19   8   5 1174.31 374.260   3
  20   8   5 2128.84 440.151   3
  21   8   5 1070.17 351.650   3
  22   8   5-54.4543 249.797   3
  23   8   5 122.987 294.548   3
  24   8   5 418.857 309.828   3
  23  -9  -5 624.720 352.258   2
  22  -9  -5 1000.28 372.412   2
  21  -9  -5 1359.85 372.294   2
  20  -9  -5 3587.23 533.251   2
  19  -9  -5 450.729 271.918   2
  18  -9  -5 2494.54 467.132   2
  17  -9  -5 266.609 249.085   2
  16  -9  -5 1140.68 274.863   2
  15  -9  -5-412.946 327.138   2
  14  -9  -5-630.705 353.746   2
  14   9  -5 1036.07 275.824   1
  13   9  -5 506.985 220.134   1
  13  -9  -5-92.5846 283.971   2
  12  -9  -5-213.726 290.779   2
  12   9  -5 759.445 238.232   1
  11  -9  -5 2325.97 373.489   2
  11   9  -5 3084.14 343.806   1
  10   9  -5 1153.92 236.871   1
  10  -9  -5 910.592 241.904   2
   9   9  -5 265.640 158.026   1
   9  -9  -5-103.280 250.381   2
   8   9  -5 1536.74 246.854   1
   8  -9  -5 1380.80 297.040   2
   7   9  -5 2173.34 265.884   1
  -7   9   5 2601.74 331.017   1
   7  -9  -5 2293.84 335.601   2
   6   9  -5 306.001 169.766   1
   6  -9  -5 614.729 244.100   2
  -6   9   5 733.426 228.598   1
   5   9  -5 3546.29 346.524   1
   5  -9  -5 3585.02 388.319   2
  -5   9   5 3284.53 378.003   1
  -4   9   5 1215.10 259.073   1
   4   9  -5 1623.95 246.323   1
   4  -9  -5 2006.69 312.314   2
   3  -9  -5 4704.78 414.310   2
   3   9  -5 4046.99 352.189   1
  -3  -9   5 3632.50 141.954   2
  -3   9   5 4450.73 433.968   1
  -3  -9   5 3821.92 145.893   2
  -2  -9   5 793.506 96.4432   2
   2   9  -5 949.206 201.668   1
   2  -9  -5 872.019 206.731   2
  -2  -9   5 917.594 100.301   2
  -2   9   5 1125.03 260.378   1
  -1   9   5 3356.99 372.542   1
  -1   9   5 2652.47 181.361   3
   1  -9  -5 2598.14 303.461   2
   1   9  -5 3113.11 324.763   1
   1  -9  -5 2709.35 182.578   3
   0  -9  -5 174.858 172.617   2
   0   9   5 481.229 121.910   3
   0   9   5 248.335 186.913   1
   0   9  -5 338.609 170.615   1
   1   9   5-104.990 213.680   1
  -1  -9  -5 375.446 181.137   2
   1   9   5 141.744 100.482   3
  -1   9  -5 165.718 158.735   1
  -2  -9  -5 131.562 155.681   2
   2   9   5 73.4205 180.034   1
   2   9   5 241.657 118.491   3
   3   9   5 462.497 214.303   1
  -3  -9  -5 775.401 201.415   2
   3   9   5 478.260 162.882   3
  -4  -9  -5 893.136 181.739   2
   4   9   5 953.402 246.769   1
   4   9   5 986.897 190.521   3
  -5  -9  -5 389.868 144.650   2
   5   9   5 648.602 194.596   3
   5   9   5 723.123 268.841   1
   6  -9   5 1284.91 197.777   3
   6   9   5 1330.09 235.425   3
   6   9   5 1762.63 350.012   1
   7   9   5 243.696 181.373   3
   7  -9   5-63.2356 103.707   3
   8   9   5 9933.38 593.481   3
   8  -9   5 10090.9 469.938   3
   9   9   5 332.386 206.069   3
   9  -9   5 127.572 129.297   3
  10  -9   5 6183.37 385.320   3
  10   9   5 6042.45 507.710   3
  11  -9   5 165.840 122.873   3
  11   9   5 440.274 241.689   3
  12   9   5 3747.77 425.414   3
  12  -9   5 3772.54 332.386   3
  13   9   5-221.880 210.879   3
  14   9   5-311.854 232.882   3
  15   9   5 83.4738 236.298   3
  16   9   5 659.122 291.129   3
  17   9   5 234.948 259.417   3
  18   9   5 441.817 258.214   3
  19   9   5 226.441 269.351   3
  20   9   5 588.726 327.864   3
  21   9   5 3187.94 514.811   3
  22   9   5 453.717 311.911   3
  23   9   5 1713.17 442.277   3
  23  -9   5 1563.09 401.068   2
  22 -10  -5 1725.18 436.557   2
  21 -10  -5-733.059 435.503   2
  20 -10  -5 3013.59 497.684   2
  19 -10  -5-484.443 337.130   2
  18 -10  -5 1445.02 343.507   2
  17 -10  -5-55.6202 356.977   2
  17  10  -5 1628.49 336.455   1
  16 -10  -5-327.934 277.469   2
  16  10  -5 649.583 261.215   1
  15 -10  -5 2116.31 403.881   2
  15  10  -5 3107.19 403.252   1
  14 -10  -5 1230.76 308.871   2
  14  10  -5 2232.76 333.970   1
  13 -10  -5 1897.38 351.061   2
  13  10  -5 2354.15 333.679   1
  12 -10  -5-20.7661 240.342   2
  12  10  -5 665.849 243.382   1
  11 -10  -5 3121.70 408.202   2
  11  10  -5 3761.24 388.106   1
  10  10  -5 529.454 179.094   1
  10 -10  -5 861.925 271.217   2
   9  10  -5 2907.29 306.726   1
   9 -10  -5 2391.18 376.273   2
   8 -10  -5 1622.21 310.663   2
   8  10  -5 1226.40 238.052   1
   7  10  -5 590.316 167.488   1
  -7  10   5 1040.77 281.783   1
   7 -10  -5 1263.85 280.715   2
   6 -10  -5 3962.21 431.300   2
  -6  10   5 3564.75 414.197   1
   6  10  -5 4220.51 394.152   1
  -5  10   5 884.748 281.045   1
   5 -10  -5 1057.49 271.417   2
   5  10  -5 901.772 218.917   1
  -4  10   5 3120.56 388.108   1
   4 -10  -5 3471.18 395.706   2
   4  10  -5 3089.64 344.135   1
   3 -10  -5 4250.53 388.963   2
   3  10  -5 4380.53 401.162   1
  -3  10   5 4181.81 433.307   1
  -2 -10   5 3588.63 182.561   2
   2 -10  -5 3457.02 346.468   2
  -2  10   5 3995.39 435.586   1
   2  10  -5 3751.64 373.533   1
   1 -10  -5 2851.02 303.867   2
  -1 -10   5 3061.52 197.218   2
  -1  10   5 2673.81 362.568   1
   1  10  -5 2701.21 330.918   1
   0 -10  -5 551.281 206.676   2
   0 -10   5 294.802 96.6170   2
   0  10   5 110.370 190.870   1
   0  10  -5 480.933 194.420   1
  -1 -10  -5 2850.65 308.815   2
   1  10   5 2199.69 315.516   1
   1 -10   5 2554.68 223.758   2
  -1  10  -5 2384.00 313.131   1
   1  10   5 2495.31 221.254   3
  -2 -10  -5 565.501 205.027   2
   2  10   5 462.507 144.958   3
   2  10   5 506.567 186.538   1
   3  10   5 4772.85 451.511   1
   3  10   5 4261.69 320.364   3
  -3 -10  -5 4719.04 370.143   2
   4  10   5 485.838 241.842   1
  -4 -10  -5 343.234 162.367   2
   4  10   5 292.635 163.063   3
  -5 -10  -5 123.274 148.442   2
   5  10   5 490.916 239.793   1
   5  10   5 207.827 139.713   3
   6 -10   5 153.201 126.547   3
   6  10   5-13.0537 153.092   3
   7  10   5 1077.95 290.483   1
   7  10   5 851.801 211.495   3
   7 -10   5 870.541 172.924   3
   8  10   5 6107.47 485.309   3
   8 -10   5 5780.03 357.644   3
   8  10   5 5800.81 533.737   1
   9  10   5-83.7350 176.883   3
   9 -10   5-67.4781 115.370   3
  10  10   5 1608.17 290.529   3
  11  10   5-76.0073 173.627   3
  12  10   5 90.4341 209.937   3
  13  10   5 215.480 193.868   3
  14  10   5 273.999 230.565   3
  15  10   5 15.2833 209.750   3
  16  10   5 273.527 264.020   3
  17  10   5 143.047 201.827   3
  18  10   5 3896.06 539.900   3
  19  10   5 202.243 247.750   3
  20  10   5 6231.48 698.566   3
  20 -10   5 6321.88 699.199   2
  21  10   5-261.180 296.834   3
  21 -10   5-631.081 353.970   2
  22 -10   5 3034.10 532.161   2
  22  10   5 3758.95 597.397   3
  21 -11  -5 37.0106 304.335   2
  20 -11  -5-413.398 389.665   2
  19 -11  -5-556.127 394.620   2
  18 -11  -5 137.292 257.695   2
  18  11  -5 498.984 271.442   1
  17 -11  -5-363.828 353.417   2
  17  11  -5 780.816 275.907   1
  16 -11  -5-334.562 342.816   2
  16  11  -5 626.299 266.182   1
  15 -11  -5 303.754 263.980   2
  15  11  -5 1397.74 304.899   1
  14 -11  -5 1260.91 323.945   2
  14  11  -5 1703.37 320.946   1
  13 -11  -5 214.274 219.019   2
  13  11  -5 537.188 237.561   1
  12 -11  -5 111.637 222.297   2
  12  11  -5 311.001 193.011   1
  11  11  -5 174.971 173.004   1
  11 -11  -5 523.812 266.278   2
  10  11  -5 1347.71 265.002   1
  10 -11  -5 841.924 267.700   2
   9  11  -5 1274.49 247.194   1
   9 -11  -5 1239.73 317.120   2
   8  11  -5-20.6688 208.604   1
   8 -11  -5 584.058 246.264   2
   7  11  -5 1970.49 309.817   1
   7 -11  -5 2122.41 352.902   2
  -7  11   5 1651.77 298.626   1
   6  11  -5 294.395 209.366   1
   6 -11  -5 25.9466 193.418   2
  -6  11   5 86.5086 208.134   1
  -5  11   5 326.464 211.948   1
   5 -11  -5 948.898 284.424   2
   5  11  -5 436.016 203.124   1
   4  11  -5 318.653 195.368   1
   4 -11  -5 552.927 243.797   2
  -4  11   5 191.252 198.971   1
   3  11  -5 160.093 159.985   1
  -3  11   5 433.681 232.800   1
   3 -11  -5-169.407 205.527   2
  -2  11   5 55.5601 180.682   1
   2 -11  -5 146.605 176.735   2
   2  11  -5-32.2384 179.128   1
   1  11  -5 768.276 230.070   1
  -1  11   5 919.692 253.154   1
   1 -11  -5 628.053 209.017   2
   0  11  -5 95.1585 201.251   1
   0 -11  -5 469.479 216.054   2
   0  11   5 295.675 241.826   1
  -1  11  -5 236.405 191.498   1
   1 -11   5 424.504 129.173   2
  -1 -11  -5 911.843 231.607   2
   1  11   5 409.449 205.823   1
   2 -11   5 1006.02 169.407   2
   2  11   5 555.716 239.260   1
  -2 -11  -5 859.631 209.007   2
   3  11   5-4.45118 201.507   1
   3 -11   5 253.626 140.456   2
  -4 -11  -5 449.457 163.955   2
   4  11   5 25.3180 223.675   1
   4 -11   5 58.9107 154.200   2
   5  11   5 1125.87 221.970   3
  -5 -11  -5 1132.12 205.520   2
   5  11   5 1242.23 273.703   1
   5 -11   5 736.648 172.902   2
   6 -11   5 197.475 152.805   2
   6  11   5 264.936 265.663   1
   6  11   5 309.872 163.581   3
   7  11   5 53.6526 142.789   3
   7 -11   5-278.841 205.047   2
   7  11   5 254.764 255.112   1
   8  11   5 572.114 290.881   1
   8  11   5 253.033 171.541   3
   9  11   5 465.554 256.701   1
   9  11   5 217.181 186.583   3
  10  11   5 283.915 195.972   3
  10  11   5 1099.55 341.883   1
  11  11   5 665.753 315.431   1
  11  11   5 133.438 197.673   3
  12  11   5 1489.50 308.192   3
  13  11   5 348.120 226.513   3
  14  11   5 2007.60 372.691   3
  15  11   5 240.619 219.206   3
  15 -11   5-236.126 298.156   2
  16 -11   5 816.057 265.467   2
  16  11   5 1046.86 314.761   3
  17  11   5 243.046 262.031   3
  17 -11   5-244.131 290.801   2
  18 -11   5 27.0876 257.434   2
  18  11   5 157.414 239.588   3
  19 -11   5-75.1287 315.443   2
  20 -11   5 67.9714 252.368   2
  21 -11   5-1118.95 454.543   2
  20 -12  -5 126.619 268.725   2
  19 -12  -5-295.047 358.989   2
  18 -12  -5-14.6376 301.767   2
  17 -12  -5-290.719 308.927   2
  17  12  -5 608.081 291.695   1
  16 -12  -5-528.519 387.644   2
  16  12  -5 364.366 241.657   1
  15 -12  -5 1003.92 337.445   2
  15  12  -5 1417.24 315.539   1
  14 -12  -5 2829.94 439.558   2
  14  12  -5 2618.04 378.329   1
  13  12  -5 1071.42 254.235   1
  13 -12  -5 548.199 255.342   2
  12  12  -5 908.057 245.852   1
  12 -12  -5 998.981 301.480   2
  11  12  -5 940.703 251.617   1
  11 -12  -5 1019.29 292.197   2
  10  12  -5-55.5789 205.706   1
  10 -12  -5-99.1592 233.852   2
   9  12  -5-169.274 235.518   1
   9 -12  -5 218.246 225.605   2
   8 -12  -5 552.711 267.789   2
   8  12  -5 353.472 214.062   1
  -7  12   5 169.838 211.985   1
   7  12  -5 159.548 192.022   1
   7 -12  -5 355.125 237.114   2
   6  12  -5 294.446 199.294   1
   6 -12  -5 527.501 245.543   2
  -6  12   5-71.2092 216.974   1
  -5  12   5 281.139 246.754   1
   5  12  -5 334.346 217.909   1
   5 -12  -5 471.030 254.551   2
   4 -12  -5 553.559 253.864   2
   4  12  -5 1025.60 268.307   1
  -4  12   5 918.953 267.682   1
   3  12  -5 1980.33 331.645   1
  -3  12   5 2114.06 372.393   1
   3 -12  -5 1911.58 287.387   2
   2  12  -5 327.398 181.752   1
   2 -12  -5-13.7951 173.748   2
  -2  12   5 196.298 213.452   1
   1 -12  -5 869.528 220.024   2
  -1  12   5 1090.27 283.870   1
   1  12  -5 985.529 253.004   1
   0  12   5 893.445 297.772   1
   0 -12  -5 1012.21 236.257   2
   0  12  -5 599.441 228.236   1
  -1 -12  -5 314.009 192.178   2
   1  12   5 45.1374 227.833   1
   2  12   5-46.2525 203.004   1
  -2 -12  -5 629.721 193.356   2
   3  12   5-578.656 302.707   1
  -3 -12  -5 134.361 164.410   2
   4  12   5-18.2170 201.212   1
   4 -12   5 355.055 163.302   2
   5  12   5 495.687 210.177   1
   5 -12   5 384.931 155.417   2
   6 -12   5-46.5631 163.497   2
   6  12   5-129.407 225.879   1
   7  12   5-83.2642 201.590   1
   7 -12   5 7.37094 154.086   2
   8  12   5-38.9230 197.429   1
   8 -12   5 8.24070 164.617   2
   9 -12   5 1337.93 262.686   2
   9  12   5 1318.32 356.027   1
  10  12   5 621.929 292.835   1
  10 -12   5 219.927 185.797   2
  11  12   5 1151.24 326.121   1
  11 -12   5 620.562 218.212   2
  12  12   5 2357.45 448.285   1
  12 -12   5 1050.06 297.796   2
  13  12   5 682.076 317.428   1
  13 -12   5-159.194 220.730   2
  14  12   5 2371.85 445.558   1
  14 -12   5 1028.69 277.378   2
  15 -12   5-19.4861 257.997   2
  16 -12   5-70.3278 238.316   2
  17 -12   5-144.296 277.282   2
  18 -12   5 153.494 270.530   2
  19 -12   5 91.6361 228.084   2
  20 -12   5 357.958 297.234   2
  19 -13  -5-94.3213 375.497   2
  18 -13  -5-294.593 349.922   2
  17 -13  -5 386.232 298.243   2
  16  13  -5 122.360 199.073   1
  16 -13  -5-158.608 335.026   2
  15  13  -5 307.120 203.567   1
  15 -13  -5 511.092 295.863   2
  14  13  -5 17.4102 189.392   1
  14 -13  -5 46.8964 245.157   2
  13  13  -5-61.3964 213.714   1
  13 -13  -5 653.391 292.725   2
  12 -13  -5-125.677 253.292   2
  12  13  -5-69.1320 225.692   1
  11  13  -5 99.3166 211.999   1
  11 -13  -5 232.773 263.917   2
  10 -13  -5 213.778 253.472   2
  10  13  -5 365.333 187.824   1
   9  13  -5 833.018 275.802   1
   9 -13  -5 917.701 313.243   2
   8 -13  -5 1253.67 360.889   2
   8  13  -5 1206.24 288.664   1
   7  13  -5 5699.84 521.219   1
   7 -13  -5 6402.03 577.256   2
   6  13  -5 38.9945 189.489   1
  -6  13   5 382.088 268.000   1
   6 -13  -5 538.582 255.297   2
  -5  13   5 6424.34 612.772   1
   5 -13  -5 6372.01 537.094   2
   5  13  -5 6331.73 545.749   1
  -4  13   5 105.856 230.784   1
   4 -13  -5-36.5698 223.903   2
   4  13  -5 32.2134 189.840   1
   3 -13  -5 3604.57 392.850   2
  -3  13   5 4481.74 525.745   1
   3  13  -5 3872.03 442.644   1
   2  13  -5 348.192 216.662   1
  -2  13   5 196.509 186.665   1
   2 -13  -5 466.573 221.220   2
   1  13  -5 1863.04 352.324   1
  -1  13   5 2473.49 420.011   1
   1 -13  -5 2026.55 295.651   2
   0  13  -5 688.234 233.335   1
   0  13   5 1081.75 291.326   1
   1  13   5 173.551 205.488   1
   2  13   5 701.938 300.683   1
   3  13   5 1475.26 307.703   1
   4  13   5-201.679 223.190   1
   5  13   5 3055.00 422.790   1
   6  13   5-117.861 222.996   1
   7  13   5 2909.59 427.011   1
   8 -13   5 101.631 160.328   2
   8  13   5 115.531 205.969   1
   9  13   5 352.939 263.332   1
   9 -13   5 56.9134 172.474   2
  10 -13   5 1305.60 289.646   2
  10  13   5 1397.89 329.549   1
  11 -13   5 30.1649 180.959   2
  11  13   5 641.095 310.184   1
  12 -13   5 1719.96 355.387   2
  12  13   5 2015.03 413.074   1
  13  13   5 1314.01 381.495   1
  13 -13   5 702.860 273.615   2
  14 -13   5 311.874 241.245   2
  14  13   5 1672.77 435.461   1
  15  13   5 1317.87 414.136   1
  15 -13   5 377.485 222.819   2
  16 -13   5 637.685 276.126   2
  16  13   5 2487.99 514.662   1
  17  13   5 2070.15 509.775   1
  17 -13   5-305.087 274.010   2
  18 -13   5 111.629 277.961   2
  19 -13   5 69.6439 258.183   2
  18 -14  -5-129.637 356.695   2
  17 -14  -5 1148.72 401.368   2
  16 -14  -5 194.338 294.726   2
  15  14  -5 1684.75 360.490   1
  15 -14  -5 2175.52 463.781   2
  14  14  -5-132.275 247.747   1
  14 -14  -5-542.386 286.913   2
  13  14  -5-417.661 296.859   1
  13 -14  -5 78.5729 261.432   2
  12  14  -5-367.710 283.628   1
  12 -14  -5-109.527 257.243   2
  11 -14  -5 885.935 307.945   2
  11  14  -5 572.381 227.733   1
  10 -14  -5 106.655 226.694   2
  10  14  -5 219.555 224.705   1
   9  14  -5 1634.53 359.758   1
   9 -14  -5 1665.29 370.204   2
   8  14  -5 1161.79 306.073   1
   8 -14  -5 2096.90 382.424   2
   7  14  -5 599.134 241.757   1
   7 -14  -5 1387.86 340.707   2
   6  14  -5 1820.52 350.302   1
   6 -14  -5 2400.82 398.207   2
  -6  14   5 2080.87 406.218   1
   5  14  -5 180.128 212.389   1
   5 -14  -5 7.89290 207.842   2
  -5  14   5 44.9901 211.997   1
  -4  14   5 2706.66 455.721   1
   4  14  -5 2296.19 378.059   1
  -3  14   5 634.447 256.731   1
   3  14  -5 871.129 295.059   1
  -2  14   5 1716.57 381.518   1
   2  14  -5 1994.76 384.179   1
  -1  14   5 2554.41 433.910   1
   1  14  -5 2590.39 393.511   1
   0  14  -5 651.159 248.264   1
   0  14   5 427.273 243.886   1
   1  14   5 1159.17 336.358   1
   2  14   5 307.649 263.496   1
   3  14   5-193.499 237.924   1
   4  14   5-332.076 309.017   1
   5  14   5-15.4510 290.679   1
   6  14   5 992.213 268.365   1
   7  14   5 4561.51 544.718   1
   8  14   5-21.7562 209.117   1
   9  14   5 4360.54 556.512   1
  10  14   5-229.601 205.636   1
  11  14   5 2112.04 424.714   1
  12  14   5 272.056 259.026   1
  13  14   5 829.907 315.944   1
  13 -14   5 502.260 268.129   2
  14  14   5 555.035 345.912   1
  14 -14   5 490.098 272.404   2
  15  14   5 820.562 383.513   1
  15 -14   5-35.1060 223.280   2
  16 -14   5 490.974 308.327   2
  17 -14   5 125.607 265.274   2
  18 -14   5-360.333 314.086   2
  16 -15  -5 1998.73 451.897   2
  15 -15  -5 360.302 304.343   2
  14 -15  -5 498.815 333.761   2
  13 -15  -5 875.548 378.338   2
  13  15  -5-214.837 289.134   1
  12  15  -5 32.2778 245.430   1
  12 -15  -5 247.010 294.347   2
  11  15  -5 180.937 237.261   1
  11 -15  -5 573.177 316.498   2
  10 -15  -5 542.511 295.707   2
  10  15  -5 357.027 221.391   1
   9  15  -5 31.4801 205.850   1
   8  15  -5 241.645 243.302   1
   7  15  -5 309.306 245.136   1
   6  15  -5 551.887 279.113   1
  -6  15   5-75.6217 239.082   1
   5  15  -5 325.695 232.907   1
  -5  15   5 9.23095 190.660   1
   4  15  -5 285.395 228.496   1
  -4  15   5 366.404 272.171   1
   3  15  -5-164.051 212.820   1
  -3  15   5-6.89432 249.782   1
  -2  15   5-85.4073 227.831   1
   2  15  -5-114.975 188.717   1
  -1  15   5 1103.39 321.138   1
   1  15  -5 533.796 234.922   1
   0  15   5 211.083 202.037   1
   1  15   5 1359.58 343.097   1
   2  15   5 151.380 209.229   1
   3  15   5 940.216 322.188   1
   4  15   5 2379.58 427.441   1
   5  15   5 542.165 295.836   1
   6  15   5 3597.40 487.940   1
   7  15   5 476.270 254.351   1
   8  15   5 1408.86 313.439   1
   9  15   5-214.066 282.130   1
  10  15   5 269.588 208.326   1
  11  15   5-305.873 344.891   1
  12  15   5 175.231 275.656   1
  12  16  -5 123.528 275.249   1
  11  16  -5 467.960 259.503   1
  10  16  -5 339.879 267.538   1
   9  16  -5 185.529 268.139   1
   8  16  -5 546.718 278.683   1
   7  16  -5-51.7431 228.358   1
   6  16  -5 567.861 281.943   1
   5  16  -5 384.224 236.719   1
  -5  16   5-2.67405 245.389   1
   4  16  -5 222.559 215.846   1
  -4  16   5 854.135 320.096   1
  -3  16   5-5.05129 192.424   1
   3  16  -5-24.7477 223.334   1
  -2  16   5 169.299 215.861   1
   2  16  -5 548.961 297.796   1
  -1  16   5 393.237 249.581   1
   1  16  -5 314.225 282.413   1
   0  16   5-37.8219 197.380   1
   1  16   5 834.238 302.533   1
   2  16   5 227.263 234.154   1
   3  16   5 1171.99 355.946   1
   4  16   5 308.702 306.460   1
   5  16   5 586.524 339.100   1
   6  16   5 580.173 308.738   1
   7  16   5-688.380 387.570   1
   8  16   5-468.725 357.731   1
  10  17  -5 21.0242 211.628   1
   9  17  -5 426.992 302.717   1
   8  17  -5 321.980 246.218   1
   7  17  -5 608.194 300.618   1
   6  17  -5-173.653 262.790   1
   5  17  -5 1825.87 398.550   1
   4  17  -5-217.169 259.330   1
   3  17  -5 470.624 286.148   1
   2  17  -5 196.685 206.713   1
  29   0  -6-151.452 248.801   2
  28   0  -6 2410.12 467.157   2
  27   0  -6 2019.62 451.136   2
  26   0  -6 4696.60 593.207   2
  25   0  -6 700.411 314.852   2
  24   0  -6 2361.24 437.038   2
  23   0  -6 509.051 296.052   2
  22   0  -6 3204.03 451.156   2
  21   0  -6 2443.34 404.421   2
  20   0  -6 3728.46 451.366   2
  19   0  -6 3672.50 441.757   2
  18   0  -6 1288.96 309.568   2
  17   0  -6 6880.57 534.915   2
  16   0  -6 9840.39 627.609   2
  15   0  -6 10116.0 600.670   2
  14   0  -6 2289.84 315.500   2
  13   0  -6 1802.65 251.580   2
  12   0  -6 651.423 160.305   2
  11   0  -6 64.6123 172.059   2
  10   0  -6 2953.94 291.543   2
   9   0  -6-2.05497 137.340   2
   8   0  -6 198.063 156.752   2
   7   0  -6 144.546 124.307   2
   6   0  -6 28428.4 405.136   1
   6   0  -6 28370.7 717.510   2
   5   0  -6 968.417 172.851   2
   5   0  -6 1069.36 77.6047   1
   4   0  -6 1178.30 179.710   2
   3   0  -6 10867.6 417.922   2
   2   0  -6 26724.3 634.124   2
  -2   0   6 25603.3 290.598   1
   1   0  -6 16206.3 497.115   2
   0   0  -6 212986. 1754.32   2
  -1   0  -6 89936.4 1161.77   2
   2   0   6 9006.64 388.559   3
   3   0   6 121752. 1439.93   3
   4   0   6 15290.5 545.421   3
   5   0   6 13538.5 521.476   3
   6   0   6 5352.99 349.017   3
   7   0   6 3418.54 307.466   3
   8   0   6 3832.50 328.511   3
   9   0   6 16180.5 656.350   3
  10   0   6 14799.4 661.063   3
  11   0   6 1992.55 299.842   3
  12   0   6 4039.70 402.578   3
  13   0   6-173.783 207.397   3
  14   0   6 383.501 215.043   3
  15   0   6 166.048 216.450   3
  16   0   6 31.2624 242.465   3
  17   0   6 168.063 253.597   3
  18   0   6 4035.35 484.401   3
  19   0   6 2082.68 390.296   3
  20   0   6 486.000 279.403   3
  21   0   6 931.125 352.127   3
  22   0   6 3680.45 510.415   3
  23   0   6 1526.24 377.383   3
  24   0   6 5379.71 651.634   3
  25   0   6 490.480 320.094   3
  26   0   6 4672.38 637.784   3
  27   0   6 740.033 378.620   3
  28   0   6 835.231 409.656   3
  29  -1  -6 3.13046 308.605   2
  28  -1  -6 462.897 350.244   2
  27   1  -6 1176.79 349.926   2
  27  -1  -6 1420.34 446.040   2
  26   1  -6 703.746 323.385   2
  26  -1  -6 590.470 313.094   2
  25  -1  -6 1605.59 423.223   2
  25   1  -6 1911.60 404.086   2
  24   1  -6 551.596 249.719   2
  24  -1  -6 627.631 326.685   2
  23   1  -6 391.227 267.550   2
  23  -1  -6 193.786 241.509   2
  22   1  -6 771.167 308.117   2
  22  -1  -6 417.802 292.591   2
  21   1  -6 2046.89 362.810   2
  21  -1  -6 2249.99 379.749   2
  20  -1  -6 3119.98 432.006   2
  20   1  -6 3344.20 413.431   2
  19   1  -6 542.033 267.472   2
  19  -1  -6 277.999 268.564   2
  18   1  -6 3009.91 387.897   2
  18  -1  -6 2944.26 400.520   2
  17   1  -6 3465.79 402.052   2
  17  -1  -6 2790.40 414.445   2
  16   1  -6 1511.73 283.337   2
  16  -1  -6 1458.25 318.325   2
  15   1  -6 723.903 209.629   2
  15  -1  -6 1364.07 321.416   2
  14  -1  -6 5207.50 427.118   2
  14   1  -6 5295.88 405.467   2
  13   1  -6-404.317 232.758   2
  13  -1  -6-366.253 255.794   2
  12   1  -6 1910.49 245.297   2
  12  -1  -6 1840.88 245.288   2
  11   1  -6-88.8412 166.442   2
  11  -1  -6-45.2439 187.540   2
  10  -1  -6-252.333 196.435   2
  10   1  -6 27.7892 132.888   2
   9  -1  -6 2716.74 277.290   2
   9   1  -6 2706.13 252.247   2
   8   1  -6 484.274 149.247   2
   8  -1  -6 167.115 143.745   2
   7  -1  -6 6114.49 379.725   2
   7   1  -6 6052.78 335.339   2
   7  -1  -6 5665.07 241.095   1
   6   1  -6 3607.26 261.232   2
   6  -1  -6 3733.02 294.347   2
   6  -1  -6 3428.27 176.675   1
   5  -1  -6 2584.78 252.683   2
   5   1  -6 2518.87 218.868   2
   5  -1  -6 2230.80 127.602   1
   4   1  -6 5369.52 293.337   2
   4  -1  -6 5363.06 328.998   2
   4  -1  -6 5388.65 189.417   1
   3   1  -6 19422.9 518.361   2
   3  -1  -6 19157.9 579.388   2
  -3   1   6 19045.9 335.530   1
   2   1  -6 4577.35 273.824   2
   2  -1  -6 4213.32 285.478   2
  -2   1   6 4412.88 174.119   1
   1   1  -6 87321.8 1088.69   2
   1  -1  -6 89338.9 1178.65   2
   0  -1  -6 10809.4 432.184   2
   0   1  -6 10199.9 388.638   2
  -1  -1  -6 8360.28 385.961   2
   1   1   6 7986.35 360.257   3
   2   1   6 399.667 124.571   3
  -2  -1  -6 237.234 131.967   2
   3  -1   6 20.6191 121.125   3
   3   1   6 200.571 117.974   3
   4   1   6 1438.62 212.283   3
   4  -1   6 1069.01 180.475   3
   5  -1   6 1911.51 226.329   3
   5   1   6 1562.93 213.411   3
   6   1   6 1458.44 224.332   3
   6  -1   6 1425.93 216.827   3
   7   1   6 2623.20 279.135   3
   7  -1   6 2498.97 271.678   3
   8   1   6 5843.33 395.914   3
   8  -1   6 4966.08 367.069   3
   9   1   6 3465.32 336.674   3
   9  -1   6 3512.37 322.252   3
  10   1   6 7114.93 486.362   3
  10  -1   6 6931.78 473.646   3
  11  -1   6 4094.52 383.533   3
  11   1   6 4161.50 412.907   3
  12  -1   6 11052.8 608.497   3
  12   1   6 10445.0 614.740   3
  13   1   6 1989.16 319.212   3
  13  -1   6 2002.50 315.420   3
  14  -1   6 2140.18 339.335   3
  14   1   6 2072.02 318.269   3
  15  -1   6 338.471 227.296   3
  15   1   6 131.491 208.311   3
  16  -1   6 901.625 266.407   3
  16   1   6 1550.97 354.784   3
  17  -1   6 150.148 216.198   3
  17   1   6-113.492 227.773   3
  18  -1   6 474.573 275.562   3
  18   1   6 553.276 289.222   3
  19  -1   6 52.5397 226.820   3
  19   1   6 160.346 266.310   3
  20  -1   6 1420.90 387.119   3
  20   1   6 1792.84 378.162   3
  21  -1   6 430.724 266.035   3
  21   1   6 237.287 275.009   3
  22   1   6 2446.47 463.459   3
  22  -1   6 2615.20 458.776   3
  23   1   6 1439.09 369.877   3
  23  -1   6 1582.43 395.658   3
  24  -1   6 219.244 240.377   3
  24   1   6 568.126 335.208   3
  25   1   6 2122.97 468.775   3
  25  -1   6 2533.09 475.425   3
  26  -1   6 648.221 361.448   3
  26   1   6 223.386 234.514   3
  27   1   6 344.416 316.894   3
  27  -1   6 401.444 335.312   3
  28  -1   6 41.9566 268.559   3
  28  -2  -6 512.477 385.383   2
  27  -2  -6 1479.82 434.295   2
  26  -2  -6 425.782 312.658   2
  25  -2  -6 669.692 358.165   2
  25   2  -6 290.293 223.769   2
  24   2  -6 328.392 246.502   2
  24  -2  -6 389.053 288.516   2
  23   2  -6 734.189 287.514   2
  23  -2  -6 228.444 254.272   2
  22   2  -6 456.927 259.553   2
  22  -2  -6 578.451 333.395   2
  21   2  -6 81.7084 216.077   2
  21  -2  -6 416.656 269.863   2
  20   2  -6 1253.77 290.963   2
  20  -2  -6 1368.63 335.012   2
  19   2  -6 106.347 194.778   2
  19  -2  -6 426.972 309.701   2
  18   2  -6 165.113 172.599   2
  18  -2  -6 210.292 220.600   2
  17   2  -6-61.1120 169.950   2
  17  -2  -6 541.259 295.293   2
  16  -2  -6 666.531 283.801   2
  16   2  -6-55.6694 209.742   2
  15   2  -6 1596.11 242.198   2
  15  -2  -6 2831.83 399.404   2
  14   2  -6 54.5173 205.974   2
  14  -2  -6 728.020 253.653   2
  13   2  -6 398.311 146.386   2
  13  -2  -6 233.930 187.762   2
  12   2  -6 199.242 137.505   2
  12  -2  -6-113.053 236.748   2
  11  -2  -6-96.6199 202.775   2
  11   2  -6-98.3931 143.039   2
  10  -2  -6 494.620 163.615   2
  10   2  -6 623.334 156.208   2
   9  -2  -6 58.7715 171.040   2
   9   2  -6 89.3664 120.230   2
   8  -2  -6 11386.2 535.140   2
   8   2  -6 10469.5 421.362   2
   7   2  -6 2370.60 212.838   2
   7  -2  -6 2056.66 264.702   2
   6   2  -6 9166.13 372.929   2
   6  -2  -6 9674.63 473.865   2
   5  -2  -6 6418.02 257.523   1
   5  -2  -6 7273.00 406.295   2
   5   2  -6 6427.34 152.863   1
   5   2  -6 7105.12 322.304   2
   4   2  -6 3525.42 224.491   2
   4  -2  -6 3530.90 201.832   1
   4  -2  -6 3423.91 303.211   2
  -4   2   6 3643.88 193.901   1
  -3   2   6 1118.04 124.211   1
   3  -2  -6 1194.21 204.183   2
   3   2  -6 1051.78 157.206   2
  -2  -2   6-3.91229 38.0493   1
   2  -2  -6 568.544 185.666   2
   2   2  -6 615.217 132.065   2
  -2   2   6 678.629 103.030   1
   1   2  -6 533.244 117.292   2
  -1   2   6 797.485 127.349   1
   1  -2  -6 486.774 175.185   2
  -1  -2   6 570.330 66.5612   1
   0  -2  -6-4.04666 132.716   2
   0   2   6 42.5476 95.1072   3
  -1  -2  -6 3272.18 276.096   2
   1   2   6 3262.60 235.794   3
  -2  -2  -6 2147.86 226.306   2
   2   2   6 2262.36 219.618   3
   3  -2   6 12252.9 470.855   3
   3   2   6 12504.1 470.719   3
  -3  -2  -6 11719.4 466.039   2
   4  -2   6 454.331 149.100   3
   4   2   6 452.440 142.295   3
   5   2   6 90.5770 137.702   3
   5  -2   6 106.721 132.539   3
   6   2   6 5783.27 378.680   3
   6  -2   6 5456.52 354.751   3
   7   2   6 1264.69 214.095   3
   7  -2   6 1175.57 200.761   3
   8  -2   6 410.317 155.744   3
   8   2   6 453.137 189.279   3
   9  -2   6 7594.59 452.060   3
   9   2   6 8001.98 494.650   3
  10   2   6 90.1781 160.754   3
  10  -2   6 73.8637 134.560   3
  11  -2   6 19898.0 791.470   3
  11   2   6 22193.0 858.282   3
  12   2   6 1341.37 265.583   3
  12  -2   6 1295.27 259.910   3
  13  -2   6 13611.8 680.344   3
  13   2   6 14730.5 759.510   3
  14   2   6 279.285 236.002   3
  14  -2   6 4.96951 169.698   3
  15  -2   6 9351.32 619.611   3
  15   2   6 11023.0 707.041   3
  16   2   6-157.890 259.980   3
  16  -2   6 126.145 209.326   3
  17   2   6 3488.48 471.711   3
  17  -2   6 2928.71 391.666   3
  18   2   6 608.599 242.414   3
  18  -2   6 506.575 233.880   3
  19   2   6 671.651 301.944   3
  19  -2   6 1137.00 318.500   3
  20  -2   6 245.820 263.567   3
  20   2   6 482.829 310.366   3
  21  -2   6 1663.92 382.720   3
  21   2   6 1642.01 381.787   3
  22  -2   6 896.231 323.730   3
  22   2   6 470.367 319.533   3
  23  -2   6 5532.41 631.552   3
  23   2   6 6277.35 683.650   3
  24  -2   6 200.616 284.821   3
  24   2   6-13.0816 237.696   3
  25  -2   6 3749.01 578.303   3
  25   2   6 3870.81 580.499   3
  26  -2   6-1.02373 221.222   3
  26   2   6 627.655 348.982   3
  27  -2   6 838.119 326.190   3
  27   2   6 639.156 367.918   3
  28  -2   6 373.354 362.280   3
  29  -2   6 606.961 366.282   3
  28  -3  -6 709.085 361.960   2
  27  -3  -6 696.915 382.442   2
  26  -3  -6 747.721 329.266   2
  25  -3  -6 1596.10 423.755   2
  24  -3  -6 67.9721 278.136   2
  23  -3  -6 1493.65 394.377   2
  22   3  -6 372.397 205.087   2
  22  -3  -6 674.488 313.447   2
  21   3  -6-117.001 239.185   2
  21  -3  -6 681.581 315.346   2
  20  -3  -6 3221.08 463.393   2
  20   3  -6 2030.27 296.713   2
  19   3  -6-470.188 233.410   2
  19  -3  -6 489.662 265.037   2
  18   3  -6 762.155 186.608   2
  18  -3  -6 1372.01 343.545   2
  17   3  -6 156.729 199.357   2
  17  -3  -6 866.636 331.485   2
  16   3  -6 279.452 168.038   2
  16  -3  -6 741.108 307.603   2
  15   3  -6 190.255 168.742   2
  15  -3  -6 906.689 319.468   2
  14  -3  -6 631.455 227.854   2
  14   3  -6 138.720 155.220   2
  13  -3  -6 810.364 195.825   2
  13   3  -6 969.722 188.358   2
  12   3  -6 4593.30 322.483   2
  12  -3  -6 3892.99 388.419   2
  11  -3  -6 679.228 182.719   2
  11   3  -6 1102.34 186.736   2
  10  -3  -6-165.742 198.427   2
  10   3  -6 220.491 121.351   2
   9  -3  -6-207.655 208.585   2
   9   3  -6 235.398 123.235   2
   8   3  -6 1919.26 193.387   2
   8  -3  -6 1910.54 259.987   2
   7   3  -6 2098.46 189.524   2
   7  -3  -6 2060.58 266.639   2
   6   3  -6 343.037 110.114   2
   6  -3  -6 489.896 167.807   2
   6   3  -6 686.157 104.712   1
   5   3  -6 561.992 113.517   2
  -5   3   6 546.642 113.794   1
   5  -3  -6 626.986 195.608   2
   5   3  -6 452.068 71.5722   1
  -4   3   6 128.240 98.7008   1
   4   3  -6 109.267 93.9435   2
   4   3  -6 111.052 53.3363   1
   4  -3  -6 453.197 192.545   2
   3  -3  -6 141.176 139.193   2
   3   3  -6 264.621 93.8753   2
  -3   3   6 429.379 116.688   1
   3   3  -6 319.003 60.5398   1
   2   3  -6 135.317 82.6291   2
  -2   3   6 156.017 87.6389   1
  -2  -3   6 193.103 60.5916   1
   2  -3  -6 167.150 156.860   2
  -1   3   6 81.5743 90.1983   3
   1  -3  -6 394.625 166.820   2
  -1  -3   6 267.769 78.4101   1
  -1   3   6 476.161 128.435   1
   0   3   6 1817.93 194.894   1
   0   3   6 1408.56 164.032   3
   0  -3  -6 1245.73 195.666   2
   0  -3   6 1281.01 123.665   1
  -1  -3  -6 1720.43 222.305   2
   1   3   6 1328.35 170.581   3
  -2  -3  -6 288.369 150.163   2
   2   3   6 235.684 128.897   3
  -3  -3  -6-116.911 148.404   2
   3   3   6-4.04089 104.736   3
   4  -3   6 1841.91 208.893   3
   4   3   6 1469.81 202.549   3
   5  -3   6 359.385 127.895   3
   5   3   6 320.593 131.663   3
   6   3   6 213.472 158.267   3
   6  -3   6 127.861 131.818   3
   7   3   6 286.318 167.182   3
   7  -3   6 448.244 158.647   3
   8   3   6 1743.10 270.449   3
   8  -3   6 1663.20 229.048   3
   9   3   6 8224.52 514.624   3
   9  -3   6 7971.72 464.844   3
  10  -3   6 252.442 174.026   3
  10   3   6 44.6293 173.806   3
  11   3   6 10618.0 627.003   3
  11  -3   6 10801.3 576.341   3
  12   3   6 158.892 177.475   3
  12  -3   6 101.379 176.327   3
  13  -3   6 1147.44 254.897   3
  13   3   6 1539.30 303.171   3
  14  -3   6 96.9892 179.584   3
  14   3   6 91.5783 208.408   3
  15  -3   6 380.271 206.879   3
  15   3   6 279.125 239.275   3
  16   3   6 229.329 272.386   3
  16  -3   6 121.945 213.063   3
  17   3   6 1606.34 349.663   3
  17  -3   6 1405.65 299.597   3
  18  -3   6 365.305 231.688   3
  18   3   6 241.631 204.786   3
  19   3   6 4276.26 610.310   3
  19  -3   6 5511.83 548.020   3
  20   3   6 275.875 227.603   3
  20  -3   6 438.442 260.732   3
  21   3   6 819.398 330.074   3
  21  -3   6 952.653 308.458   3
  22   3   6 709.761 334.925   3
  22  -3   6 734.962 303.044   3
  23   3   6 44.4161 276.147   3
  23  -3   6 149.434 260.087   3
  24   3   6 159.790 236.843   3
  24  -3   6 132.166 235.399   3
  25   3   6 435.684 343.470   3
  25  -3   6 91.7135 235.371   3
  26   3   6 100.412 238.843   3
  26  -3   6-138.625 230.312   3
  27  -3   6 1585.99 457.379   3
  28  -3   6 292.279 308.462   3
  29  -3   6 256.675 296.439   3
  27  -4  -6 1134.02 431.206   2
  26  -4  -6 334.617 366.752   2
  25  -4  -6 464.332 298.193   2
  24  -4  -6 395.259 346.311   2
  23  -4  -6 982.601 401.898   2
  22  -4  -6 157.675 274.613   2
  21  -4  -6 514.931 318.888   2
  20  -4  -6 615.793 318.936   2
  19   4  -6 492.360 171.253   2
  19  -4  -6 680.236 313.912   2
  18   4  -6 2032.35 276.056   2
  18  -4  -6 2743.33 464.579   2
  17   4  -6-99.5886 174.906   2
  17  -4  -6 392.714 303.628   2
  16  -4  -6 742.707 334.726   2
  16   4  -6-32.8496 162.464   2
  15   4  -6 226.216 151.744   2
  15  -4  -6 790.055 325.872   2
  14  -4  -6 2877.48 394.440   2
  14   4  -6 2568.61 266.629   2
  13  -4  -6-174.022 306.544   2
  13   4  -6 939.661 177.231   2
  12  -4  -6-365.069 301.414   2
  12   4  -6 227.828 131.417   2
  11  -4  -6-72.2861 221.174   2
  11   4  -6 469.123 147.184   2
  10   4  -6 1706.38 201.141   2
  10  -4  -6 1251.47 239.555   2
   9   4  -6 25.0374 87.9210   2
   9  -4  -6-384.883 238.279   2
   8   4  -6 7633.43 320.717   2
   8  -4  -6 7898.18 487.284   2
   7   4  -6 159.266 96.2246   2
   7   4  -6 442.495 119.230   1
   7  -4  -6-168.184 175.241   2
  -6  -4   6-100.886 105.488   2
   6   4  -6 59.6131 79.6456   1
   6   4  -6-115.468 93.4849   2
  -6   4   6-3.18164 108.578   1
   6  -4  -6 61.5266 153.776   2
   5   4  -6 5606.22 230.710   1
   5   4  -6 5454.65 243.064   2
   5  -4  -6 5751.10 391.480   2
  -5  -4   6 5392.40 250.420   2
  -5   4   6 5727.54 328.329   1
  -4   4   6 964.656 157.284   1
  -4  -4   6 896.231 121.225   2
   4   4  -6 736.781 103.218   2
   4   4  -6 1017.88 115.631   1
   4  -4  -6 1204.56 226.099   2
   3  -4  -6 1526.10 213.129   2
  -3  -4   6 2068.58 167.659   2
   3   4  -6 1828.23 141.510   1
  -3   4   6 1863.47 200.713   1
  -3   4   6 1905.92 157.148   3
  -2  -4   6 1355.58 146.437   2
  -2  -4   6 1429.19 136.862   1
  -2   4   6 1107.39 147.065   1
   2   4  -6 1332.40 129.414   1
  -2   4   6 1286.22 135.192   3
   2  -4  -6 1367.00 208.259   2
  -1   4   6-39.9842 105.654   1
   1  -4  -6-57.0058 127.625   2
  -1  -4   6-61.2121 90.9365   1
  -1   4   6 41.6763 84.4146   3
   0   4   6 333.600 110.854   3
   0   4   6 694.864 161.281   1
   0  -4  -6 282.888 157.118   2
  -1  -4  -6 2398.75 235.269   2
   1   4   6 2786.25 221.342   3
  -2  -4  -6 1032.01 177.383   2
   2   4   6 934.419 154.174   3
   3   4   6 1177.81 182.886   3
  -3  -4  -6 1247.71 191.375   2
  -4  -4  -6 3872.12 290.801   2
   4   4   6 3704.96 298.254   3
   5  -4   6 156.589 119.520   3
   5   4   6 342.735 153.041   3
   6   4   6 1970.66 241.387   3
   6  -4   6 1886.56 227.607   3
   7   4   6 2923.86 308.109   3
   7  -4   6 3012.53 276.829   3
   8   4   6 654.106 189.426   3
   8  -4   6 725.236 177.126   3
   9  -4   6 1893.12 251.388   3
   9   4   6 1885.34 280.266   3
  10   4   6 2419.67 317.676   3
  10  -4   6 2412.41 282.904   3
  11  -4   6 12988.1 616.995   3
  11   4   6 13876.2 719.553   3
  12   4   6 1586.09 293.037   3
  12  -4   6 1204.67 252.619   3
  13  -4   6 12141.4 646.922   3
  13   4   6 12338.5 732.823   3
  14   4   6 118.211 230.907   3
  14  -4   6 521.391 239.077   3
  15   4   6 7177.12 606.819   3
  15  -4   6 7599.54 542.900   3
  16   4   6 115.551 234.422   3
  16  -4   6 205.750 203.035   3
  17   4   6 2484.82 410.317   3
  17  -4   6 2101.34 351.832   3
  18   4   6 339.643 242.250   3
  18  -4   6 496.276 259.790   3
  19  -4   6 312.554 226.461   3
  19   4   6 388.178 318.127   3
  20  -4   6-31.8534 206.392   3
  20   4   6 322.618 259.347   3
  21  -4   6 4500.97 532.813   3
  21   4   6 4562.10 586.835   3
  22   4   6 346.132 320.775   3
  22  -4   6 473.471 271.917   3
  23  -4   6 3606.89 518.878   3
  23   4   6 2821.76 471.056   3
  24   4   6 145.793 310.610   3
  24  -4   6 183.183 232.142   3
  25   4   6 2453.54 493.336   3
  25  -4   6 2487.99 428.598   3
  26  -4   6 682.045 309.540   3
  26   4   6 397.688 279.168   3
  26  -5  -6 903.270 422.737   2
  25  -5  -6 376.896 367.447   2
  24  -5  -6 2634.20 497.707   2
  23  -5  -6 1066.08 360.616   2
  22  -5  -6 944.448 327.950   2
  21  -5  -6 1121.45 388.347   2
  20  -5  -6 3236.56 512.069   2
  19  -5  -6 1254.63 360.362   2
  18  -5  -6 406.220 298.142   2
  17  -5  -6 2545.30 462.098   2
  17   5  -6 2016.88 256.866   2
  16  -5  -6 2903.01 430.307   2
  16   5  -6 2595.47 272.447   2
  15  -5  -6 819.229 272.749   2
  15   5  -6 287.638 132.424   2
  14  -5  -6 10668.4 696.814   2
  14   5  -6 12199.5 489.309   2
  13   5  -6 283.531 135.869   2
  13  -5  -6-509.036 300.310   2
  12   5  -6 17374.2 519.171   2
  12  -5  -6 16771.8 798.865   2
  11  -5  -6 123.519 235.118   2
  11   5  -6 580.545 131.935   2
  10   5  -6 4174.55 241.698   2
  10  -5  -6 3877.59 382.414   2
   9  -5  -6 1877.83 272.917   2
   9   5  -6 2353.46 178.168   2
   8   5  -6 98.3959 81.6276   2
   8   5  -6 390.037 142.214   1
  -8  -5   6-13.8995 68.2867   2
   8  -5  -6 62.1324 158.784   2
   7   5  -6 2184.98 161.927   2
   7   5  -6 2471.67 201.231   1
  -7  -5   6 2132.40 155.840   2
   7  -5  -6 2422.13 305.320   2
  -6  -5   6-106.676 89.7338   2
   6   5  -6-5.54799 63.3924   2
   6   5  -6-89.5516 87.2202   1
   6  -5  -6 42.1671 172.923   2
  -6   5   6 62.6404 120.486   1
   5   5  -6 439.056 96.9152   1
   5  -5  -6 604.721 203.393   2
  -5  -5   6 544.880 98.6586   2
  -5   5   6 519.577 139.139   1
  -4  -5   6 5276.41 225.194   2
   4  -5  -6 5436.34 387.276   2
  -4   5   6 5113.28 335.804   1
   4   5  -6 4940.22 260.731   1
  -4   5   6 5278.01 231.933   3
   3  -5  -6 5492.89 372.121   2
  -3  -5   6 5738.13 250.327   2
  -3   5   6 5665.64 248.628   3
   3   5  -6 5499.92 276.053   1
  -3   5   6 5738.02 355.680   1
   2  -5  -6 11586.6 514.750   2
  -2   5   6 11630.8 369.795   3
   2   5  -6 11667.8 402.896   1
  -2  -5   6 11893.2 368.603   2
  -2   5   6 11510.1 481.635   1
  -1   5   6 2822.75 257.217   1
   1  -5  -6 2831.96 273.962   2
  -1   5   6 2716.44 203.772   3
   0  -5  -6 3901.05 311.552   2
   0   5   6 3718.49 251.755   3
   0   5   6 4688.60 327.669   1
  -1  -5  -6 131.532 145.413   2
   1   5   6 395.662 170.401   1
   1   5   6 77.3138 95.6839   3
  -2  -5  -6 1487.51 216.395   2
   2   5   6 1621.18 195.825   3
  -3  -5  -6 243.645 142.821   2
   3   5   6 271.312 127.680   3
  -4  -5  -6 177.084 123.521   2
   4   5   6 262.005 138.299   3
   5  -5   6 378.983 134.826   3
   5   5   6 408.715 160.725   3
   6   5   6-3.57674 144.999   3
   6  -5   6 80.5774 124.705   3
   7   5   6-63.8805 143.994   3
   7  -5   6 100.433 120.628   3
   8   5   6 1995.20 282.312   3
   8  -5   6 2247.77 254.220   3
   9   5   6 526.665 203.278   3
   9  -5   6 372.946 137.483   3
  10   5   6 4633.07 439.964   3
  10  -5   6 4624.08 373.910   3
  11   5   6 772.663 260.923   3
  11  -5   6 674.072 198.585   3
  12   5   6 7458.04 569.457   3
  12  -5   6 7478.14 485.941   3
  13   5   6 406.655 234.395   3
  13  -5   6 738.555 223.961   3
  14  -5   6 2086.35 311.282   3
  14   5   6 1983.91 365.256   3
  15  -5   6 1323.61 294.453   3
  15   5   6 1026.59 295.115   3
  16  -5   6 200.616 195.839   3
  16   5   6 109.150 232.606   3
  17   5   6 1096.54 333.005   3
  17  -5   6 1537.59 293.304   3
  18   5   6 422.591 233.586   3
  18  -5   6 222.162 196.800   3
  19   5   6 938.000 327.325   3
  19  -5   6 1041.67 290.098   3
  20   5   6 2896.89 474.258   3
  20  -5   6 2871.53 402.338   3
  21   5   6 4310.08 576.316   3
  21  -5   6 4245.04 498.380   3
  22   5   6 2581.04 489.468   3
  22  -5   6 1947.92 390.399   3
  23  -5   6 3377.92 487.605   3
  23   5   6 3662.79 571.443   3
  24  -5   6 1877.48 405.608   3
  24   5   6 1450.93 381.468   3
  25   5   6 1781.12 464.545   3
  25  -6  -6 510.701 280.666   2
  24  -6  -6 612.372 346.753   2
  23  -6  -6 648.590 391.922   2
  22  -6  -6 609.991 374.436   2
  21  -6  -6 1494.17 421.658   2
  20  -6  -6 962.567 388.409   2
  19  -6  -6 1521.55 413.501   2
  18  -6  -6 5274.30 577.887   2
  17  -6  -6 915.326 307.668   2
  16  -6  -6 1377.83 337.305   2
  15  -6  -6 4764.91 512.321   2
  14  -6  -6-317.312 316.691   2
  13   6  -6 2887.05 221.415   2
  13  -6  -6 2380.57 335.999   2
  12   6  -6 128.424 96.8528   2
  12  -6  -6-332.881 290.736   2
  11  -6  -6 651.605 247.843   2
  11   6  -6 1280.54 141.602   2
  10  -6  -6 1168.04 252.353   2
  10   6  -6 1460.51 129.882   2
 -10   6   6 1394.48 146.724   3
   9   6  -6 414.696 88.8650   2
  -9   6   6 345.122 94.9941   3
   9   6  -6 982.672 183.474   1
   9  -6  -6 333.015 221.616   2
   8   6  -6 17.5677 51.0665   2
  -8   6   6-5.76040 61.3824   3
   8   6  -6 161.936 140.176   1
   8  -6  -6-52.3039 200.146   2
  -7  -6   6 325.909 63.0933   2
   7   6  -6 579.677 137.660   1
   7  -6  -6 514.821 209.389   2
  -6   6   6 107.550 58.0777   3
  -6  -6   6 169.469 69.4494   2
   6   6  -6-125.311 114.939   1
  -6   6   6 119.767 125.050   1
   6  -6  -6 356.206 207.629   2
   5  -6  -6 502.825 206.728   2
  -5   6   6 287.742 136.017   1
  -5   6   6 307.235 71.2521   3
  -5  -6   6 329.445 68.8819   2
   5   6  -6 110.433 104.507   1
  -4  -6   6 6038.05 224.471   2
   4  -6  -6 6581.47 441.743   2
  -4   6   6 6045.74 393.745   1
  -4   6   6 6258.72 242.378   3
   4   6  -6 6003.78 312.308   1
   3   6  -6 611.129 133.134   1
  -3  -6   6 864.031 113.220   2
  -3   6   6 843.477 199.474   1
   3  -6  -6 694.910 203.413   2
  -3   6   6 707.063 103.329   3
   2  -6  -6 34458.8 901.649   2
   2   6  -6 33930.6 760.655   1
  -2   6   6 34533.9 625.715   3
  -2  -6   6 33183.2 597.255   2
  -2   6   6 34325.8 889.588   1
  -1   6   6 13830.7 572.125   1
   1  -6  -6 13287.5 563.830   2
  -1   6   6 13707.1 425.967   3
   1   6  -6 12686.7 478.029   1
   0  -6  -6 9884.54 480.979   2
   0   6   6 9532.79 486.030   1
   0   6   6 9860.32 384.456   3
  -1  -6  -6 1695.12 229.325   2
   1   6   6 1600.24 242.633   1
   1   6   6 1658.35 185.743   3
   2   6   6 7990.07 464.834   1
  -2  -6  -6 7648.32 425.411   2
   2   6   6 7988.10 387.495   3
  -3  -6  -6 311.992 150.253   2
   3   6   6 330.632 129.644   3
  -4  -6  -6 439.736 153.896   2
   4   6   6 724.583 176.013   3
  -5  -6  -6 5895.03 368.270   2
   5   6   6 7074.49 429.333   3
   5  -6   6 6522.80 374.026   3
   6   6   6 3752.83 341.403   3
   6  -6   6 3304.34 279.158   3
   7   6   6 9363.72 539.711   3
   7  -6   6 9029.59 460.506   3
   8  -6   6 3486.19 314.591   3
   8   6   6 3578.83 373.674   3
   9   6   6 2455.13 331.187   3
   9  -6   6 2718.89 287.936   3
  10   6   6 5285.25 476.179   3
  10  -6   6 5161.07 393.337   3
  11  -6   6 2727.84 309.109   3
  11   6   6 3088.42 384.075   3
  12   6   6 3736.76 448.961   3
  12  -6   6 4278.28 366.532   3
  13   6   6 2114.13 360.694   3
  13  -6   6 2027.64 300.630   3
  14   6   6 1975.89 391.121   3
  14  -6   6 1825.22 293.696   3
  15  -6   6-208.021 178.924   3
  15   6   6 215.658 258.803   3
  16   6   6 250.897 249.622   3
  16  -6   6-117.178 167.590   3
  17   6   6 119.218 201.317   3
  17  -6   6 25.7684 179.341   3
  18   6   6 19.9842 243.691   3
  18  -6   6-161.558 190.127   3
  19   6   6-49.0113 260.310   3
  19  -6   6-120.083 192.272   3
  20   6   6 665.532 325.171   3
  20  -6   6 611.625 235.539   3
  21   6   6 250.181 252.559   3
  21  -6   6 395.923 258.544   3
  22  -6   6 2493.58 411.775   3
  22   6   6 2398.30 493.620   3
  23   6   6 208.738 302.428   3
  24   6   6 3332.18 587.613   3
  25   6   6 301.165 321.632   3
  25  -7  -6 472.629 271.029   2
  24  -7  -6 999.966 385.752   2
  23  -7  -6 1064.94 398.259   2
  22  -7  -6 2259.28 467.058   2
  21  -7  -6 289.052 315.339   2
  20  -7  -6 2528.98 480.475   2
  19  -7  -6 533.042 299.724   2
  18  -7  -6 1439.59 330.397   2
  17  -7  -6 1384.78 348.790   2
  16  -7  -6 644.330 236.827   2
  15  -7  -6-696.133 363.678   2
  14  -7  -6-309.707 320.067   2
  13  -7  -6 274.043 243.187   2
  12  -7  -6-237.250 299.051   2
  11  -7  -6-735.536 329.066   2
  11   7  -6 1041.62 225.479   1
  10  -7  -6 2606.90 352.759   2
  10   7  -6 3529.63 320.321   1
   9   7  -6 386.335 163.282   1
   9  -7  -6 16.1686 230.459   2
  -8   7   6 3699.09 151.419   3
   8   7  -6 4315.89 306.953   1
   8  -7  -6 4314.20 428.888   2
  -8   7   6 4119.16 152.343   3
  -7   7   6 2096.36 111.767   3
   7   7  -6 2290.57 222.458   1
  -7   7   6 2220.50 293.622   1
  -7   7   6 2099.59 111.232   3
   7  -7  -6 2420.13 320.687   2
   6   7  -6-247.332 154.459   1
  -6  -7   6 42.6765 27.0759   2
  -6   7   6 127.388 41.5923   3
   6  -7  -6 153.768 190.870   2
  -6   7   6 158.017 165.431   1
  -5  -7   6 12835.4 270.080   2
  -5   7   6 14206.8 634.428   1
   5  -7  -6 13694.6 658.849   2
  -5   7   6 13031.4 297.137   3
   5   7  -6 14354.5 533.638   1
  -4  -7   6 215.721 56.3786   2
   4   7  -6 174.641 109.544   1
  -4   7   6 188.215 146.208   1
  -4   7   6 316.344 70.5963   3
   4  -7  -6 448.702 236.257   2
  -3   7   6 23539.1 469.245   3
  -3  -7   6 23030.9 447.474   2
   3  -7  -6 22765.6 788.577   2
   3   7  -6 22956.9 678.591   1
  -3   7   6 23291.3 795.832   1
  -2  -7   6 2927.30 184.916   2
  -2   7   6 2795.37 301.113   1
   2  -7  -6 2770.04 295.536   2
  -2   7   6 2931.45 193.661   3
   2   7  -6 2884.51 259.367   1
  -1   7   6 25580.7 831.651   1
   1  -7  -6 25297.4 791.518   2
  -1   7   6 25763.8 582.921   3
   1   7  -6 25894.5 731.502   1
   0   7   6 3934.28 346.334   1
   0  -7  -6 4141.85 342.474   2
   0   7   6 4070.72 261.598   3
  -1  -7  -6 17872.9 646.351   2
   1   7   6 17654.8 700.319   1
   1   7   6 19011.1 573.162   3
   2   7   6 367.423 136.921   3
  -2  -7  -6 345.418 177.080   2
   2   7   6 451.982 218.247   1
  -3  -7  -6 281.347 169.179   2
   3   7   6 115.624 124.459   3
   3   7   6 505.362 197.679   1
   4   7   6 3133.18 365.160   1
  -4  -7  -6 2455.14 256.060   2
   4   7   6 2558.30 270.096   3
  -5  -7  -6 3019.17 268.729   2
   5   7   6 3169.20 317.031   3
   6   7   6 7699.68 480.968   3
   6  -7   6 7398.69 411.112   3
   7  -7   6 10411.1 495.812   3
   7   7   6 9964.44 571.072   3
   8  -7   6 3772.26 309.182   3
   8   7   6 3397.65 366.374   3
   9   7   6 6345.29 486.459   3
   9  -7   6 6508.65 424.581   3
  10   7   6 4944.74 491.203   3
  10  -7   6 4793.56 371.741   3
  11  -7   6 3833.06 350.300   3
  11   7   6 3115.52 409.908   3
  12   7   6 5691.06 518.454   3
  12  -7   6 5967.58 430.927   3
  13  -7   6 720.526 215.609   3
  13   7   6 635.346 258.356   3
  14   7   6 2641.35 406.416   3
  14  -7   6 2895.28 334.804   3
  15   7   6 105.875 228.959   3
  15  -7   6 103.655 186.025   3
  16   7   6 80.5825 250.032   3
  16  -7   6 318.116 204.612   3
  17   7   6 818.744 318.262   3
  17  -7   6 542.254 203.726   3
  18  -7   6-107.710 197.409   3
  18   7   6 330.393 270.906   3
  19   7   6 2137.73 424.799   3
  19  -7   6 1509.67 316.650   3
  20   7   6 237.659 240.170   3
  21   7   6 576.198 302.077   3
  22   7   6-0.79067 252.227   3
  23   7   6 22.0061 267.939   3
  24   7   6 1076.44 418.140   3
  24  -8  -6-342.533 385.229   2
  23  -8  -6-2.36694 324.940   2
  22  -8  -6-493.980 397.923   2
  21  -8  -6-258.396 372.917   2
  20  -8  -6-305.088 390.331   2
  19  -8  -6-250.826 310.579   2
  18  -8  -6-112.638 309.253   2
  17  -8  -6 622.496 289.410   2
  16  -8  -6 800.729 277.149   2
  15  -8  -6-56.6849 311.137   2
  14  -8  -6 363.741 275.559   2
  13  -8  -6-134.802 287.908   2
  13   8  -6 985.557 248.585   1
  12  -8  -6-373.916 309.855   2
  12   8  -6 459.768 217.809   1
  11  -8  -6-42.9971 279.705   2
  11   8  -6 698.313 224.693   1
  10   8  -6 626.957 205.334   1
  10  -8  -6-49.7978 260.042   2
   9  -8  -6 742.737 264.525   2
   9   8  -6 528.644 164.631   1
   8   8  -6 848.166 184.689   1
   8  -8  -6 954.291 250.075   2
   7   8  -6 1705.57 216.017   1
  -7   8   6 1367.40 259.934   1
   7  -8  -6 1481.88 288.834   2
   6  -8  -6 3181.18 382.267   2
   6   8  -6 2759.23 278.789   1
  -6   8   6 3016.79 344.170   1
  -5   8   6 620.249 196.545   1
   5   8  -6 736.161 206.921   1
   5  -8  -6 801.079 253.069   2
  -4  -8   6 1772.82 107.954   2
  -4   8   6 1988.47 280.593   1
  -4   8   6 1684.45 113.874   3
   4   8  -6 1860.34 239.698   1
   4  -8  -6 2352.44 313.358   2
   3   8  -6 10.8089 127.555   1
  -3  -8   6 132.731 78.4968   2
  -3   8   6 64.9226 165.669   1
  -3   8   6 94.9724 65.4344   3
   2   8  -6-52.5517 133.273   1
  -2  -8   6 72.8659 80.5366   2
  -2   8   6 18.1680 71.8837   3
   2  -8  -6-324.694 208.551   2
  -2   8   6 206.686 189.404   1
   1  -8  -6 251.754 187.939   2
  -1   8   6 141.533 207.104   1
  -1   8   6 241.422 91.7731   3
   1   8  -6 305.807 143.723   1
   0   8   6 158.463 116.155   3
   0  -8  -6 188.740 199.341   2
  -1  -8  -6 16.9006 149.438   2
   1   8   6 35.1174 112.727   3
   1   8   6 74.3575 187.840   1
   2   8   6 551.715 208.994   1
  -2  -8  -6 831.849 201.807   2
   2   8   6 530.359 148.831   3
  -3  -8  -6 1153.18 237.681   2
   3   8   6 1185.59 215.641   3
   3   8   6 1278.08 282.026   1
   4   8   6 593.262 183.143   3
  -4  -8  -6 556.662 176.178   2
   4   8   6 926.247 273.139   1
  -5  -8  -6-171.282 167.900   2
   5   8   6-114.295 142.227   3
   6   8   6 375.832 174.562   3
   6  -8   6 241.699 133.044   3
   7   8   6 2341.15 323.557   3
   7  -8   6 2324.31 260.509   3
   8  -8   6 297.948 149.634   3
   8   8   6 138.929 173.980   3
   9   8   6 5977.61 528.271   3
   9  -8   6 7004.63 434.218   3
  10   8   6 890.036 268.766   3
  10  -8   6 1269.34 222.163   3
  11  -8   6 2666.17 298.877   3
  11   8   6 2975.14 395.739   3
  12   8   6 1501.13 327.136   3
  12  -8   6 1149.51 232.641   3
  13   8   6 2526.32 400.005   3
  13  -8   6 2572.61 311.633   3
  14  -8   6 133.705 144.807   3
  14   8   6 359.469 264.287   3
  15   8   6 37.6672 199.231   3
  15  -8   6-76.5342 170.743   3
  16   8   6 485.858 257.784   3
  16  -8   6 686.161 213.526   3
  17   8   6 540.182 292.795   3
  18   8   6 495.033 298.272   3
  19   8   6 47.6162 271.777   3
  20   8   6 1420.75 394.754   3
  21   8   6-156.365 249.607   3
  22   8   6 678.062 343.164   3
  23   8   6 422.619 320.901   3
  23  -9  -6 1.89523 361.066   2
  22  -9  -6 739.830 305.635   2
  21  -9  -6-4.66127 298.859   2
  20  -9  -6 1714.10 390.733   2
  19  -9  -6 715.320 321.881   2
  18  -9  -6-379.237 354.055   2
  17  -9  -6-449.288 309.384   2
  16  -9  -6 1342.76 365.073   2
  16   9  -6 2570.52 352.764   1
  15   9  -6 928.355 253.730   1
  15  -9  -6-303.023 306.907   2
  14  -9  -6 1095.47 273.083   2
  14   9  -6 2332.08 334.579   1
  13  -9  -6 2395.70 388.009   2
  13   9  -6 3270.72 359.871   1
  12  -9  -6 101.569 248.313   2
  12   9  -6 258.820 182.085   1
  11   9  -6 207.375 201.316   1
  11  -9  -6 16.5318 239.256   2
  10   9  -6 5810.80 412.124   1
  10  -9  -6 4859.72 498.157   2
   9  -9  -6 447.906 262.649   2
   9   9  -6 379.553 166.558   1
   8   9  -6 278.518 157.468   1
   8  -9  -6 449.061 238.826   2
   7   9  -6 224.724 174.001   1
   7  -9  -6 364.945 230.097   2
  -7   9   6 422.318 217.362   1
   6  -9  -6 4311.92 437.759   2
   6   9  -6 4821.73 379.628   1
  -6   9   6 4191.11 416.535   1
   5   9  -6-123.526 146.719   1
  -5   9   6 23.2572 202.581   1
  -4   9   6 1873.51 311.055   1
   4   9  -6 1913.08 251.696   1
   4  -9  -6 2582.12 366.528   2
  -3  -9   6 3363.38 165.779   2
  -3   9   6 3187.03 157.707   3
   3  -9  -6 3627.30 351.047   2
   3   9  -6 3547.36 336.447   1
  -3   9   6 3867.97 400.301   1
   2   9  -6 1052.30 204.679   1
  -2  -9   6 1149.94 125.615   2
  -2   9   6 1161.58 128.462   3
  -2   9   6 1442.37 293.126   1
   2  -9  -6 970.259 220.095   2
   1  -9  -6 4999.67 393.994   2
  -1   9   6 4793.37 259.648   3
  -1   9   6 4402.46 420.993   1
   1   9  -6 4509.05 375.320   1
   0   9  -6 835.069 212.182   1
   0  -9  -6 775.177 214.579   2
   0   9   6 1066.18 158.398   3
   0   9   6 521.310 199.565   1
  -1  -9  -6 1206.72 239.208   2
   1   9   6 1116.62 167.026   3
   1   9   6 661.585 222.438   1
  -2  -9  -6 667.138 197.554   2
   2   9   6 598.295 162.626   3
   2   9   6 681.067 208.905   1
   3   9   6 956.415 255.198   1
  -3  -9  -6 1003.59 227.705   2
   3   9   6 653.789 172.594   3
  -4  -9  -6 267.970 157.676   2
   4   9   6 319.886 239.694   1
   4   9   6 27.7309 129.834   3
  -5  -9  -6 611.888 182.181   2
   5   9   6 1146.43 311.876   1
   5   9   6 491.346 200.256   3
   6  -9   6 281.830 124.425   3
   6   9   6 827.451 273.952   1
   6   9   6 433.309 186.321   3
   7   9   6 18158.2 840.978   1
   7  -9   6 16613.2 632.739   3
   7   9   6 17264.5 749.448   3
   8   9   6 197.531 172.045   3
   8  -9   6 217.207 157.057   3
   9   9   6 11242.6 670.979   3
   9  -9   6 10989.5 540.234   3
  10   9   6 259.257 208.028   3
  10  -9   6 71.6472 131.886   3
  11   9   6 3484.24 424.467   3
  11  -9   6 3763.17 339.386   3
  12   9   6 58.2239 203.460   3
  12  -9   6 407.164 159.743   3
  13   9   6 2134.76 356.580   3
  13  -9   6 2161.28 295.171   3
  14   9   6 17.7101 218.972   3
  15   9   6 411.536 250.171   3
  16   9   6 0.00000 193.424   3
  17   9   6 4659.54 554.486   3
  18   9   6 406.802 264.736   3
  19   9   6 6034.37 669.686   3
  20   9   6 448.133 356.455   3
  21   9   6 3067.53 532.066   3
  22   9   6 30.5040 302.273   3
  23   9   6-59.1159 278.591   3
  22 -10  -6-188.899 312.761   2
  21 -10  -6-198.848 361.832   2
  20 -10  -6-504.520 381.511   2
  19 -10  -6-75.8364 382.395   2
  18 -10  -6 393.341 236.033   2
  17 -10  -6-202.479 320.727   2
  17  10  -6 820.019 287.114   1
  16 -10  -6 613.280 277.242   2
  16  10  -6 1631.28 318.390   1
  15 -10  -6 939.993 293.422   2
  15  10  -6 1865.15 319.158   1
  14 -10  -6-177.468 298.788   2
  14  10  -6 945.591 253.471   1
  13  10  -6 918.758 229.582   1
  13 -10  -6 537.311 281.340   2
  12 -10  -6 179.705 261.628   2
  12  10  -6 189.030 176.982   1
  11  10  -6 397.702 171.626   1
  11 -10  -6 150.598 228.217   2
  10  10  -6 1793.87 276.398   1
  10 -10  -6 1773.01 354.546   2
   9  10  -6-19.9705 162.763   1
   9 -10  -6 102.532 225.918   2
   8  10  -6 184.200 170.326   1
   8 -10  -6 656.456 281.442   2
   7  10  -6 869.859 227.949   1
   7 -10  -6 1223.24 319.707   2
  -7  10   6 698.555 253.735   1
   6  10  -6 212.241 166.639   1
   6 -10  -6 545.291 277.468   2
  -6  10   6-181.284 216.334   1
   5  10  -6 1087.22 245.034   1
  -5  10   6 519.562 225.570   1
   5 -10  -6 1092.74 297.007   2
  -4  10   6 565.459 221.203   1
   4  10  -6 988.732 230.780   1
   4 -10  -6 854.268 265.093   2
   3  10  -6 536.439 192.737   1
  -3  10   6 759.117 241.055   1
   3 -10  -6 286.526 185.517   2
   2  10  -6-23.3624 163.685   1
  -2  10   6 180.043 230.362   1
   2 -10  -6 179.475 198.811   2
  -1  10   6 643.759 249.770   1
  -1 -10   6 276.855 89.3286   2
   1 -10  -6 433.500 211.016   2
   1  10  -6 232.304 163.021   1
   0  10   6 906.196 223.937   1
   0  10   6 1086.73 156.541   3
   0 -10  -6 1361.47 263.227   2
   0  10  -6 921.307 233.741   1
   1  10   6 290.138 172.789   1
  -1 -10  -6 427.926 226.215   2
   1  10   6 175.697 112.509   3
  -2 -10  -6 420.333 191.698   2
   2  10   6 304.625 133.103   3
   2  10   6 237.038 184.841   1
   3  10   6 102.029 122.492   3
  -3 -10  -6 448.485 214.433   2
   3  10   6 104.363 213.644   1
   4  10   6 230.680 240.598   1
  -4 -10  -6-15.7169 166.267   2
   4  10   6 79.8314 159.559   3
  -5 -10  -6-15.0279 161.909   2
   5  10   6 399.930 239.711   1
   5  10   6 116.906 154.692   3
   6 -10   6 174.886 133.082   3
   6  10   6 328.605 175.317   3
   7  10   6 1530.95 270.991   3
   7  10   6 2414.82 380.951   1
   7 -10   6 1830.98 241.141   3
   8  10   6 1330.17 274.575   3
   8  10   6 2428.08 407.970   1
   8 -10   6 1450.02 220.060   3
   9  10   6 41.7618 190.554   3
   9 -10   6 278.413 152.828   3
  10  10   6 287.239 217.521   3
  11  10   6 1128.64 278.975   3
  12  10   6 503.111 244.767   3
  13  10   6 542.597 218.459   3
  14  10   6 218.903 240.953   3
  15  10   6 72.6849 205.907   3
  16  10   6-14.2215 211.036   3
  17  10   6-33.7038 258.269   3
  18  10   6 173.452 256.709   3
  19  10   6 540.403 286.962   3
  20  10   6 113.019 258.525   3
  21  10   6 1859.23 454.407   3
  22  10   6 322.943 347.726   3
  21 -11  -6-322.383 394.327   2
  20 -11  -6-301.965 320.380   2
  19 -11  -6 405.108 299.423   2
  18 -11  -6-380.409 341.435   2
  17 -11  -6 544.158 272.749   2
  16  11  -6 6903.13 554.754   1
  16 -11  -6 6634.11 683.976   2
  15 -11  -6 369.458 262.884   2
  15  11  -6 770.812 248.782   1
  14  11  -6 6325.18 508.629   1
  14 -11  -6 6617.59 644.446   2
  13 -11  -6 343.533 229.961   2
  13  11  -6 632.085 219.197   1
  12  11  -6 3098.71 367.090   1
  12 -11  -6 2922.15 445.524   2
  11  11  -6 56.8117 174.579   1
  11 -11  -6-105.870 229.830   2
  10  11  -6 1088.60 245.332   1
  10 -11  -6 1295.41 307.112   2
   9  11  -6-195.019 182.981   1
   9 -11  -6 338.488 259.095   2
   8 -11  -6-64.5502 221.054   2
   8  11  -6 124.995 184.246   1
   7  11  -6 763.987 240.357   1
   7 -11  -6 1085.87 329.544   2
  -7  11   6 614.448 214.634   1
   6  11  -6 5032.65 429.619   1
   6 -11  -6 5287.63 490.594   2
  -6  11   6 4868.30 504.542   1
  -5  11   6 469.835 210.492   1
   5  11  -6 534.019 195.491   1
   5 -11  -6 959.414 294.999   2
  -4  11   6 4414.55 468.321   1
   4 -11  -6 4130.85 408.394   2
   4  11  -6 4349.56 414.706   1
   3  11  -6 374.999 191.196   1
   3 -11  -6 197.445 197.557   2
  -3  11   6 287.525 207.533   1
  -2  11   6 1835.77 320.427   1
   2 -11  -6 2317.27 333.324   2
   2  11  -6 1870.11 301.344   1
   1 -11  -6 320.985 203.962   2
  -1  11   6 555.236 242.825   1
   1  11  -6 169.476 165.331   1
   0 -11  -6-7.63997 186.179   2
   0  11  -6 20.9775 173.175   1
   0  11   6 316.858 247.820   1
   1  11   6 983.390 250.098   1
  -1 -11  -6 1534.92 271.404   2
   1 -11   6 1199.32 177.640   2
   2  11   6-98.5180 233.540   1
  -2 -11  -6 94.5488 160.768   2
   2 -11   6-122.150 137.636   2
  -3 -11  -6 254.090 181.766   2
   3  11   6 171.952 193.687   1
  -4 -11  -6 296.603 184.240   2
   4  11   6 160.554 149.589   3
   4  11   6-136.651 214.080   1
   5  11   6-133.508 228.263   1
  -5 -11  -6 6.54638 151.622   2
   5  11   6 66.7753 133.251   3
   6 -11   6 211.814 123.797   3
   6  11   6 464.925 258.082   1
   6  11   6 109.974 158.288   3
   7  11   6 1623.59 276.537   3
   7  11   6 1744.16 339.212   1
   8  11   6-253.419 192.340   3
   8  11   6 136.234 201.412   1
   9  11   6 3125.81 393.635   3
   9  11   6 3970.99 493.625   1
  10  11   6 1145.08 277.624   3
  10  11   6 1822.20 379.376   1
  11  11   6 524.029 304.294   1
  11  11   6 10.7914 199.025   3
  12  11   6 789.854 271.801   3
  13  11   6 133.520 222.043   3
  14  11   6 2943.65 429.237   3
  15  11   6-4.55538 224.149   3
  16  11   6 264.783 242.673   3
  17  11   6 2699.67 457.304   3
  18  11   6 42.0456 241.886   3
  19  11   6 2162.29 424.291   3
  19 -11   6 1421.81 333.588   2
  20  11   6 1545.58 405.956   3
  20 -11   6 1126.66 352.413   2
  21  11   6 1414.84 420.440   3
  21 -11   6 2211.11 503.872   2
  20 -12  -6-483.362 415.142   2
  19 -12  -6-302.259 309.619   2
  18 -12  -6-246.735 343.453   2
  17 -12  -6 381.463 270.897   2
  16 -12  -6-141.584 306.309   2
  15  12  -6 1551.22 318.331   1
  15 -12  -6 1531.26 376.595   2
  14  12  -6 76.2148 180.941   1
  14 -12  -6-189.636 245.829   2
  13  12  -6 375.264 200.102   1
  13 -12  -6 683.010 291.771   2
  12  12  -6-327.425 245.357   1
  12 -12  -6 137.320 221.803   2
  11  12  -6-285.769 237.090   1
  11 -12  -6 574.942 330.794   2
  10 -12  -6 219.742 230.028   2
  10  12  -6-125.498 236.882   1
   9  12  -6 716.284 249.016   1
   9 -12  -6 407.378 256.261   2
   8 -12  -6 2792.12 426.264   2
   8  12  -6 2648.84 349.680   1
   7  12  -6 1440.18 279.084   1
   7 -12  -6 1843.16 362.159   2
  -7  12   6 1544.58 328.589   1
   6 -12  -6 6343.21 546.982   2
  -6  12   6 5869.02 572.148   1
   6  12  -6 5964.87 501.992   1
   5 -12  -6 4097.24 451.406   2
  -5  12   6 4280.50 476.305   1
   5  12  -6 4316.03 431.418   1
  -4  12   6 2396.31 388.588   1
   4  12  -6 2062.60 318.912   1
   4 -12  -6 2367.07 340.018   2
   3  12  -6 36.3704 174.602   1
  -3  12   6 138.746 213.097   1
   3 -12  -6-57.4625 204.412   2
  -2  12   6 1986.73 355.124   1
   2 -12  -6 1706.84 297.506   2
   2  12  -6 1829.26 322.601   1
  -1  12   6 213.660 201.106   1
   1  12  -6 236.569 200.561   1
   1 -12  -6 179.510 201.302   2
   0  12   6 1797.19 361.750   1
   0 -12  -6 1649.52 305.140   2
   1  12   6 262.740 234.935   1
  -1 -12  -6 206.747 200.048   2
   2  12   6-315.987 271.302   1
  -2 -12  -6 44.3866 193.605   2
  -3 -12  -6 186.701 163.695   2
   3  12   6-94.8138 229.503   1
   4  12   6 137.233 213.210   1
   5  12   6 1334.61 310.971   1
   5 -12   6 1445.87 239.076   2
   6 -12   6 702.079 190.518   2
   6  12   6 747.138 257.536   1
   7  12   6 5.20812 223.385   1
   7 -12   6-257.847 181.854   2
   8  12   6 1391.06 260.760   3
   8  12   6 2005.02 383.306   1
   8 -12   6 1158.49 224.055   2
   9  12   6 2233.53 339.948   3
   9  12   6 2910.06 467.788   1
   9 -12   6 2249.57 320.207   2
  10  12   6-42.3311 179.849   3
  10 -12   6-333.217 214.215   2
  11 -12   6 6525.96 570.644   2
  11  12   6 7447.14 669.947   1
  11  12   6 6422.85 573.119   3
  12 -12   6-107.464 242.348   2
  12  12   6 421.118 232.379   3
  13 -12   6 3067.84 438.694   2
  13  12   6 3273.04 449.914   3
  13  12   6 4118.48 552.359   1
  14  12   6 413.861 251.777   3
  14 -12   6-170.873 262.645   2
  15 -12   6 1522.09 331.587   2
  15  12   6 1705.75 383.284   3
  16  12   6 225.788 262.754   3
  16 -12   6 3.33400 285.797   2
  17  12   6 479.655 310.978   3
  17 -12   6 133.898 233.339   2
  18 -12   6 1.27140 319.179   2
  19 -12   6-180.318 274.119   2
  20 -12   6-208.408 350.481   2
  18 -13  -6 561.816 298.430   2
  17 -13  -6-24.7414 300.218   2
  16 -13  -6 176.784 284.983   2
  15 -13  -6 539.713 299.394   2
  14  13  -6 427.579 194.594   1
  14 -13  -6 449.077 302.390   2
  13  13  -6 135.920 187.851   1
  13 -13  -6 183.877 292.084   2
  12  13  -6-561.580 275.084   1
  12 -13  -6 30.6163 229.030   2
  11 -13  -6 95.5157 284.469   2
  11  13  -6 51.3060 201.915   1
  10  13  -6 125.325 184.274   1
  10 -13  -6 292.793 278.578   2
   9  13  -6 120.361 213.241   1
   9 -13  -6 278.065 255.158   2
   8  13  -6 83.0679 211.217   1
   8 -13  -6 459.076 286.888   2
   7  13  -6 866.547 259.373   1
  -7  13   6 1141.77 318.599   1
   7 -13  -6 1694.42 345.758   2
   6  13  -6-97.2282 183.338   1
   6 -13  -6 285.213 230.147   2
  -6  13   6 377.038 268.061   1
  -5  13   6 3946.21 494.395   1
   5  13  -6 3628.34 439.898   1
   5 -13  -6 3373.13 410.923   2
  -4  13   6 318.247 269.985   1
   4  13  -6 152.848 197.135   1
   4 -13  -6 266.603 217.748   2
   3 -13  -6 4804.77 448.907   2
  -3  13   6 5182.64 560.622   1
   3  13  -6 4719.75 492.773   1
   2  13  -6 746.019 221.311   1
  -2  13   6 867.684 327.553   1
   2 -13  -6 960.683 278.129   2
   1 -13  -6 5957.16 471.642   2
   1  13  -6 5889.36 538.484   1
  -1  13   6 5826.05 585.927   1
   0 -13  -6 296.994 196.524   2
   0  13   6-451.506 249.061   1
   1  13   6 2300.22 388.565   1
   2  13   6 531.019 258.569   1
   3  13   6-325.941 279.459   1
   4  13   6-41.6539 263.881   1
   5  13   6-24.7856 253.437   1
   6  13   6 1045.73 300.394   1
   7  13   6 2105.33 414.288   1
   8  13   6 1247.16 329.475   1
   9  13   6 2123.34 397.351   1
   9 -13   6 1927.61 322.161   2
  10  13   6 2339.78 422.642   1
  10 -13   6 1737.12 320.095   2
  11 -13   6 606.600 225.222   2
  11  13   6 1240.21 355.844   1
  12  13   6 1870.02 436.251   1
  12 -13   6 810.875 263.721   2
  13  13   6 930.451 370.288   1
  13 -13   6 57.5581 206.575   2
  14  13   6 614.931 310.784   1
  14 -13   6-78.7542 245.555   2
  15  13   6 956.064 358.575   1
  15 -13   6 195.882 254.643   2
  16 -13   6-190.823 317.119   2
  16  13   6 1204.64 399.886   1
  17 -13   6-309.761 257.256   2
  17  13   6 1345.63 421.776   1
  18 -13   6-531.793 370.234   2
  19 -13   6-369.904 317.776   2
  17 -14  -6 840.599 363.534   2
  16 -14  -6 1099.64 414.240   2
  15 -14  -6-13.6145 241.166   2
  14 -14  -6-157.189 266.224   2
  13 -14  -6 277.617 288.175   2
  12  14  -6 669.286 280.999   1
  12 -14  -6 757.320 333.656   2
  11 -14  -6 354.558 294.336   2
  11  14  -6-20.1094 186.767   1
  10  14  -6 68.0464 216.961   1
  10 -14  -6 558.918 287.419   2
   9  14  -6 581.106 250.707   1
   9 -14  -6 971.774 362.158   2
   8  14  -6 427.003 242.163   1
   8 -14  -6 707.964 305.550   2
   7  14  -6 806.784 263.697   1
   7 -14  -6 989.457 287.230   2
   6  14  -6 98.8743 186.502   1
  -6  14   6-105.095 254.972   1
   6 -14  -6-146.289 248.415   2
   5 -14  -6 283.438 215.672   2
   5  14  -6 210.819 204.683   1
  -5  14   6 435.953 248.403   1
  -4  14   6-40.2459 236.228   1
   4  14  -6 76.3912 201.309   1
   4 -14  -6 119.798 214.312   2
  -3  14   6 609.064 262.738   1
   3  14  -6 486.733 233.287   1
  -2  14   6 241.611 205.954   1
   2  14  -6 147.116 180.707   1
   1  14  -6 271.924 211.628   1
  -1  14   6 275.929 252.949   1
   0  14   6 204.892 242.780   1
   1  14   6 3093.96 442.378   1
   2  14   6 321.206 236.136   1
   3  14   6 4358.84 518.450   1
   4  14   6-0.64605 238.196   1
   5  14   6 4734.89 543.881   1
   6  14   6-183.615 198.217   1
   7  14   6 1959.85 394.451   1
   8  14   6-50.6560 259.292   1
   9  14   6 117.200 190.898   1
  10  14   6-30.2271 247.769   1
  11  14   6 308.023 233.175   1
  12  14   6 251.414 293.398   1
  13  14   6 1666.27 450.557   1
  14  14   6 925.613 414.191   1
  15 -14   6 766.229 282.332   2
  16 -14   6-123.855 253.092   2
  17 -14   6-111.537 268.334   2
  18 -14   6 202.642 268.554   2
  16 -15  -6 319.798 382.507   2
  15 -15  -6 401.804 330.924   2
  14 -15  -6 426.149 318.413   2
  13 -15  -6 344.464 308.697   2
  12 -15  -6 430.492 307.942   2
  11  15  -6 283.691 268.041   1
  11 -15  -6 1331.27 397.911   2
  10  15  -6 561.618 263.958   1
  10 -15  -6 665.117 332.031   2
   9 -15  -6 1209.94 358.410   2
   9  15  -6 627.132 268.706   1
   8  15  -6-329.127 222.280   1
   7  15  -6 103.416 203.402   1
   6  15  -6-266.101 217.201   1
  -6  15   6 202.689 251.474   1
   5  15  -6 92.6698 206.339   1
  -5  15   6-291.799 267.126   1
  -4  15   6 207.166 223.363   1
   4  15  -6 216.709 254.316   1
  -3  15   6 248.223 261.125   1
   3  15  -6 439.751 247.062   1
  -2  15   6 90.8596 264.129   1
   2  15  -6-71.8620 213.895   1
  -1  15   6 408.032 267.561   1
   0  15   6 257.859 263.895   1
   1  15   6 582.284 287.200   1
   2  15   6 461.021 257.436   1
   3  15   6 41.0317 236.046   1
   4  15   6 646.050 346.133   1
   5  15   6 705.858 301.854   1
   6  15   6-96.3740 286.133   1
   7  15   6 1353.75 330.556   1
   8  15   6-305.292 316.246   1
   9  15   6 192.936 213.055   1
  10  15   6-160.303 284.900   1
  11  15   6 231.380 245.970   1
   9  16  -6 172.749 250.652   1
   8  16  -6 827.162 277.299   1
   7  16  -6 216.931 272.053   1
   6  16  -6 775.206 313.442   1
  -6  16   6 546.240 322.775   1
  -5  16   6 127.293 292.361   1
   5  16  -6 42.9539 207.814   1
   4  16  -6 191.828 239.345   1
  -4  16   6-69.6272 276.982   1
  -3  16   6 343.396 280.123   1
   3  16  -6-38.2510 194.725   1
  -2  16   6 580.702 342.661   1
   2  16  -6 453.473 228.079   1
  -1  16   6-105.703 232.144   1
   0  16   6 843.240 356.382   1
   1  16   6-17.9194 238.851   1
   2  16   6 625.537 344.888   1
   3  16   6 1136.49 385.494   1
   4  16   6 189.571 248.274   1
   5  16   6 1745.86 409.583   1
   6  16   6 150.970 280.010   1
   7  16   6-578.022 357.447   1
   7  17  -6-468.148 297.016   1
   6  17  -6 488.976 278.601   1
   5  17  -6 200.440 237.029   1
   4  17  -6 420.555 291.867   1
   3  17  -6 387.339 260.892   1
  28   0  -7-309.265 337.064   2
  27   0  -7-102.912 276.237   2
  26   0  -7-652.454 363.950   2
  25   0  -7-514.536 338.029   2
  24   0  -7-286.595 258.985   2
  23   0  -7-363.354 305.547   2
  22   0  -7-378.647 286.085   2
  21   0  -7-151.554 234.287   2
  20   0  -7-238.912 251.331   2
  19   0  -7-478.284 272.555   2
  18   0  -7-83.1301 231.396   2
  17   0  -7 66.8651 228.633   2
  16   0  -7-230.298 228.857   2
  15   0  -7 16.7374 202.570   2
  14   0  -7-178.555 215.524   2
  13   0  -7-540.965 244.495   2
  12   0  -7-152.175 211.265   2
  11   0  -7-51.9857 166.884   2
  10   0  -7 135.471 145.592   2
   9   0  -7 88.4149 144.184   2
   8   0  -7 142.191 161.781   2
   7   0  -7 50.7848 146.624   2
   7   0  -7 10.3858 49.6576   1
   6   0  -7 66.5026 44.0003   1
   6   0  -7 20.2912 119.327   2
   5   0  -7 111.034 40.9574   1
   5   0  -7 53.6355 146.202   2
   4   0  -7 2.01303 127.047   2
   3   0  -7-24.1335 122.405   2
   2   0  -7-56.8989 126.265   2
  -2   0   7 190.637 59.5468   1
   1   0  -7 294.779 154.417   2
   0   0  -7 59.0972 134.877   2
  -1   0  -7-291.172 164.797   2
   2   0   7 71.0605 108.906   3
   3   0   7 30.4006 121.387   3
   4   0   7 98.4221 117.238   3
   5   0   7 96.4954 138.153   3
   6   0   7 202.574 164.463   3
   7   0   7-69.5038 165.604   3
   8   0   7 90.5734 156.011   3
   9   0   7 11.7656 160.917   3
  10   0   7 83.3732 169.903   3
  11   0   7 62.0698 177.051   3
  12   0   7 501.930 242.688   3
  13   0   7 443.381 236.904   3
  14   0   7-69.5306 196.692   3
  15   0   7-279.940 245.708   3
  16   0   7-144.042 222.200   3
  17   0   7-71.8120 192.624   3
  18   0   7-234.636 225.304   3
  19   0   7 22.4579 229.788   3
  20   0   7 54.4504 227.023   3
  21   0   7-17.5587 232.038   3
  22   0   7-349.171 245.775   3
  23   0   7 241.677 227.133   3
  24   0   7-320.686 300.793   3
  25   0   7 155.605 307.982   3
  26   0   7 342.920 312.771   3
  27   0   7 370.735 342.498   3
  29  -1  -7 1290.52 394.394   2
  28  -1  -7-305.571 328.794   2
  27  -1  -7 1724.73 406.026   2
  26   1  -7 12.6239 268.063   2
  26  -1  -7-439.276 343.815   2
  25   1  -7 763.888 283.770   2
  25  -1  -7 352.167 242.571   2
  24   1  -7-59.2055 233.964   2
  24  -1  -7 57.8000 280.943   2
  23   1  -7-64.4200 270.136   2
  23  -1  -7 29.6052 262.650   2
  22   1  -7-206.146 267.099   2
  22  -1  -7-258.013 308.783   2
  21   1  -7 1347.97 302.487   2
  21  -1  -7 1155.32 308.367   2
  20   1  -7 36.0318 229.207   2
  20  -1  -7-479.063 314.619   2
  19   1  -7 483.921 212.511   2
  19  -1  -7 516.836 235.833   2
  18   1  -7-172.782 233.575   2
  18  -1  -7 117.391 229.384   2
  17   1  -7 5514.53 471.854   2
  17  -1  -7 5470.71 489.728   2
  16   1  -7 139.020 181.383   2
  16  -1  -7 79.2355 250.901   2
  15   1  -7 1273.16 249.029   2
  15  -1  -7 1405.40 255.651   2
  14  -1  -7-218.205 262.450   2
  14   1  -7-314.897 224.245   2
  13  -1  -7 465.380 197.456   2
  13   1  -7 811.224 198.871   2
  12  -1  -7 8044.10 502.557   2
  12   1  -7 8232.86 473.087   2
  11   1  -7 8971.17 484.297   2
  11  -1  -7 9628.09 533.910   2
  10   1  -7 5274.32 360.796   2
  10  -1  -7 4567.05 374.915   2
   9   1  -7 1622.55 228.463   2
   9  -1  -7 1510.88 241.702   2
   8  -1  -7 5913.90 404.261   2
   8   1  -7 5831.77 372.450   2
   8  -1  -7 5343.64 249.166   1
   7   1  -7 2660.34 254.273   2
   7  -1  -7 2451.31 276.836   2
   7  -1  -7 2809.19 170.295   1
   6   1  -7 6004.04 342.326   2
   6  -1  -7 5794.67 378.382   2
   6  -1  -7 5817.57 211.566   1
   5   1  -7 6971.02 360.288   2
   5  -1  -7 6801.62 221.999   1
   5  -1  -7 6880.83 391.808   2
   4  -1  -7 306.447 154.744   2
   4   1  -7 332.734 142.383   2
  -4   1   7 352.850 66.9036   1
   3   1  -7-99.7785 137.137   2
   3  -1  -7 162.320 137.491   2
  -3   1   7 156.292 68.3247   1
   2  -1  -7 2527.32 251.404   2
   2   1  -7 2539.92 232.067   2
  -2   1   7 2489.64 144.136   1
   1   1  -7 5178.51 304.710   2
   1  -1  -7 5147.29 330.374   2
   0   1  -7 28597.1 685.912   2
   0  -1  -7 28978.5 726.673   2
  -1  -1  -7 2383.26 238.631   2
   1   1   7 2467.03 234.685   3
  -2  -1  -7 43131.7 903.107   2
   2   1   7 43696.1 888.203   3
   3  -1   7 955.345 170.456   3
   3   1   7 1086.60 181.389   3
   4   1   7 17116.7 614.935   3
   4  -1   7 18735.9 624.779   3
   5  -1   7 2512.28 256.349   3
   5   1   7 2368.63 257.636   3
   6   1   7 394.368 159.636   3
   6  -1   7 569.996 169.961   3
   7   1   7 168.387 160.387   3
   7  -1   7 319.721 149.548   3
   8   1   7 1832.67 260.120   3
   8  -1   7 1855.24 254.207   3
   9   1   7 243.781 179.335   3
   9  -1   7 385.498 161.210   3
  10  -1   7 2568.44 322.136   3
  10   1   7 2575.55 326.468   3
  11   1   7 478.737 219.110   3
  11  -1   7 319.456 190.368   3
  12  -1   7 1902.43 305.812   3
  12   1   7 1884.41 312.563   3
  13   1   7 679.742 275.797   3
  13  -1   7 1097.12 259.702   3
  14   1   7 1310.38 293.345   3
  14  -1   7 1317.77 299.352   3
  15   1   7 407.655 266.854   3
  15  -1   7 323.823 232.347   3
  16   1   7 200.673 245.373   3
  16  -1   7 752.404 263.070   3
  17  -1   7 260.188 242.560   3
  17   1   7 61.9520 270.135   3
  18  -1   7 134.613 240.983   3
  18   1   7-53.4308 226.583   3
  19   1   7 911.711 353.612   3
  19  -1   7 704.354 280.037   3
  20   1   7 348.163 317.429   3
  20  -1   7 335.088 227.547   3
  21   1   7 1060.55 356.652   3
  21  -1   7 529.357 261.000   3
  22   1   7 677.338 321.057   3
  22  -1   7 459.861 266.371   3
  23   1   7 3493.18 530.826   3
  23  -1   7 3442.17 518.378   3
  24   1   7 268.449 291.013   3
  24  -1   7 73.9772 248.142   3
  25   1   7 3468.65 579.973   3
  25  -1   7 4153.36 600.828   3
  26   1   7-128.260 261.923   3
  26  -1   7 235.223 332.456   3
  27   1   7 958.486 419.994   3
  27  -1   7 330.313 280.961   3
  28  -1   7 119.961 298.036   3
  28  -2  -7 682.163 285.745   2
  27  -2  -7 431.521 301.416   2
  26  -2  -7 367.771 227.831   2
  25  -2  -7 1164.27 325.731   2
  24   2  -7 371.660 213.403   2
  24  -2  -7-143.413 331.925   2
  23   2  -7 430.150 196.750   2
  23  -2  -7-98.4398 304.348   2
  22   2  -7 5.58714 222.326   2
  22  -2  -7-527.250 354.286   2
  21   2  -7-252.546 229.878   2
  21  -2  -7-251.791 330.644   2
  20   2  -7-116.724 219.184   2
  20  -2  -7-106.899 255.154   2
  19   2  -7 185.578 190.099   2
  19  -2  -7-255.374 297.161   2
  18   2  -7-225.815 222.758   2
  18  -2  -7-346.577 286.570   2
  17   2  -7-118.905 212.612   2
  17  -2  -7-602.072 338.911   2
  16   2  -7 123.396 183.663   2
  16  -2  -7-42.8941 244.051   2
  15   2  -7 180.512 165.820   2
  15  -2  -7-65.2070 254.448   2
  14  -2  -7 1531.68 270.774   2
  14   2  -7 1804.81 267.787   2
  13  -2  -7 1590.52 271.682   2
  13   2  -7 1673.73 238.539   2
  12  -2  -7-226.354 240.639   2
[truncated: 495,340 more chars]
