# Supplementary material for: A tetra­nuclear cubane-like nickel(II) complex with a tridentate salicyl­idene­imine Schiff base ligand: tetra­kis­[μ3-4-methyl-N-(2-oxidophen­yl)salicylideneiminato]tetra­kis­[methano­lnickel(II)] methanol 0.8-solvate
Source: Acta Crystallogr E Crystallogr Commun. 2016 Nov 10;72(Pt 12):1776–9. doi: 10.1107/S2056989016017722 (PMC5137606; doi:10.1107/S2056989016017722)
Supplement: Supplementary file 2 [file e-72-01776-Isup2.hkl]

data_I                                                                          
_shelx_title ' exp_2196_5-CH3 in P2(1)/c'                                       
_shelx_refln_list_code          4                                               
_shelx_F_calc_maximum      563.96                                               
_exptl_crystal_F_000      2681.60                                               
_reflns_d_resolution_high  0.7828                                               
                                                                                
loop_                                                                           
 _space_group_symop_operation_xyz                                               
 'x, y, z'                                                                      
 '-x, y+1/2, -z+1/2'                                                            
 '-x, -y, -z'                                                                   
 'x, -y-1/2, z-1/2'                                                             
                                                                                
_cell_length_a    22.5810                                                       
_cell_length_b    13.7701                                                       
_cell_length_c    18.5242                                                       
_cell_angle_alpha  90.000                                                       
_cell_angle_beta   92.125                                                       
_cell_angle_gamma  90.000                                                       
                                                                                
_shelx_F_squared_multiplier     1.000                                           
                                                                                
loop_                                                                           
 _refln_index_h                                                                 
 _refln_index_k                                                                 
 _refln_index_l                                                                 
 _refln_F_squared_calc                                                          
 _refln_F_squared_meas                                                          
 _refln_F_squared_sigma                                                         
 _refln_observed_status                                                         
   5   0   0        191.87        168.51        81.11 o                         
   6   0   0        165.17        341.06       180.91 o                         
   7   0   0        551.22        924.87       219.16 o                         
   8   0   0      39504.03      37646.21       974.55 o                         
   9   0   0        819.44       1154.29       260.08 o                         
  10   0   0      57579.36      57708.67      1347.57 o                         
  11   0   0       8328.92       9030.79       596.66 o                         
  12   0   0      33484.43      32586.26      1118.65 o                         
  13   0   0      13412.12      14865.63       814.70 o                         
  14   0   0       4886.71       5263.33       521.88 o                         
  15   0   0       5818.73       5704.59       584.71 o                         
  16   0   0       4692.23       4645.13       561.51 o                         
  17   0   0      30656.11      31882.56      1358.91 o                         
  18   0   0       6281.04       6732.49       691.20 o                         
  19   0   0         87.11        500.43       301.40 o                         
  20   0   0       4200.32       3753.24       577.88 o                         
  21   0   0        379.73        491.49       381.58 o                         
  22   0   0         10.97         90.95       319.63 o                         
  23   0   0       3216.96       3181.08       615.19 o                         
  24   0   0        460.36        339.57       304.89 o                         
  25   0   0        384.07        172.48       306.50 o                         
  26   0   0       1291.75       1046.82       401.79 o                         
  27   0   0        427.78        786.19       444.66 o                         
  28   0   0        851.79        655.94       408.08 o                         
   5   1   0        843.36        620.91        77.18 o                         
   6   1   0       1450.50       2010.55       136.62 o                         
   7   1   0       1311.36       1703.48       176.83 o                         
   8   1   0      12368.23      10979.72       387.38 o                         
   9   1   0       1541.15       1566.17       189.75 o                         
  10   1   0      24248.56      23600.17       614.73 o                         
  11   1   0       6954.58       7650.15       388.56 o                         
  12   1   0      34430.58      35173.68      1095.46 o                         
  13   1   0        612.15        809.72       212.17 o                         
  14   1   0      12222.09      11834.93       538.35 o                         
  15   1   0       2976.14       3233.21       323.78 o                         
  16   1   0       1640.13       1773.96       278.00 o                         
  17   1   0       4043.17       4104.48       388.45 o                         
  18   1   0        381.79        650.38       260.85 o                         
  19   1   0       1044.12        689.91       273.40 o                         
  20   1   0          5.33         86.91       262.40 o                         
  21   1   0         93.14        220.38       227.32 o                         
  22   1   0       1415.55       1143.73       299.24 o                         
  23   1   0        397.42        130.07       169.10 o                         
  24   1   0        889.76        445.95       253.88 o                         
  25   1   0       6859.84       5721.70       521.75 o                         
  26   1   0        332.86        323.06       246.83 o                         
  27   1   0       3595.01       2697.19       425.52 o                         
  28   1   0          6.37       -131.86       263.71 o                         
   4   2   0      12613.98      14515.54       457.32 o                         
   5   2   0        473.89        360.60        78.01 o                         
   6   2   0       8207.31       9633.51       240.81 o                         
   7   2   0       4318.31       5197.38       202.34 o                         
   8   2   0      22732.52      25099.82       552.39 o                         
   9   2   0      12152.55      14131.97       458.97 o                         
  10   2   0      12299.80      11600.19       444.14 o                         
  11   2   0      22105.96      22568.94       630.91 o                         
  12   2   0      16932.73      17287.14       585.04 o                         
  13   2   0      20724.56      21095.54       675.52 o                         
  14   2   0      10695.94      10248.38       502.20 o                         
  15   2   0       5639.16       5802.57       409.79 o                         
  16   2   0         10.15         29.97       202.31 o                         
  17   2   0        492.40        872.56       216.07 o                         
  18   2   0       1973.19       1936.17       306.66 o                         
  19   2   0        529.50        314.36       235.22 o                         
  20   2   0       1876.34       2185.10       342.61 o                         
  21   2   0       4257.90       4114.12       355.71 o                         
  22   2   0       2564.02       2257.85       294.63 o                         
  23   2   0       7142.26       7226.77       457.01 o                         
  24   2   0       1622.87       1297.72       280.48 o                         
  25   2   0       1799.26       1934.81       604.08 o                         
  26   2   0       1670.39       1230.75       311.08 o                         
  27   2   0        101.37        115.12       263.98 o                         
  28   2   0         43.97       -223.65       447.31 o                         
   1   3   0       4603.32       4705.88       174.19 o                         
   2   3   0      14511.61      15581.06       238.58 o                         
   3   3   0        241.39        251.91       100.26 o                         
   4   3   0      14513.21      15845.50       622.82 o                         
   5   3   0       4972.66       5600.13       156.90 o                         
   6   3   0      10385.56      11375.63       243.87 o                         
   7   3   0        524.95       1008.99       111.48 o                         
   8   3   0       7399.97       8816.94       256.67 o                         
   9   3   0       4993.86       4300.92       272.96 o                         
  10   3   0       4073.53       5074.34       393.78 o                         
  11   3   0       2024.64       2457.31       234.04 o                         
  12   3   0       3144.44       2963.19       270.07 o                         
  13   3   0        315.66        404.38       174.17 o                         
  14   3   0       8165.42       7736.50       447.80 o                         
  15   3   0       2022.02       1727.84       253.67 o                         
  16   3   0       7436.87       7280.21       464.57 o                         
  17   3   0       1632.12       1493.74       293.78 o                         
  18   3   0       4523.03       4046.71       395.57 o                         
  19   3   0        447.45        330.30       210.38 o                         
  20   3   0       1774.93       1511.46       241.27 o                         
  21   3   0       1852.96       1663.37       260.68 o                         
  22   3   0        102.51       -121.09       242.18 o                         
  23   3   0        142.98       -107.23       214.46 o                         
  24   3   0          0.12       -104.06       208.11 o                         
  25   3   0       2155.89       1704.30       332.33 o                         
  26   3   0         82.87       -178.15       356.30 o                         
  27   3   0       1125.88       1056.11       461.74 o                         
  28   3   0          7.18       -138.21       374.20 o                         
   0   4   0     101553.10     105704.96       701.75 o                         
   1   4   0     108809.47     113242.75       465.34 o                         
   2   4   0       6227.09       6759.80       156.59 o                         
   3   4   0       8151.12       9800.20       214.25 o                         
   4   4   0      17458.18      19957.51       274.35 o                         
   5   4   0       2369.68       2226.35        94.13 o                         
   6   4   0        601.44        430.57       104.01 o                         
   7   4   0        559.24        454.23        79.51 o                         
   8   4   0      18813.48      19768.18       359.40 o                         
   9   4   0      13384.18      12726.42       419.28 o                         
  10   4   0       4035.34       3641.49       360.63 o                         
  11   4   0      17001.60      16280.14       524.21 o                         
  12   4   0       9375.68       8982.25       422.24 o                         
  13   4   0      19779.57      18231.39       610.79 o                         
  14   4   0       5219.82       5571.38       379.61 o                         
  15   4   0       3345.93       3105.55       319.25 o                         
  16   4   0        424.83        486.26       211.45 o                         
  17   4   0        554.93        358.72       199.03 o                         
  18   4   0       2758.61       2555.57       437.85 o                         
  19   4   0       1848.04       1813.88       244.99 o                         
  20   4   0        707.52        532.80       213.89 o                         
  21   4   0       8449.07       7842.73       553.76 o                         
  22   4   0       3593.71       3225.08       385.36 o                         
  23   4   0       4554.28       3911.23       406.42 o                         
  24   4   0        307.27        -54.37       316.38 o                         
  25   4   0       1262.06       1075.23       446.59 o                         
  26   4   0        949.34        906.00       471.95 o                         
  27   4   0         58.06       -239.02       478.04 o                         
   1   5   0     111002.73     113806.79       471.14 o                         
   2   5   0      78644.55      73934.82       408.83 o                         
   3   5   0      12576.68      12459.30       172.86 o                         
   4   5   0      65948.72      60062.81       952.97 o                         
   5   5   0       1022.24        837.22        68.98 o                         
   6   5   0      27672.63      25491.68       292.59 o                         
   7   5   0        127.77        156.80        47.25 o                         
   8   5   0       4282.73       4319.82       154.17 o                         
   9   5   0          4.06         72.73        77.65 o                         
  10   5   0       3605.82       3726.88       254.59 o                         
  11   5   0       8544.67       7828.07       366.91 o                         
  12   5   0      49390.54      49479.47      1726.73 o                         
  13   5   0       3763.38       3837.90       306.60 o                         
  14   5   0      34375.27      33922.12       734.23 o                         
  15   5   0       1166.48       1081.81       197.71 o                         
  16   5   0      19069.49      18376.15       585.95 o                         
  17   5   0        164.96        150.95       189.47 o                         
  18   5   0       2152.63       2218.80       294.16 o                         
  19   5   0         22.25       -100.64       201.27 o                         
  20   5   0        361.93        120.75       212.45 o                         
  21   5   0       1667.40       1480.17       292.29 o                         
  22   5   0       1026.58        974.19       268.40 o                         
  23   5   0       1356.20        305.79       385.80 o                         
  24   5   0       4367.59       3381.73       649.68 o                         
  25   5   0         18.95       -198.35       396.70 o                         
  26   5   0       1188.61        837.67       428.77 o                         
  27   5   0         20.84        381.26       460.81 o                         
   0   6   0      68258.42      65159.06       626.28 o                         
   1   6   0       4676.68       4888.45       127.98 o                         
   2   6   0      98197.51      97897.98       645.10 o                         
   3   6   0        391.01        436.26        51.09 o                         
   4   6   0      47724.32      46329.85       535.52 o                         
   5   6   0        201.31         91.36        31.71 o                         
   6   6   0        487.97        459.57        75.91 o                         
   7   6   0        104.79          4.10        46.95 o                         
   8   6   0        912.83        921.49       190.83 o                         
   9   6   0        420.81        266.27       111.98 o                         
  10   6   0       7346.38       6873.60       230.91 o                         
  11   6   0      14923.29      14156.10       464.76 o                         
  12   6   0       5830.23       5699.65       352.32 o                         
  13   6   0      13323.06      13124.79       505.50 o                         
  14   6   0        424.60        465.73       213.09 o                         
  15   6   0       4040.48       4108.96       334.19 o                         
  16   6   0         26.97        -92.25       203.83 o                         
  17   6   0       3599.71       3608.19       335.77 o                         
  18   6   0       1012.39        910.90       226.18 o                         
  19   6   0       5383.77       5383.74       431.26 o                         
  20   6   0       1684.24       1179.21       384.67 o                         
  21   6   0        715.46        874.53       416.22 o                         
  22   6   0         49.72       -192.80       385.59 o                         
  23   6   0        562.27        239.72       361.47 o                         
  24   6   0       1969.20       1390.32       508.16 o                         
  25   6   0       1049.83       1018.54       539.04 o                         
  26   6   0       2673.25       2922.38       694.40 o                         
   1   7   0      22476.70      22612.48       305.69 o                         
   2   7   0      16173.27      15970.02       249.03 o                         
   3   7   0       6551.70       6349.76       153.97 o                         
   4   7   0      35059.48      32578.34       399.86 o                         
   5   7   0       2226.07       2009.76       203.48 o                         
   6   7   0      13976.68      13369.19       499.63 o                         
   7   7   0       5818.35       5403.01       139.31 o                         
   8   7   0      21040.34      20172.29       293.06 o                         
   9   7   0       1455.67       1485.45       150.95 o                         
  10   7   0       2542.65       2910.71       292.66 o                         
  11   7   0       2052.85       2069.04       153.03 o                         
  12   7   0       5771.08       5997.72       317.25 o                         
  13   7   0        209.10         80.71       258.44 o                         
  14   7   0       3381.70       3393.92       283.80 o                         
  15   7   0        170.36         78.92       266.78 o                         
  16   7   0        846.22        841.07       205.63 o                         
  17   7   0       1452.70       1308.85       454.74 o                         
  18   7   0        730.41        242.39       337.36 o                         
  19   7   0       1434.82       1601.24       463.52 o                         
  20   7   0        159.39         82.58       401.31 o                         
  21   7   0        793.05        439.25       362.82 o                         
  22   7   0        142.12       -215.53       431.05 o                         
  23   7   0       3733.44       4417.96       740.07 o                         
  24   7   0         54.11         -0.59       328.25 o                         
  25   7   0       5330.68       5671.51       909.58 o                         
   0   8   0        912.21        743.37       148.07 o                         
   1   8   0         54.59         26.31        71.92 o                         
   2   8   0       2626.92       2512.53       118.33 o                         
   3   8   0        264.29        231.61       105.69 o                         
   4   8   0       2912.40       2723.98       144.02 o                         
   5   8   0        890.84        883.60       201.87 o                         
   6   8   0       1075.17       1635.65       240.32 o                         
   7   8   0       3133.70       2750.66       418.64 o                         
   8   8   0        263.74         12.82       122.55 o                         
   9   8   0       3378.26       2938.18       149.17 o                         
  10   8   0        392.91        463.74        94.40 o                         
  11   8   0       3427.47       3096.93       314.26 o                         
  12   8   0        350.37        287.80       141.76 o                         
  13   8   0       4281.26       3489.72       522.34 o                         
  14   8   0        293.84         78.65       284.94 o                         
  15   8   0       2941.14       2281.86       503.78 o                         
  16   8   0        368.26        305.08       319.61 o                         
  17   8   0        430.76        173.53       390.78 o                         
  18   8   0         12.87       -189.14       378.29 o                         
  19   8   0         39.37       -142.70       285.40 o                         
  20   8   0        255.10        -74.38       366.52 o                         
  21   8   0        215.94         50.39       351.96 o                         
  22   8   0        257.62        316.38       444.92 o                         
  23   8   0          6.94       -172.52       345.04 o                         
  24   8   0       1435.73       1270.10       528.33 o                         
  25   8   0          0.42        -51.88       443.79 o                         
   1   9   0       6953.17       6534.98       235.71 o                         
   2   9   0        370.28        258.07        88.50 o                         
   3   9   0        810.52        832.83        92.27 o                         
   4   9   0      12344.31      12014.82       425.97 o                         
   5   9   0       2261.22       2262.97       230.37 o                         
   6   9   0      21155.23      22123.81       708.71 o                         
   7   9   0       5366.16       5111.98       380.95 o                         
   8   9   0       2193.74       2668.77       321.69 o                         
   9   9   0       3410.34       3711.66       366.87 o                         
  10   9   0        371.06        577.52       304.72 o                         
  11   9   0          0.77        310.01       318.81 o                         
  12   9   0       1322.54       1087.88       378.43 o                         
  13   9   0        467.32        150.78       319.00 o                         
  14   9   0       4750.68       5247.13       657.89 o                         
  15   9   0       1395.68       1698.78       461.22 o                         
  16   9   0       8384.43       7566.58       810.89 o                         
  17   9   0       8898.87       9373.46       923.19 o                         
  18   9   0       1216.87       1266.16       415.07 o                         
  19   9   0       3631.73       3327.27       636.41 o                         
  20   9   0        916.96       1429.64       538.03 o                         
  21   9   0         28.28        242.41       368.44 o                         
  22   9   0         56.01       -233.93       467.85 o                         
  23   9   0        362.79        363.24       452.16 o                         
  24   9   0          6.90       -205.72       411.43 o                         
   0  10   0      18731.71      18152.58       563.37 o                         
   1  10   0       2104.56       2111.11       162.86 o                         
   2  10   0       6726.04       6576.06       202.66 o                         
   3  10   0       2564.37       2613.62       144.05 o                         
   4  10   0       1190.27       1026.20       115.35 o                         
   5  10   0       2136.05       2171.98       234.11 o                         
   6  10   0        142.53        325.89       297.39 o                         
   7  10   0       1319.53       1530.82       278.32 o                         
   8  10   0       3837.58       4720.67       396.35 o                         
   9  10   0         19.31        290.26       212.74 o                         
  10  10   0       2831.26       3593.07       383.89 o                         
  11  10   0        515.44        824.70       348.91 o                         
  12  10   0       1901.90       2309.97       510.26 o                         
  13  10   0        580.64        537.17       341.70 o                         
  14  10   0        157.02        394.40       344.27 o                         
  15  10   0       1599.78       1206.06       371.93 o                         
  16  10   0        415.47        180.36       318.72 o                         
  17  10   0        526.55        523.33       349.74 o                         
  18  10   0        675.94        760.57       395.73 o                         
  19  10   0        141.97         90.75       345.54 o                         
  20  10   0        568.28        268.33       411.21 o                         
  21  10   0        231.51         89.77       390.43 o                         
  22  10   0        827.01       1413.81       538.37 o                         
  23  10   0        446.12        848.43       576.41 o                         
   1  11   0       4891.35       4467.13       220.18 o                         
   2  11   0        281.15        243.53       112.43 o                         
   3  11   0        161.44        -86.50       173.00 o                         
   4  11   0       5875.24       5289.53       422.80 o                         
   5  11   0       5920.87       5514.93       333.67 o                         
   6  11   0      13949.99      15095.52       651.71 o                         
   7  11   0         32.55        146.49       196.07 o                         
   8  11   0        183.22        398.15       223.91 o                         
   9  11   0        244.31        497.52       245.82 o                         
  10  11   0         56.33        260.62       243.41 o                         
  11  11   0       2384.25       2428.57       345.25 o                         
  12  11   0       8213.14       8961.58       576.09 o                         
  13  11   0       1827.12       2422.00       401.71 o                         
  14  11   0      16391.49      16966.58      1346.13 o                         
  15  11   0        963.65       1182.67       472.86 o                         
  16  11   0       7177.57       8073.88       872.99 o                         
  17  11   0       2322.11       2588.40       598.80 o                         
  18  11   0       2710.84       2750.34       646.56 o                         
  19  11   0       1796.84       1604.51       540.94 o                         
  20  11   0         51.19        455.55       469.27 o                         
  21  11   0         29.86        -71.20       384.14 o                         
  22  11   0        862.77       1016.35       530.77 o                         
   0  12   0       5039.16       4321.49       599.83 o                         
   1  12   0        391.22        667.64       179.42 o                         
   2  12   0         22.98        145.41       140.15 o                         
   3  12   0        271.07          0.13       159.61 o                         
   4  12   0          2.95        -81.40       162.79 o                         
   5  12   0        689.51        330.59       217.34 o                         
   6  12   0       3192.83       2833.50       321.11 o                         
   7  12   0          7.85       -113.07       226.13 o                         
   8  12   0       2347.71       2304.13       596.19 o                         
   9  12   0       1094.81       1365.58       401.07 o                         
  10  12   0       1035.24        838.34       256.56 o                         
  11  12   0       5834.71       6688.95       532.17 o                         
  12  12   0         20.19        137.87       248.05 o                         
  13  12   0       5798.54       6893.63       547.72 o                         
  14  12   0         12.61        281.78       437.76 o                         
  15  12   0       4041.95       5165.23       517.84 o                         
  16  12   0        163.80        293.57       649.25 o                         
  17  12   0        869.01       1932.73       499.24 o                         
  18  12   0         59.10        246.93       688.57 o                         
  19  12   0          1.96        -88.99       389.84 o                         
  20  12   0        558.66        719.90       516.87 o                         
  21  12   0       1041.02       1598.36       578.08 o                         
   1  13   0       1471.05       1141.61       269.34 o                         
   2  13   0       5670.20       4826.34       459.75 o                         
   3  13   0       2168.42       2098.91       342.81 o                         
   4  13   0       2434.77       2460.25       265.96 o                         
   5  13   0         74.01        -19.63       190.95 o                         
   6  13   0       2886.83       2700.77       330.88 o                         
   7  13   0        369.57       -111.65       234.00 o                         
   8  13   0       5299.28       5019.09       423.60 o                         
   9  13   0         23.98       -107.70       215.41 o                         
  10  13   0       1326.52       2011.30       884.45 o                         
  11  13   0        219.47        297.43       239.14 o                         
  12  13   0        502.63        883.74       596.40 o                         
  13  13   0        963.15       1170.77       300.23 o                         
  14  13   0        169.89        742.75       303.64 o                         
  15  13   0        364.45        824.59       322.24 o                         
  16  13   0        283.27        679.33       353.74 o                         
  17  13   0        261.66       1052.61       339.31 o                         
  18  13   0        175.22        518.24       524.62 o                         
  19  13   0        472.88       1286.46       538.08 o                         
   0  14   0       3649.88       4735.55       660.29 o                         
   1  14   0        593.48        460.29       243.30 o                         
   2  14   0       4868.77       5007.27       489.75 o                         
   3  14   0       2601.54       2155.50       351.53 o                         
   4  14   0       3378.59       2918.04       388.18 o                         
   5  14   0       1059.50        875.26       392.13 o                         
   6  14   0        137.66        425.19       292.55 o                         
   7  14   0         97.54       -163.08       326.15 o                         
   8  14   0        556.72        401.54       210.85 o                         
   9  14   0          0.53       -130.31       260.61 o                         
  10  14   0       1514.71       1150.36       282.44 o                         
  11  14   0         17.37        -86.19       232.36 o                         
  12  14   0        822.73       1084.40       313.58 o                         
  13  14   0          1.47        449.22       655.54 o                         
  14  14   0          3.82        324.11       343.84 o                         
  15  14   0          3.80        449.54       333.79 o                         
  16  14   0        201.29        659.43       361.33 o                         
  17  14   0       1411.75       2323.73       453.70 o                         
   1  15   0        140.30        627.38       296.05 o                         
   2  15   0        149.82        -50.24       224.16 o                         
   3  15   0          9.73        109.07       205.34 o                         
   4  15   0         66.00        -25.87       333.79 o                         
   5  15   0        230.13        483.35       427.43 o                         
   6  15   0        214.51        618.59       404.00 o                         
   7  15   0       1096.01       1838.60       532.77 o                         
   8  15   0          3.82         62.10       322.11 o                         
   9  15   0        213.74        -91.75       428.05 o                         
  10  15   0        576.71        892.42       395.81 o                         
  11  15   0        671.94       -166.43       370.70 o                         
  12  15   0         51.15       -214.51       429.02 o                         
  13  15   0         56.01       -203.70       407.40 o                         
  14  15   0        300.46        276.71       371.56 o                         
  15  15   0        259.27       -270.67       541.34 o                         
   0  16   0       7007.34       6788.84       867.90 o                         
   1  16   0        302.71          3.27       224.48 o                         
   2  16   0       1382.51       1306.99       337.97 o                         
   3  16   0          1.34        156.17       302.01 o                         
   4  16   0        809.21       1894.37       568.31 o                         
   5  16   0          7.87         72.66       358.36 o                         
   6  16   0        110.45        193.60       358.63 o                         
   7  16   0         55.81        259.97       423.25 o                         
   8  16   0       1791.00       2473.41       599.45 o                         
   9  16   0        742.84        886.11       402.40 o                         
  10  16   0       3932.32       2956.10       610.90 o                         
  11  16   0         24.97       -210.18       420.36 o                         
   1  17   0         11.16       -123.01       246.03 o                         
   2  17   0         61.25        206.32       289.22 o                         
   3  17   0        498.19        885.08       442.65 o                         
   4  17   0         37.65        584.70       437.84 o                         
   5  17   0        195.13        307.60       385.34 o                         
   6  17   0          1.41        312.01       361.86 o                         
   7  17   0        146.00        418.12       452.23 o                         
 -28   1   1          0.33       -157.09       314.18 o                         
 -27   1   1        603.57        660.11       301.07 o                         
 -26   1   1        153.35        187.32       363.95 o                         
 -25   1   1        952.08        825.06       279.05 o                         
 -24   1   1       2878.01       2586.17       517.37 o                         
 -23   1   1       2298.01       1659.00       311.04 o                         
 -22   1   1          9.05        -87.86       245.00 o                         
 -21   1   1       1716.09       1301.41       277.63 o                         
 -20   1   1       1569.20       1152.65       206.11 o                         
 -19   1   1        836.33        457.45       159.11 o                         
 -18   1   1       2896.20       2502.93       262.05 o                         
 -17   1   1       1006.46       1188.44       260.78 o                         
 -16   1   1         80.30         58.98       191.35 o                         
 -15   1   1       1282.55       1578.05       261.10 o                         
 -14   1   1       1731.21       1738.78       257.84 o                         
 -13   1   1      16130.08      17132.16       602.62 o                         
 -12   1   1      18918.88      20451.59       624.86 o                         
 -11   1   1      23413.83      24000.91       644.49 o                         
 -10   1   1      16229.53      17376.48       520.69 o                         
  -9   1   1      11406.71      11590.97       411.50 o                         
  -8   1   1      10285.33      10151.31       367.26 o                         
  -7   1   1       4749.77       5333.60       321.38 o                         
  -6   1   1        791.40        885.08       106.07 o                         
  -5   1   1      40369.39      43222.24       593.04 o                         
   5   1   1       3724.10       4267.15       143.95 o                         
   6   1   1      15543.62      15862.48       319.62 o                         
   7   1   1          4.19        -18.83       162.24 o                         
   8   1   1      60196.91      62580.55      1649.28 o                         
   9   1   1       4831.97       4318.50       283.04 o                         
  10   1   1      58480.88      64913.48      1025.28 o                         
  11   1   1      10851.23      11790.44       474.40 o                         
  12   1   1       1384.59       1580.03       225.63 o                         
  13   1   1       3747.24       3415.54       306.41 o                         
  14   1   1        246.66        678.93       230.56 o                         
  15   1   1       1731.20       1869.52       279.05 o                         
  16   1   1      10325.60      10625.53       557.89 o                         
  17   1   1        150.82        206.72       202.19 o                         
  18   1   1       8674.00       7681.56       878.66 o                         
  19   1   1       1842.38       1606.16       304.50 o                         
  20   1   1       3179.27       3164.27       384.91 o                         
  21   1   1         33.80         92.81       270.69 o                         
  22   1   1       7054.26       7405.02       580.40 o                         
  23   1   1       1522.92       1495.58       343.99 o                         
  24   1   1        168.57         41.13       234.75 o                         
  25   1   1        895.47        791.88       242.79 o                         
  26   1   1       1380.04       1248.34       247.60 o                         
  27   1   1         43.74       -142.94       285.88 o                         
  28   1   1       2582.23       2542.54       425.19 o                         
 -28   2   1       1229.82        876.64       432.15 o                         
 -27   2   1       1686.86       1608.91       370.38 o                         
 -26   2   1       8758.30       7090.01       593.04 o                         
 -25   2   1       1174.98        938.93       436.54 o                         
 -24   2   1      10327.64      10007.10       656.22 o                         
 -23   2   1       1819.02       1733.01       324.16 o                         
 -22   2   1        247.42         37.67       284.91 o                         
 -21   2   1       4374.74       4029.12       404.71 o                         
 -20   2   1       1081.13        703.38       250.21 o                         
 -19   2   1       2226.90       2070.18       314.72 o                         
 -18   2   1       1377.68       1081.46       214.92 o                         
 -17   2   1        230.05        152.90       174.94 o                         
 -16   2   1       1363.70       1616.13       211.42 o                         
 -15   2   1       1379.17       1602.49       257.85 o                         
 -14   2   1       3522.87       3981.86       336.38 o                         
 -13   2   1       8835.56       8615.80       434.42 o                         
 -12   2   1        192.36        137.31       149.95 o                         
 -11   2   1      51713.29      55312.46       959.82 o                         
 -10   2   1       1875.95       2081.12       209.12 o                         
  -9   2   1      39769.51      40059.14      1158.79 o                         
  -8   2   1         26.55        143.74       122.41 o                         
  -7   2   1      27765.36      26881.37       415.89 o                         
  -6   2   1       2369.21       2622.76       122.89 o                         
  -5   2   1       2073.73       2636.46       119.63 o                         
  -4   2   1      28961.94      29600.56       273.57 o                         
  -3   2   1       9778.68       6485.15       297.86 o                         
   3   2   1      11146.07      11973.17       319.46 o                         
   4   2   1      12839.22      12408.06       202.61 o                         
   5   2   1       3377.47       3433.75       146.01 o                         
   6   2   1       4075.14       3704.52       181.20 o                         
   7   2   1        106.44        -18.83       134.88 o                         
   8   2   1        160.97        106.91       133.03 o                         
   9   2   1       5648.96       6025.90       318.55 o                         
  10   2   1      13321.73      14707.12       493.70 o                         
  11   2   1        141.31        237.51       182.60 o                         
  12   2   1       6734.41       7237.47       404.37 o                         
  13   2   1       1429.41       1428.95       239.01 o                         
  14   2   1        489.02        558.37       203.81 o                         
  15   2   1       1853.56       1716.93       267.85 o                         
  16   2   1         59.70         89.77       198.78 o                         
  17   2   1        926.56        971.55       247.75 o                         
  18   2   1        170.75        628.91       239.26 o                         
  19   2   1       3561.57       3518.80       398.90 o                         
  20   2   1        967.70        893.76       272.71 o                         
  21   2   1        260.50        294.78       232.92 o                         
  22   2   1          7.00       -128.40       256.81 o                         
  23   2   1        511.53        291.83       250.38 o                         
  24   2   1       1512.49       1680.24       280.68 o                         
  25   2   1       3504.91       3594.80       388.66 o                         
  26   2   1       4693.30       4327.22       402.45 o                         
  27   2   1       2865.62       2234.36       387.62 o                         
  28   2   1       1021.26        529.21       371.75 o                         
 -28   3   1        580.91        286.79       430.32 o                         
 -27   3   1       3434.31       3446.06       712.14 o                         
 -26   3   1        538.87        906.66       503.74 o                         
 -25   3   1       8528.26       8080.28       616.53 o                         
 -24   3   1       1358.82       1535.47       314.79 o                         
 -23   3   1      16805.13      16390.57       805.90 o                         
 -22   3   1       3149.85       2833.63       365.60 o                         
 -21   3   1      16946.71      16411.46       752.97 o                         
 -20   3   1       7104.20       6368.99       480.45 o                         
 -19   3   1       7349.45       6995.93       387.39 o                         
 -18   3   1       1201.35       1049.27       245.03 o                         
 -17   3   1       1552.82       1375.93       244.40 o                         
 -16   3   1       2414.00       2498.06       249.01 o                         
 -15   3   1      15710.98      15349.92       517.45 o                         
 -14   3   1      10009.59       9921.20       406.71 o                         
 -13   3   1      34172.80      34924.07       705.97 o                         
 -12   3   1      14028.82      13015.13       419.90 o                         
 -11   3   1      25796.67      24827.55       579.91 o                         
 -10   3   1      31631.28      32575.48       684.98 o                         
  -9   3   1      27264.81      26969.00       505.75 o                         
  -8   3   1       4092.76       4361.30       197.95 o                         
  -7   3   1       2232.41       2411.22       154.41 o                         
  -6   3   1        570.50        717.87       123.89 o                         
  -5   3   1       7928.08       8300.72       170.63 o                         
  -4   3   1      98055.77     108132.04      1424.98 o                         
  -3   3   1      63661.26      66853.70       528.38 o                         
  -2   3   1          4.99        439.36        70.24 o                         
  -1   3   1       1765.86       1802.60        95.89 o                         
   0   3   1       9377.13       7771.81       102.81 o                         
   1   3   1      26906.04      28426.31       210.81 o                         
   2   3   1          0.14         77.56        42.26 o                         
   3   3   1      14591.67      16282.90       211.61 o                         
   4   3   1        983.99        950.42        85.63 o                         
   5   3   1      33527.76      35963.08       406.43 o                         
   6   3   1        139.73        179.27        81.80 o                         
   7   3   1      62807.10      65750.85       865.09 o                         
   8   3   1      37105.51      38979.96       704.55 o                         
   9   3   1       1450.72       1400.87       207.20 o                         
  10   3   1       8984.08       8821.50       395.23 o                         
  11   3   1       7701.14       8472.39       400.48 o                         
  12   3   1      40528.91      39787.48      1144.38 o                         
  13   3   1        361.33        590.11       183.58 o                         
  14   3   1      16667.71      17059.87       641.55 o                         
  15   3   1       4369.53       4502.34       503.60 o                         
  16   3   1       1484.55       1764.78       291.19 o                         
  17   3   1       6206.77       5680.77       443.41 o                         
  18   3   1        245.39        604.39       246.62 o                         
  19   3   1         11.91         69.88       217.32 o                         
  20   3   1       1133.61       1086.80       269.66 o                         
  21   3   1        305.77        399.74       261.17 o                         
  22   3   1       4663.34       4998.39       489.84 o                         
  23   3   1        541.79        375.08       221.75 o                         
  24   3   1       2806.95       2842.29       340.91 o                         
  25   3   1        236.26        428.55       264.59 o                         
  26   3   1       2267.98       2281.10       292.25 o                         
  27   3   1       1016.33        637.83       468.30 o                         
  28   3   1        299.86        470.65       416.69 o                         
 -27   4   1        271.07        336.97       495.02 o                         
 -26   4   1         94.36         91.09       392.73 o                         
 -25   4   1       1625.76       2053.31       607.94 o                         
 -24   4   1       4464.37       4088.23       687.27 o                         
 -23   4   1        466.83        228.00       374.37 o                         
 -22   4   1       7729.00       7259.78       523.84 o                         
 -21   4   1        638.38        450.54       193.93 o                         
 -20   4   1        676.00        505.65       214.45 o                         
 -19   4   1       2787.20       2679.69       323.83 o                         
 -18   4   1        422.48        303.11       314.63 o                         
 -17   4   1       5293.37       5018.20       411.16 o                         
 -16   4   1       1726.37       1382.52       249.73 o                         
 -15   4   1      17995.24      16867.11       638.81 o                         
 -14   4   1         40.80       -170.54       341.09 o                         
 -13   4   1      22540.20      21730.79       650.49 o                         
 -12   4   1        413.61        383.45       153.46 o                         
 -11   4   1       9897.13       9314.69       435.00 o                         
 -10   4   1        860.09       1037.29       153.14 o                         
  -9   4   1        123.43        277.66       109.68 o                         
  -8   4   1        957.19        948.41        95.86 o                         
  -7   4   1        168.22        171.19        77.76 o                         
  -6   4   1      10073.39       9813.91       188.49 o                         
  -5   4   1        119.20        110.32       186.72 o                         
  -4   4   1      49083.84      53573.53      1063.76 o                         
  -3   4   1      38025.77      45425.51       548.21 o                         
  -2   4   1       1429.78       1550.72       111.08 o                         
  -1   4   1      21046.88      25830.88       247.49 o                         
   0   4   1     106110.81     106713.30       466.83 o                         
   1   4   1      60007.68      57659.29       354.56 o                         
   2   4   1       6963.74       6081.60       126.90 o                         
   3   4   1        984.92       1135.42        86.62 o                         
   4   4   1      69036.11      67552.73       510.85 o                         
   5   4   1       1228.07       1332.19        98.65 o                         
   6   4   1      13179.96      13035.72       223.29 o                         
   7   4   1        982.26       1086.05       106.35 o                         
   8   4   1       4297.23       4022.10       183.38 o                         
   9   4   1         51.07        132.41       124.97 o                         
  10   4   1       3210.74       3253.32       243.06 o                         
  11   4   1       1260.96       1148.46       215.92 o                         
  12   4   1      39743.80      40485.70       884.96 o                         
  13   4   1       6797.97       6332.77       389.04 o                         
  14   4   1      36420.37      36829.52       994.28 o                         
  15   4   1      14027.87      13725.93       601.70 o                         
  16   4   1      18383.40      17890.70       721.58 o                         
  17   4   1       1994.14       1878.62       288.16 o                         
  18   4   1        370.54        255.20       203.49 o                         
  19   4   1        636.34        593.26       245.79 o                         
  20   4   1         16.52         29.35       205.53 o                         
  21   4   1        119.72         83.99       257.12 o                         
  22   4   1        173.73       -203.44       406.88 o                         
  23   4   1         61.13         -5.89       315.44 o                         
  24   4   1        709.65        509.91       365.45 o                         
  25   4   1        483.05        138.67       271.62 o                         
  26   4   1        382.37        245.03       422.94 o                         
  27   4   1        426.17         94.35       423.73 o                         
 -27   5   1        194.57         79.35       392.51 o                         
 -26   5   1        105.50        141.51       416.39 o                         
 -25   5   1        459.12        179.28       402.54 o                         
 -24   5   1         89.32        860.71       440.05 o                         
 -23   5   1        216.61        370.18       415.25 o                         
 -22   5   1        766.93        442.92       420.91 o                         
 -21   5   1       2678.99       2418.78       530.82 o                         
 -20   5   1       1006.71        629.52       219.96 o                         
 -19   5   1        971.89        678.18       183.70 o                         
 -18   5   1        460.67        214.90       231.21 o                         
 -17   5   1         18.76       -103.16       206.31 o                         
 -16   5   1       1157.40        881.25       490.88 o                         
 -15   5   1       6542.26       6723.44       475.42 o                         
 -14   5   1       1988.13       1908.97       284.75 o                         
 -13   5   1      14440.06      14398.42       530.80 o                         
 -12   5   1       3121.55       3063.51       252.11 o                         
 -11   5   1       7274.74       6533.85       324.12 o                         
 -10   5   1       2729.87       2666.34       218.50 o                         
  -9   5   1       3966.94       3793.98       160.75 o                         
  -8   5   1        806.94        815.95       165.53 o                         
  -7   5   1       2286.84       2523.32       101.98 o                         
  -6   5   1        227.73        341.43       179.58 o                         
  -5   5   1       2985.42       2334.56       302.26 o                         
  -4   5   1       4633.92       4632.28       214.35 o                         
  -3   5   1      36468.25      36438.65       538.96 o                         
  -2   5   1        506.75        450.68        59.81 o                         
  -1   5   1       9061.58       9104.26       150.21 o                         
   0   5   1        292.92        180.58        53.29 o                         
   1   5   1       5345.83       5514.33       128.51 o                         
   2   5   1      11839.52      11099.46       165.59 o                         
   3   5   1       7536.46       8695.41       171.68 o                         
   4   5   1       9457.88       9501.57       219.05 o                         
   5   5   1       1781.08       2002.67       107.70 o                         
   6   5   1       2493.56       2570.65       127.45 o                         
   7   5   1       2887.95       3423.07       154.11 o                         
   8   5   1        358.64        278.95        66.13 o                         
   9   5   1       1947.82       2152.94       190.05 o                         
  10   5   1       7146.59       7345.97       343.31 o                         
  11   5   1         27.82        314.95       207.57 o                         
  12   5   1       1146.09       1377.58       271.93 o                         
  13   5   1       2966.07       3196.68       295.82 o                         
  14   5   1         68.90         -0.89       154.21 o                         
  15   5   1        637.26        384.57       192.37 o                         
  16   5   1         70.16        -97.64       195.29 o                         
  17   5   1       2753.12       2740.70       325.56 o                         
  18   5   1       2874.54       2583.02       337.12 o                         
  19   5   1       2582.53       2785.70       345.34 o                         
  20   5   1      10065.86      10146.82       516.65 o                         
  21   5   1         52.61        -41.84       176.09 o                         
  22   5   1       1629.99       1616.40       262.47 o                         
  23   5   1        302.39        405.55       337.16 o                         
  24   5   1         32.18        123.27       378.73 o                         
  25   5   1        156.29       -238.96       477.91 o                         
  26   5   1        633.03       -152.20       487.69 o                         
  27   5   1          1.50       -262.30       524.60 o                         
 -26   6   1        220.43        164.68       416.34 o                         
 -25   6   1        361.20        416.45       389.65 o                         
 -24   6   1        464.20        175.68       364.16 o                         
 -23   6   1        709.87        315.15       383.55 o                         
 -22   6   1         55.42        -49.52       307.29 o                         
 -21   6   1        631.77        326.59       426.27 o                         
 -20   6   1        672.06        381.67       297.18 o                         
 -19   6   1        142.89         -7.92       390.13 o                         
 -18   6   1         45.89       -173.84       347.68 o                         
 -17   6   1       5967.64       5966.58       399.69 o                         
 -16   6   1        144.79        -96.51       193.03 o                         
 -15   6   1       8218.45       8594.64       784.20 o                         
 -14   6   1        506.79        213.69       340.79 o                         
 -13   6   1        896.71        743.11       170.40 o                         
 -12   6   1       3384.72       3232.40       246.82 o                         
 -11   6   1        931.52        928.83       107.72 o                         
 -10   6   1          1.81         44.88        66.01 o                         
  -9   6   1        447.43        330.23        49.35 o                         
  -8   6   1       2795.03       2760.74       140.37 o                         
  -7   6   1      11176.48      10535.08       644.48 o                         
  -6   6   1       9269.00       9306.30       571.05 o                         
  -5   6   1      23666.64      23346.65       594.57 o                         
  -4   6   1        554.55        730.74       135.89 o                         
  -3   6   1      35149.09      36569.42       582.05 o                         
  -2   6   1      11761.84      12152.58       192.94 o                         
  -1   6   1        700.62        546.86        82.84 o                         
   0   6   1       4497.08       4943.48       129.99 o                         
   1   6   1      30601.26      32609.43       319.59 o                         
   2   6   1      47204.17      51320.88       481.86 o                         
   3   6   1      38119.71      40942.26       384.26 o                         
   4   6   1      36428.31      38173.49       314.64 o                         
   5   6   1      16502.74      16215.33       418.83 o                         
   6   6   1      35800.87      36022.71       496.99 o                         
   7   6   1       5039.24       4662.24       170.38 o                         
   8   6   1       1727.33       1817.27       132.47 o                         
   9   6   1       4342.65       4348.59       189.10 o                         
  10   6   1       3353.50       3593.50       252.38 o                         
  11   6   1       1334.27       1639.87       201.47 o                         
  12   6   1      13718.25      13949.79       509.00 o                         
  13   6   1      10949.99      10039.01       469.27 o                         
  14   6   1       7042.36       6726.52       396.63 o                         
  15   6   1       4735.27       4722.69       364.46 o                         
  16   6   1        135.39        563.28       220.29 o                         
  17   6   1         14.89        282.26       189.66 o                         
  18   6   1        146.47        -86.49       172.98 o                         
  19   6   1          1.94        -99.07       198.15 o                         
  20   6   1         25.69        -28.93       175.43 o                         
  21   6   1        275.21        577.88       400.57 o                         
  22   6   1       1137.23       1012.55       427.42 o                         
  23   6   1        272.48        131.09       353.84 o                         
  24   6   1       2129.45       2061.36       534.30 o                         
  25   6   1          5.12        -85.17       364.68 o                         
  26   6   1       1890.58       2223.73       641.96 o                         
 -25   7   1        720.24        313.93       406.45 o                         
 -24   7   1         17.85        302.15       431.31 o                         
 -23   7   1        399.28       -189.19       378.38 o                         
 -22   7   1          8.93         28.16       392.08 o                         
 -21   7   1         93.18       -149.19       298.38 o                         
 -20   7   1        307.69        204.28       412.75 o                         
 -19   7   1        517.61        423.26       351.46 o                         
 -18   7   1       4651.39       4642.01       654.42 o                         
 -17   7   1       1000.68        999.50       417.70 o                         
 -16   7   1       3060.60       3055.88       544.19 o                         
 -15   7   1       1325.31       1289.27       427.15 o                         
 -14   7   1       6034.91       5115.12       640.39 o                         
 -13   7   1        887.65        705.42       415.77 o                         
 -12   7   1       4953.38       4814.88       252.11 o                         
 -11   7   1        104.17         26.90        69.70 o                         
 -10   7   1       7064.30       6307.90       172.87 o                         
  -9   7   1       3857.00       2235.85       790.24 o                         
  -8   7   1        568.16        556.11       255.80 o                         
  -7   7   1       2259.29       2200.88       339.62 o                         
  -6   7   1        748.63       1418.55       342.38 o                         
  -5   7   1       3834.97       4434.93       252.87 o                         
  -4   7   1        617.97        755.98       147.28 o                         
  -3   7   1         64.49        116.01        65.56 o                         
  -2   7   1      21339.01      21472.47       311.66 o                         
  -1   7   1       1012.55        704.73        71.24 o                         
   0   7   1       4794.82       5234.84       161.25 o                         
   1   7   1      39095.49      35927.11       410.75 o                         
   2   7   1        358.82        482.79        73.81 o                         
   3   7   1      39926.82      36863.37       391.24 o                         
   4   7   1       1360.94       1608.80       103.09 o                         
   5   7   1      17223.56      16193.37       264.29 o                         
   6   7   1       2397.02       2242.91       128.96 o                         
   7   7   1         19.97        -16.91        56.56 o                         
   8   7   1       7171.86       6536.09       191.21 o                         
   9   7   1        317.56        334.77       141.61 o                         
  10   7   1       3767.78       3703.82       256.34 o                         
  11   7   1       7156.88       7202.65       309.26 o                         
  12   7   1        490.44        363.99       156.21 o                         
  13   7   1        476.52        409.09       145.20 o                         
  14   7   1       3348.71       3231.34       255.83 o                         
  15   7   1          8.04       -110.63       221.25 o                         
  16   7   1        625.34        660.60       284.80 o                         
  17   7   1       2108.99       2092.88       373.11 o                         
  18   7   1       1273.94       1372.57       404.32 o                         
  19   7   1         38.70       -199.21       398.42 o                         
  20   7   1       2628.37       2003.07       490.54 o                         
  21   7   1        481.17        564.07       373.26 o                         
  22   7   1         85.77       -214.69       429.38 o                         
  23   7   1         47.40        438.96       479.87 o                         
  24   7   1        536.37       -231.17       462.34 o                         
  25   7   1         11.10       -130.55       441.12 o                         
 -25   8   1       1891.82       1781.74       658.65 o                         
 -24   8   1       4758.78       5915.10       856.25 o                         
 -23   8   1        551.19        820.03       476.49 o                         
 -22   8   1       2400.84       2868.26       611.41 o                         
 -21   8   1       2625.11       2878.81       667.38 o                         
 -20   8   1         30.72       -209.25       418.49 o                         
 -19   8   1       6248.87       6082.42       760.22 o                         
 -18   8   1         57.21        201.18       375.41 o                         
 -17   8   1       9602.47       9113.22       899.45 o                         
 -16   8   1        603.16        550.17       399.11 o                         
 -15   8   1       2391.46       2395.34       526.56 o                         
 -14   8   1       2337.03       1994.41       475.01 o                         
 -13   8   1       6301.28       6342.43       662.69 o                         
 -12   8   1       1826.63       1312.96       382.62 o                         
 -11   8   1      10946.15      10206.09       778.13 o                         
 -10   8   1        100.30        141.43       303.79 o                         
  -9   8   1      33883.41      34230.59      1303.39 o                         
  -8   8   1        999.16       1122.77       245.48 o                         
  -7   8   1      51727.86      52241.49      1032.35 o                         
  -6   8   1        683.06        954.13       220.54 o                         
  -5   8   1      37937.29      37867.49       712.16 o                         
  -4   8   1       1864.45       2445.00       214.17 o                         
  -3   8   1         89.36         44.70        51.75 o                         
  -2   8   1         62.24         42.32        55.81 o                         
  -1   8   1      16514.76      15819.55       273.63 o                         
   0   8   1      34372.53      34798.07       417.14 o                         
   1   8   1       2752.40       2274.81       285.44 o                         
   2   8   1        373.39        311.67        90.74 o                         
   3   8   1      32599.11      30886.63       380.95 o                         
   4   8   1        142.71        127.90        64.23 o                         
   5   8   1       4403.90       4456.61       151.05 o                         
   6   8   1        707.01        622.63       149.79 o                         
   7   8   1        493.33        438.36        94.94 o                         
   8   8   1        105.30        103.25        66.44 o                         
   9   8   1        637.38        631.70       199.35 o                         
  10   8   1        902.33        960.16       197.89 o                         
  11   8   1       1185.72       1030.87       427.09 o                         
  12   8   1         11.55         39.97       278.98 o                         
  13   8   1       2000.63       2128.27       326.91 o                         
  14   8   1         69.42       -216.80       433.60 o                         
  15   8   1       3023.63       2604.18       478.80 o                         
  16   8   1        933.76        429.29       292.37 o                         
  17   8   1       4482.57       4642.21       641.66 o                         
  18   8   1       3924.58       4192.96       644.52 o                         
  19   8   1        227.39         43.13       375.98 o                         
  20   8   1          7.41       -218.93       437.86 o                         
  21   8   1        206.29       -208.67       417.34 o                         
  22   8   1       2581.79       1948.70       539.11 o                         
  23   8   1        215.35        571.48       510.59 o                         
  24   8   1       2208.78       2326.86       597.11 o                         
  25   8   1       2204.62       1985.21       610.41 o                         
 -24   9   1        118.39        550.64       525.97 o                         
 -23   9   1       2359.45       3157.90       685.34 o                         
 -22   9   1        213.98        285.28       437.63 o                         
 -21   9   1        646.94        572.18       456.16 o                         
 -20   9   1        347.88        529.56       404.31 o                         
 -19   9   1        144.81         64.38       324.60 o                         
 -18   9   1        446.70        293.13       358.54 o                         
 -17   9   1         37.19       -196.44       392.88 o                         
 -16   9   1        352.53        456.95       394.10 o                         
 -15   9   1         12.96        103.37       315.57 o                         
 -14   9   1       1333.03       1521.78       418.13 o                         
 -13   9   1        396.15        237.92       341.84 o                         
 -12   9   1      17783.47      16847.99      1061.88 o                         
 -11   9   1       1111.44       1841.97       445.41 o                         
 -10   9   1       9613.60       9458.95       532.61 o                         
  -9   9   1       3570.25       4560.52       543.00 o                         
  -8   9   1      10714.31      10616.27       531.57 o                         
  -7   9   1        473.61        551.74       214.38 o                         
  -6   9   1        952.68       1163.25       247.96 o                         
  -5   9   1          0.76        123.73       165.73 o                         
  -4   9   1       2460.02       2325.91       156.89 o                         
  -3   9   1       5332.56       5023.75       159.99 o                         
  -2   9   1      10199.50       9574.93       213.69 o                         
  -1   9   1       7281.42       7126.77       203.53 o                         
   0   9   1       4890.53       4916.67       210.40 o                         
   1   9   1      10979.24      10104.37       287.56 o                         
   2   9   1        921.12       1017.73       139.39 o                         
   3   9   1       8507.34       7748.80       208.69 o                         
   4   9   1        453.29        465.27        76.60 o                         
   5   9   1       9633.09       8700.31       208.38 o                         
   6   9   1       1162.17        954.58        81.76 o                         
   7   9   1       1009.87        834.38       203.63 o                         
   8   9   1        195.72        196.17       137.04 o                         
   9   9   1        195.97        212.50        83.55 o                         
  10   9   1        692.67        466.50       255.80 o                         
  11   9   1      13369.83      12928.07       895.34 o                         
  12   9   1        408.28         19.46       325.24 o                         
  13   9   1       4155.89       4565.10       602.71 o                         
  14   9   1       1633.93       1353.40       379.22 o                         
  15   9   1          9.89         21.95       312.67 o                         
  16   9   1       2961.49       2793.13       547.79 o                         
  17   9   1        457.38       -232.25       464.49 o                         
  18   9   1       4591.49       4278.48       646.87 o                         
  19   9   1         43.88        -62.89       436.73 o                         
  20   9   1       2566.22       2372.06       599.06 o                         
  21   9   1        166.16        -66.90       404.02 o                         
  22   9   1         32.14        531.10       456.95 o                         
  23   9   1        160.91        207.21       441.23 o                         
  24   9   1         64.98       -157.16       392.23 o                         
 -23  10   1        338.56        645.43       469.13 o                         
 -22  10   1       1554.02       1943.21       655.07 o                         
 -21  10   1         32.10        714.28       468.63 o                         
 -20  10   1       1190.89       1675.98       523.96 o                         
 -19  10   1       3654.83       3832.09       691.66 o                         
 -18  10   1       3779.74       3950.15       682.69 o                         
 -17  10   1       6943.97       7481.56       884.61 o                         
 -16  10   1        107.46        429.88       364.16 o                         
 -15  10   1       6742.01       7560.18       819.77 o                         
 -14  10   1         38.51        297.31       313.85 o                         
 -13  10   1      10911.33      11590.95       938.10 o                         
 -12  10   1       2937.93       3573.41       713.23 o                         
 -11  10   1       5323.53       5617.01       450.12 o                         
 -10  10   1        407.60        910.94       418.51 o                         
  -9  10   1         22.10        538.08       242.72 o                         
  -8  10   1        168.90        447.78       220.65 o                         
  -7  10   1       7029.66       6971.88       457.84 o                         
  -6  10   1       5665.27       6091.58       411.26 o                         
  -5  10   1       5567.98       4694.76       576.54 o                         
  -4  10   1        334.79        194.66       102.48 o                         
  -3  10   1       1247.96       1134.41        81.21 o                         
  -2  10   1        975.63        945.65        91.60 o                         
  -1  10   1        500.11        712.83        99.22 o                         
   0  10   1       4294.79       4366.52       213.39 o                         
   1  10   1        170.82         75.93       132.25 o                         
   2  10   1       3922.79       4017.46       197.50 o                         
   3  10   1         18.30        111.65        80.57 o                         
   4  10   1      12023.17      12358.01       320.41 o                         
   5  10   1       5394.39       5194.30       212.57 o                         
   6  10   1      11097.34      10270.48       936.76 o                         
   7  10   1       1674.66       1865.15       287.56 o                         
   8  10   1        631.59        447.43       205.16 o                         
   9  10   1       5401.38       5215.32       417.31 o                         
  10  10   1       5111.81       5597.81       429.91 o                         
  11  10   1        563.57       1050.56       718.85 o                         
  12  10   1       3731.64       3796.72       550.31 o                         
  13  10   1       1449.57       1864.01       434.90 o                         
  14  10   1      14676.81      14934.95      1068.25 o                         
  15  10   1        135.11        -97.13       293.66 o                         
  16  10   1      13284.28      12595.75      1029.13 o                         
  17  10   1       1606.84       2205.68       494.65 o                         
  18  10   1       3348.20       3197.36       584.62 o                         
  19  10   1       1261.20        694.80       447.02 o                         
  20  10   1        110.47       -215.75       431.50 o                         
  21  10   1        324.94        152.82       389.97 o                         
  22  10   1        838.92        740.28       483.44 o                         
  23  10   1         41.18         64.95       414.82 o                         
 -22  11   1        171.30        220.75       462.38 o                         
 -21  11   1       2536.13       3461.59       723.58 o                         
 -20  11   1        128.46        113.12       332.03 o                         
 -19  11   1        801.19       1186.77       512.41 o                         
 -18  11   1        539.01        623.49       406.08 o                         
 -17  11   1       1055.73       1436.25       491.61 o                         
 -16  11   1         60.90        571.48       403.59 o                         
 -15  11   1         20.57        797.52       295.43 o                         
 -14  11   1        103.01        636.10       348.55 o                         
 -13  11   1         68.10        670.78       365.36 o                         
 -12  11   1       1521.58       2111.15       337.71 o                         
 -11  11   1       1566.96       2056.33       337.86 o                         
 -10  11   1        673.44       1104.04       279.31 o                         
  -9  11   1       3769.48       3699.52       388.46 o                         
  -8  11   1        403.10        476.65       420.07 o                         
  -7  11   1       1206.79        947.28       504.43 o                         
  -6  11   1        195.62       -125.02       250.03 o                         
  -5  11   1        142.77        -97.25       194.50 o                         
  -4  11   1       1601.01       1007.59       184.64 o                         
  -3  11   1       1267.52       1255.48       196.98 o                         
  -2  11   1       2990.86       2847.10       177.13 o                         
  -1  11   1          8.66        307.45       123.56 o                         
   0  11   1        408.63        138.11       153.57 o                         
   1  11   1        109.36         -1.69       112.83 o                         
   2  11   1       2907.72       2826.99       254.35 o                         
   3  11   1         25.17       -102.33       204.66 o                         
   4  11   1       3806.50       3617.54       280.49 o                         
   5  11   1          8.00        160.36       393.39 o                         
   6  11   1       2499.59       2680.50       337.29 o                         
   7  11   1        861.85        762.04       237.73 o                         
   8  11   1       4672.71       5071.40       427.97 o                         
   9  11   1       2813.53       3227.60       434.40 o                         
  10  11   1       4896.31       4962.41       434.73 o                         
  11  11   1        429.93        919.79       330.18 o                         
  12  11   1        164.60        727.58       341.07 o                         
  13  11   1        135.85        583.13       274.21 o                         
  14  11   1        130.93         98.74       305.31 o                         
  15  11   1       3157.63       3337.04       600.54 o                         
  16  11   1          1.01         12.77       350.42 o                         
  17  11   1       1138.83       1295.98       465.21 o                         
  18  11   1         53.59         88.10       369.34 o                         
  19  11   1         34.26         49.94       338.80 o                         
  20  11   1        200.83        348.90       338.07 o                         
  21  11   1        116.63        378.15       443.07 o                         
  22  11   1        113.35         67.84       410.95 o                         
 -21  12   1        186.00        690.73       570.04 o                         
 -20  12   1         11.86        406.37       411.87 o                         
 -19  12   1        222.97       1685.72      1135.75 o                         
 -18  12   1         17.86       1186.64       367.15 o                         
 -17  12   1       1264.67       2179.83       588.23 o                         
 -16  12   1        562.88       1811.19       455.52 o                         
 -15  12   1       1468.34       1937.61       378.34 o                         
 -14  12   1       1744.57       2530.42       390.25 o                         
 -13  12   1       3668.96       4153.65       448.70 o                         
 -12  12   1        177.55        694.24       484.22 o                         
 -11  12   1          0.24        535.99       267.12 o                         
 -10  12   1         95.98        662.40       271.08 o                         
  -9  12   1       4509.35       3879.80       390.96 o                         
  -8  12   1       4046.80       3509.40       347.72 o                         
  -7  12   1        512.64        317.52       214.48 o                         
  -6  12   1        766.34        417.03       236.11 o                         
  -5  12   1        263.65         39.86       189.70 o                         
  -4  12   1         34.03         88.28       187.65 o                         
  -3  12   1       6402.89       6517.64       366.58 o                         
  -2  12   1       1252.91       1078.12       199.61 o                         
  -1  12   1       5068.15       5192.83       325.33 o                         
   0  12   1       3117.74       2827.66       239.48 o                         
   1  12   1       1213.42       1289.64       186.24 o                         
   2  12   1       2177.25       2037.81       224.63 o                         
   3  12   1       2585.06       2380.40       239.07 o                         
   4  12   1       5067.06       4725.25       320.06 o                         
   5  12   1       4142.70       4371.46       362.87 o                         
   6  12   1       2552.29       2470.51       354.90 o                         
   7  12   1       3860.30       4088.21       559.55 o                         
   8  12   1       1692.29       1794.19       319.83 o                         
   9  12   1       3041.01       3479.91       385.28 o                         
  10  12   1        476.71        455.78       229.67 o                         
  11  12   1         48.15        272.90       309.40 o                         
  12  12   1       1801.74       2535.14       379.72 o                         
  13  12   1       1914.10       2479.06       360.01 o                         
  14  12   1       1867.82       2425.76       375.76 o                         
  15  12   1        167.79        761.53       793.34 o                         
  16  12   1       1777.31       2944.62       445.98 o                         
  17  12   1        810.64       1919.33       779.66 o                         
  18  12   1          3.21        453.02       440.66 o                         
  19  12   1         82.17        -91.59       406.10 o                         
  20  12   1         27.14        640.96       497.61 o                         
 -19  13   1       1039.03       2467.56       492.06 o                         
 -18  13   1        172.02       1360.58       411.94 o                         
 -17  13   1        456.75       1318.36       393.95 o                         
 -16  13   1          0.65        511.09       312.90 o                         
 -15  13   1       4194.81       5459.75       548.30 o                         
 -14  13   1        134.18        337.55       252.72 o                         
 -13  13   1       4838.69       6233.07       558.84 o                         
 -12  13   1       2728.77       2842.68       392.57 o                         
 -11  13   1       1262.19        779.14       326.03 o                         
 -10  13   1        424.60        141.61       318.86 o                         
  -9  13   1       1857.47       1277.97       312.01 o                         
  -8  13   1        744.57        677.86       225.49 o                         
  -7  13   1         28.88       -107.06       215.45 o                         
  -6  13   1        650.72        419.71       193.47 o                         
  -5  13   1       6079.74       6257.70       390.16 o                         
  -4  13   1        454.99        396.85       178.09 o                         
  -3  13   1       3797.45       3956.19       313.48 o                         
  -2  13   1        957.77       1044.96       277.68 o                         
  -1  13   1         89.05        167.48       215.57 o                         
   0  13   1        317.37        103.68       211.46 o                         
   1  13   1       1701.39       1858.28       333.60 o                         
   2  13   1          1.10       -139.33       301.68 o                         
   3  13   1       1913.12       2097.79       345.69 o                         
   4  13   1        201.84        138.26       255.04 o                         
   5  13   1       4129.99       3920.71       601.94 o                         
   6  13   1         49.79       -108.95       217.91 o                         
   7  13   1       2319.66       2109.18       348.86 o                         
   8  13   1        223.59        434.44       464.62 o                         
   9  13   1        290.59        406.28       228.79 o                         
  10  13   1        541.03        880.30       272.10 o                         
  11  13   1        201.79        520.31       279.00 o                         
  12  13   1       1389.95       1648.76       332.05 o                         
  13  13   1        182.82        658.73       278.08 o                         
  14  13   1       1121.97       2259.65       410.77 o                         
  15  13   1        759.75       1469.89       347.57 o                         
  16  13   1        763.21       1566.75       346.61 o                         
  17  13   1          8.16        379.42       303.52 o                         
  18  13   1          0.76        561.90       670.70 o                         
  19  13   1         57.00       1073.92       671.78 o                         
 -17  14   1        127.67        724.97       483.89 o                         
 -16  14   1        619.90        701.82       447.47 o                         
 -15  14   1        216.17        134.67       805.33 o                         
 -14  14   1        385.64        188.98       629.55 o                         
 -13  14   1        599.62        161.46       408.85 o                         
 -12  14   1          1.87       -122.25       244.51 o                         
 -11  14   1       2591.61       2264.77       343.53 o                         
 -10  14   1          9.50       -129.54       259.08 o                         
  -9  14   1       6320.26       6130.64       494.04 o                         
  -8  14   1        286.60        -56.22       231.18 o                         
  -7  14   1       5688.31       4941.90       670.67 o                         
  -6  14   1        867.32        837.69       383.34 o                         
  -5  14   1         94.98         41.02       305.12 o                         
  -4  14   1        150.76         73.58       239.30 o                         
  -3  14   1        195.99        263.88       230.38 o                         
  -2  14   1       1543.46       1668.65       314.07 o                         
  -1  14   1       1018.76       1124.05       298.08 o                         
   0  14   1       3151.50       3326.26       427.21 o                         
   1  14   1        747.97        879.83       270.38 o                         
   2  14   1        166.91        372.50       276.32 o                         
   3  14   1       3065.79       2615.66       381.71 o                         
   4  14   1       1682.64       1918.40       479.02 o                         
   5  14   1        192.75         -4.05       330.53 o                         
   6  14   1         19.97       -238.55       477.11 o                         
   7  14   1         36.47       -222.88       445.76 o                         
   8  14   1          7.31         43.01       320.70 o                         
   9  14   1        133.63       -119.88       239.75 o                         
  10  14   1        461.02        514.52       274.71 o                         
  11  14   1         29.16        224.68       519.94 o                         
  12  14   1        646.06        934.50       549.14 o                         
  13  14   1        212.41        722.32       276.38 o                         
  14  14   1         11.71        389.69       463.94 o                         
  15  14   1       1801.07       2297.97       419.35 o                         
  16  14   1         11.10        456.66       502.03 o                         
  17  14   1        993.33       1738.51       420.34 o                         
 -15  15   1         50.92       -174.00       348.00 o                         
 -14  15   1       1216.39        486.26       688.68 o                         
 -13  15   1        115.92       -170.29       340.59 o                         
 -12  15   1       1050.23       1141.52       398.42 o                         
 -11  15   1        887.07        503.36       382.29 o                         
 -10  15   1       3117.93       2702.82       545.28 o                         
  -9  15   1       1584.38        916.13       380.01 o                         
  -8  15   1       1025.65       1178.84       418.32 o                         
  -7  15   1         20.58        396.91       344.35 o                         
  -6  15   1          4.94         20.19       347.43 o                         
  -5  15   1       3046.96       3228.90       600.61 o                         
  -4  15   1        232.03        230.23       238.03 o                         
  -3  15   1       3109.07       2985.59       418.36 o                         
  -2  15   1       2750.49       2514.27       396.49 o                         
  -1  15   1       8151.33       8062.05       629.21 o                         
   0  15   1       2423.01       2111.72       358.96 o                         
   1  15   1       5944.57       5781.86       657.51 o                         
   2  15   1       2410.48       2364.81       375.22 o                         
   3  15   1       2157.55       2592.15       404.52 o                         
   4  15   1        681.52        536.82       347.20 o                         
   5  15   1        494.75        652.04       389.41 o                         
   6  15   1        238.80       -155.88       311.75 o                         
   7  15   1        257.75       -206.65       413.30 o                         
   8  15   1         63.00       -245.99       491.99 o                         
   9  15   1        323.29        822.97       372.22 o                         
  10  15   1        474.92       -116.18       402.89 o                         
  11  15   1        963.22        526.87       331.15 o                         
  12  15   1         93.48       -236.23       472.46 o                         
  13  15   1        239.74        207.40       376.67 o                         
  14  15   1        281.93       -192.44       384.87 o                         
 -11  16   1       1522.46        545.07       386.98 o                         
 -10  16   1        727.85        994.94       417.74 o                         
  -9  16   1        327.78         62.93       339.43 o                         
  -8  16   1         24.06         34.55       351.29 o                         
  -7  16   1        294.20       1129.17       503.13 o                         
  -6  16   1         32.41         45.65       364.57 o                         
  -5  16   1          4.22       -146.94       293.89 o                         
  -4  16   1         89.08        118.34       353.66 o                         
  -3  16   1         43.81         22.27       234.03 o                         
  -2  16   1        328.03        542.97       280.06 o                         
  -1  16   1          6.29        -64.81       236.81 o                         
   0  16   1        360.10        390.22       269.18 o                         
   1  16   1        199.38        523.71       274.01 o                         
   2  16   1        607.70        651.21       290.76 o                         
   3  16   1        428.31        724.81       434.00 o                         
   4  16   1       1702.79       1965.14       524.17 o                         
   5  16   1        220.28        352.75       360.63 o                         
   6  16   1         28.49        286.38       402.76 o                         
   7  16   1        143.71        392.40       380.03 o                         
   8  16   1         59.66        649.02       434.52 o                         
   9  16   1        398.61       -207.51       415.03 o                         
  10  16   1        282.09       -269.17       538.35 o                         
  11  16   1        688.87       -133.45       403.04 o                         
  -7  17   1        147.43        953.12       452.06 o                         
  -6  17   1        220.50        101.27       413.31 o                         
  -5  17   1         23.79        195.09       359.19 o                         
  -4  17   1         16.27        336.32       375.64 o                         
  -3  17   1         82.20         17.76       256.76 o                         
  -2  17   1       1032.24       1453.15       376.11 o                         
  -1  17   1        524.01       1217.96       367.80 o                         
   0  17   1        614.70        555.10       285.45 o                         
   1  17   1        507.52        458.32       259.39 o                         
   2  17   1          2.10        -15.82       259.08 o                         
   3  17   1        107.29        367.88       392.34 o                         
   4  17   1        186.82        559.95       436.66 o                         
   5  17   1         41.76        448.76       462.97 o                         
   6  17   1       1466.86       1604.97       524.19 o                         
   7  17   1        412.98        842.97       478.35 o                         
 -28   0   2        204.41       -207.08       414.16 o                         
 -27   0   2         16.73        485.79       469.03 o                         
 -26   0   2        358.55         84.65       355.47 o                         
 -25   0   2        775.02        569.89       402.56 o                         
 -24   0   2       2152.87       1927.61       497.27 o                         
 -23   0   2       1861.17       2058.91       485.73 o                         
 -22   0   2         71.85       -159.79       319.58 o                         
 -21   0   2       2086.58       1479.17       398.33 o                         
 -20   0   2       1353.79       1800.75       448.59 o                         
 -19   0   2       1662.47       1016.20       319.10 o                         
 -18   0   2        582.30        736.68       332.88 o                         
 -17   0   2       1252.70        874.93       276.08 o                         
 -16   0   2        265.94        166.37       280.67 o                         
 -15   0   2       2132.09       1265.31       269.84 o                         
 -14   0   2       2289.32       2217.86       368.62 o                         
 -13   0   2      22987.23      22625.24       944.88 o                         
 -12   0   2         27.13        -79.18       216.27 o                         
 -11   0   2      70157.66      71861.59      1530.00 o                         
 -10   0   2       7364.09       6414.40       454.40 o                         
  -9   0   2      61192.47      61307.13      1269.83 o                         
  -8   0   2       7744.36       7531.18       444.08 o                         
  -7   0   2       3466.97       3762.12       309.07 o                         
  -6   0   2      16473.10      16704.92       545.28 o                         
  -5   0   2       3803.55       3285.32       144.59 o                         
  -4   0   2        213.19        137.16       102.70 o                         
   4   0   2      62397.59      63999.79      2147.90 o                         
   5   0   2      19988.50      23581.18       710.13 o                         
   6   0   2      42679.80      44276.30       974.86 o                         
   7   0   2         48.24         -4.10       202.58 o                         
   8   0   2     105038.71     109822.34      1744.19 o                         
   9   0   2      52002.02      56986.49      1326.54 o                         
  10   0   2       5454.53       6157.52       496.26 o                         
  11   0   2      22113.19      24865.97       977.49 o                         
  12   0   2       4796.23       5510.91       528.57 o                         
  13   0   2       4306.23       4153.02       477.06 o                         
  14   0   2       7806.60       7316.52       646.29 o                         
  15   0   2      22674.02      23421.62      1104.03 o                         
  16   0   2      23981.39      23728.61      1170.95 o                         
  17   0   2      11419.36      12081.34       898.57 o                         
  18   0   2       4727.73       4859.47       609.45 o                         
  19   0   2       4932.98       6244.33       697.77 o                         
  20   0   2       1026.12       1078.64       418.96 o                         
  21   0   2       8513.45       8850.21       875.50 o                         
  22   0   2       2680.07       2747.12       556.96 o                         
  23   0   2       1352.53       1081.80       430.65 o                         
  24   0   2         68.44        285.75       426.40 o                         
  25   0   2        856.26       -137.29       358.81 o                         
  26   0   2        757.25        763.18       408.67 o                         
  27   0   2       1832.42       1765.50       558.02 o                         
  28   0   2          9.64        -75.21       498.53 o                         
 -28   1   2        241.62         40.27       253.74 o                         
 -27   1   2          7.89         28.58       275.47 o                         
 -26   1   2       3038.20       2207.61       393.36 o                         
 -25   1   2       1594.67       1072.92       296.54 o                         
 -24   1   2       6745.38       6459.14       540.81 o                         
 -23   1   2       6851.56       6398.72       525.94 o                         
 -22   1   2       1346.16       1205.72       275.75 o                         
 -21   1   2      11892.77      11479.67       635.34 o                         
 -20   1   2        707.63        465.65       213.61 o                         
 -19   1   2       1951.40       1750.98       270.98 o                         
 -18   1   2       6112.01       5606.76       420.92 o                         
 -17   1   2         36.97       -124.37       248.75 o                         
 -16   1   2        160.95       -103.68       207.37 o                         
 -15   1   2       1271.98        845.55       183.40 o                         
 -14   1   2        816.81        349.06       175.82 o                         
 -13   1   2       9645.65       9127.97       436.90 o                         
 -12   1   2      12415.27      12139.12       475.36 o                         
 -11   1   2      12394.69      12450.14       453.58 o                         
 -10   1   2      41310.30      44756.87       804.51 o                         
  -9   1   2      20937.58      23096.89       553.75 o                         
  -8   1   2      63083.59      62679.14       846.76 o                         
  -7   1   2      37194.01      39171.75       629.57 o                         
  -6   1   2      25920.53      25514.82       379.63 o                         
  -5   1   2        381.57        208.07        70.86 o                         
  -4   1   2      50537.02      50587.24       418.64 o                         
   4   1   2       5890.06       7306.69       174.49 o                         
   5   1   2       4685.32       5032.74       187.99 o                         
   6   1   2        753.70       1303.22       161.76 o                         
   7   1   2       1076.90       1248.05       172.93 o                         
   8   1   2        538.76        618.16       164.53 o                         
   9   1   2      10594.44      10936.88       423.01 o                         
  10   1   2         58.29        -71.61       143.23 o                         
  11   1   2       4194.46       5162.51       350.79 o                         
  12   1   2         10.70         80.75       186.38 o                         
  13   1   2       1626.18       1992.76       264.66 o                         
  14   1   2        879.89       1267.94       289.90 o                         
  15   1   2       2059.66       1800.97       283.15 o                         
  16   1   2       3530.74       3609.37       575.63 o                         
  17   1   2       4196.96       3944.69       426.40 o                         
  18   1   2       2974.77       2901.76       371.26 o                         
  19   1   2       1178.33       1298.27       306.66 o                         
  20   1   2        515.79        586.65       255.03 o                         
  21   1   2         79.09        328.03       221.21 o                         
  22   1   2        953.75        981.13       294.01 o                         
  23   1   2        430.42        648.71       314.71 o                         
  24   1   2        322.98        464.63       251.09 o                         
  25   1   2          2.95         81.55       233.42 o                         
  26   1   2       1515.77       1538.80       371.06 o                         
  27   1   2       1476.61       1708.44       311.71 o                         
  28   1   2        660.26        560.40       303.67 o                         
 -28   2   2         44.66       -210.73       457.50 o                         
 -27   2   2        281.56        574.90       289.40 o                         
 -26   2   2       2873.11       2582.46       391.30 o                         
 -25   2   2       1028.07       1084.05       292.19 o                         
 -24   2   2      11605.48      11254.82       863.89 o                         
 -23   2   2       2852.23       2644.25       410.79 o                         
 -22   2   2      14792.12      14328.75       730.25 o                         
 -21   2   2       3325.21       2983.43       366.35 o                         
 -20   2   2      10085.93      10071.63       588.24 o                         
 -19   2   2        426.75        176.20       197.20 o                         
 -18   2   2        831.44        420.38       357.63 o                         
 -17   2   2        703.59        359.48       192.33 o                         
 -16   2   2      14050.38      12661.53       570.27 o                         
 -15   2   2       5377.60       5322.68       374.10 o                         
 -14   2   2      21785.44      20816.96       668.10 o                         
 -13   2   2       6135.47       5594.93       340.12 o                         
 -12   2   2      27497.33      26444.43       680.17 o                         
 -11   2   2       1038.04       1035.59       221.90 o                         
 -10   2   2      36087.52      35253.07       714.28 o                         
  -9   2   2       1088.82       1048.03       138.85 o                         
  -8   2   2       7614.56       7077.90       286.59 o                         
  -7   2   2       1702.84       1775.57       125.88 o                         
  -6   2   2       1898.77       2199.40       128.79 o                         
  -5   2   2       4448.35       4503.23       149.06 o                         
  -4   2   2        771.27        807.81        74.03 o                         
  -3   2   2      42633.25      45624.23       297.70 o                         
   3   2   2         72.45          2.29        56.37 o                         
   4   2   2      13600.81      13846.15       267.79 o                         
   5   2   2      13260.58      13445.58       280.74 o                         
   6   2   2       6726.39       7023.09       244.62 o                         
   7   2   2      16828.01      16059.78       453.42 o                         
   8   2   2      11894.13      13267.43       436.09 o                         
   9   2   2      22160.71      21537.71       581.70 o                         
  10   2   2          6.27        104.49       129.73 o                         
  11   2   2      17193.38      17151.32       637.11 o                         
  12   2   2       2360.36       2359.96       265.91 o                         
  13   2   2       2646.20       2834.46       307.45 o                         
  14   2   2       1994.16       2027.71       273.29 o                         
  15   2   2        430.68        461.73       207.91 o                         
  16   2   2        200.99         59.06       202.38 o                         
  17   2   2       2812.05       2842.45       348.44 o                         
  18   2   2       2640.57       2636.36       355.88 o                         
  19   2   2         78.20        125.62       216.28 o                         
  20   2   2       1317.71       1771.21       333.46 o                         
  21   2   2         25.31         35.53       222.18 o                         
  22   2   2       1176.40       1217.80       310.34 o                         
  23   2   2         88.50        310.44       288.86 o                         
  24   2   2         33.25         64.51       255.01 o                         
  25   2   2        157.48        183.12       248.11 o                         
  26   2   2       2010.38       1523.02       387.27 o                         
  27   2   2          3.82        222.09       223.18 o                         
  28   2   2       2000.92       2095.06       323.63 o                         
 -28   3   2       1503.72       1593.78       509.01 o                         
 -27   3   2        613.27        454.42       445.81 o                         
 -26   3   2       3166.19       2916.40       632.03 o                         
 -25   3   2        125.13         -7.48       414.94 o                         
 -24   3   2        516.55        467.96       232.89 o                         
 -23   3   2        130.93       -107.50       214.99 o                         
 -22   3   2        132.04         72.18       202.88 o                         
 -21   3   2        174.46        146.55       192.99 o                         
 -20   3   2      10224.92       9574.69       575.66 o                         
 -19   3   2       1807.16       1625.50       264.21 o                         
 -18   3   2      13537.93      13101.64       618.65 o                         
 -17   3   2        417.61        123.34       185.34 o                         
 -16   3   2        474.41        152.57       171.48 o                         
 -15   3   2         93.84        189.44       200.40 o                         
 -14   3   2        377.72        138.01       159.60 o                         
 -13   3   2        260.66        104.30       150.54 o                         
 -12   3   2       6333.13       6387.08       341.84 o                         
 -11   3   2       4166.69       4023.72       263.89 o                         
 -10   3   2       3150.49       3242.30       230.83 o                         
  -9   3   2       6240.78       5840.71       274.45 o                         
  -8   3   2       2671.63       2399.43       137.31 o                         
  -7   3   2         64.87        223.40        69.99 o                         
  -6   3   2       1463.05       1369.91        95.06 o                         
  -5   3   2        298.43        433.26        62.84 o                         
  -4   3   2       7198.97       2606.48      3642.79 o                         
  -3   3   2          1.15        491.86       253.59 o                         
  -2   3   2        384.27        637.99        93.77 o                         
  -1   3   2      10832.56      11358.28       122.25 o                         
   0   3   2        110.79        321.80        71.75 o                         
   1   3   2       4476.49       5099.46       105.04 o                         
   2   3   2       4659.05       5329.87       129.33 o                         
   3   3   2        347.65        479.38        71.33 o                         
   4   3   2       6154.78       6784.79       295.34 o                         
   5   3   2        407.52        445.35        76.29 o                         
   6   3   2        802.29        860.42       106.42 o                         
   7   3   2       3172.88       3193.82       224.65 o                         
   8   3   2       2268.39       2578.98       208.81 o                         
   9   3   2        210.15        209.14       131.48 o                         
  10   3   2       7264.62       7716.03       381.11 o                         
  11   3   2       3541.05       3300.62       279.51 o                         
  12   3   2        938.96       1211.46       221.06 o                         
  13   3   2       6804.79       6988.91       429.07 o                         
  14   3   2       1978.83       2246.32       299.72 o                         
  15   3   2       5458.83       5243.69       648.44 o                         
  16   3   2        722.72        672.72       240.86 o                         
  17   3   2        329.00        496.81       225.13 o                         
  18   3   2        604.78        489.55       233.17 o                         
  19   3   2       1742.15       1442.56       371.50 o                         
  20   3   2          1.22        184.30       237.16 o                         
  21   3   2       1643.08       1445.53       315.37 o                         
  22   3   2       1692.89       1786.06       352.01 o                         
  23   3   2          2.45        131.89       228.66 o                         
  24   3   2       1261.11       1642.10       358.19 o                         
  25   3   2         15.34        372.37       267.77 o                         
  26   3   2       1471.84       1206.55       257.04 o                         
  27   3   2        131.04         35.91       290.93 o                         
  28   3   2        101.47        388.30       302.11 o                         
 -27   4   2        804.72        290.85       339.36 o                         
 -26   4   2        276.97        487.70       406.34 o                         
 -25   4   2        262.09        238.09       402.30 o                         
 -24   4   2       5866.48       5537.59       807.83 o                         
 -23   4   2       1348.74       1330.57       465.47 o                         
 -22   4   2      17000.43      15986.99       759.35 o                         
 -21   4   2       2155.52       1831.80       279.67 o                         
 -20   4   2      11416.36      10306.19       588.73 o                         
 -19   4   2        470.18        419.72       181.39 o                         
 -18   4   2         25.25       -100.35       200.70 o                         
 -17   4   2      10273.71       9510.40       508.02 o                         
 -16   4   2      11492.96      12201.13       544.52 o                         
 -15   4   2       5178.46       4650.76       337.06 o                         
 -14   4   2      14731.12      14424.82       544.09 o                         
 -13   4   2        896.90        658.04       150.42 o                         
 -12   4   2      22328.62      20386.23       662.91 o                         
 -11   4   2        161.25        235.90       123.32 o                         
 -10   4   2      24276.77      23156.12       540.11 o                         
  -9   4   2        572.90        561.06       105.03 o                         
  -8   4   2       1276.82       1300.32       100.58 o                         
  -7   4   2       3949.08       3722.72       136.28 o                         
  -6   4   2        587.16        672.32        59.22 o                         
  -5   4   2      30216.72      30688.15       902.73 o                         
  -4   4   2        195.39        499.10       152.18 o                         
  -3   4   2      34435.56      34961.18       483.66 o                         
  -2   4   2       5671.39       6268.33       211.00 o                         
  -1   4   2       6492.46       5489.22       140.81 o                         
   0   4   2        136.58        155.89        62.25 o                         
   1   4   2       2650.94       2129.37       111.00 o                         
   2   4   2        132.48        240.45        71.84 o                         
   3   4   2       2202.16       2836.53       136.20 o                         
   4   4   2       3121.83       3359.58       149.61 o                         
   5   4   2       1611.95       1654.33       204.79 o                         
   6   4   2        182.93        163.41        76.11 o                         
   7   4   2      26473.68      27167.26       684.63 o                         
   8   4   2       8422.64       8230.60       345.37 o                         
   9   4   2       1294.47       1243.13       173.83 o                         
  10   4   2        607.11        670.52       159.18 o                         
  11   4   2        220.10        178.47       182.00 o                         
  12   4   2       3554.36       4145.70       322.18 o                         
  13   4   2       1313.92       1444.33       241.63 o                         
  14   4   2       3385.64       3798.52       337.83 o                         
  15   4   2        516.31        516.93       207.61 o                         
  16   4   2        451.89        401.67       228.15 o                         
  17   4   2        134.33        254.95       211.74 o                         
  18   4   2       3524.19       3310.65       382.59 o                         
  19   4   2         63.46        276.57       262.62 o                         
  20   4   2       2894.69       2829.86       365.67 o                         
  21   4   2        719.88        588.60       259.46 o                         
  22   4   2          9.87        -56.10       424.11 o                         
  23   4   2        136.39        101.28       241.12 o                         
  24   4   2          4.63        -11.37       216.40 o                         
  25   4   2        200.00        172.60       214.14 o                         
  26   4   2         46.96       -221.05       442.09 o                         
  27   4   2        497.65       -206.82       413.64 o                         
 -27   5   2          1.97        -35.92       439.56 o                         
 -26   5   2          3.01        443.64       471.71 o                         
 -25   5   2        202.42        633.53       539.55 o                         
 -24   5   2       2391.15       1774.95       537.57 o                         
 -23   5   2       7300.11       6598.97       848.20 o                         
 -22   5   2       4674.80       4468.26       705.16 o                         
 -21   5   2        938.19        533.77       344.01 o                         
 -20   5   2       7278.15       6957.50       805.05 o                         
 -19   5   2        598.86        525.07       191.01 o                         
 -18   5   2       3339.96       3452.19       329.51 o                         
 -17   5   2        230.80         14.00       176.33 o                         
 -16   5   2       3293.86       2651.87       275.80 o                         
 -15   5   2       5260.51       4684.85       336.08 o                         
 -14   5   2       3245.74       2917.14       253.97 o                         
 -13   5   2       3788.52       3489.28       261.34 o                         
 -12   5   2       5044.32       4696.15       279.36 o                         
 -11   5   2       1261.93       1255.71       169.43 o                         
 -10   5   2        572.63        540.76       115.78 o                         
  -9   5   2        433.57        431.86        77.44 o                         
  -8   5   2        110.68         55.10        74.78 o                         
  -7   5   2       8874.60       7139.52       564.32 o                         
  -6   5   2       3025.62       2818.23       360.17 o                         
  -5   5   2      11046.22      10526.02       317.63 o                         
  -4   5   2      10840.98      10709.01       314.91 o                         
  -3   5   2       3058.16       2713.67       163.31 o                         
  -2   5   2        326.95         71.43       104.85 o                         
  -1   5   2       9144.42       8952.45       191.68 o                         
   0   5   2       7987.46       7220.62       144.73 o                         
   1   5   2      49855.88      49594.39       380.07 o                         
   2   5   2       2614.52       2184.49        97.98 o                         
   3   5   2      38970.66      37577.88       501.20 o                         
   4   5   2       9740.52       9282.51       195.04 o                         
   5   5   2      26180.39      24799.51       409.26 o                         
   6   5   2       1575.28       1565.01       120.00 o                         
   7   5   2      10471.50      10030.96       355.62 o                         
   8   5   2       4502.22       4475.53       265.11 o                         
   9   5   2       4002.67       4186.57       270.75 o                         
  10   5   2       7407.94       7641.95       369.22 o                         
  11   5   2       9096.08       9614.96       432.10 o                         
  12   5   2        779.55        766.94       199.30 o                         
  13   5   2      25190.88      25453.21       737.86 o                         
  14   5   2       1251.88       1539.16       251.28 o                         
  15   5   2      23052.19      21542.57       755.43 o                         
  16   5   2        175.58        272.19       207.01 o                         
  17   5   2       2538.88       1788.89       452.26 o                         
  18   5   2       1964.92       1933.09       458.16 o                         
  19   5   2         27.68         99.26       214.15 o                         
  20   5   2       2313.49       2337.04       351.28 o                         
  21   5   2         68.40        167.91       227.99 o                         
  22   5   2       3030.37       2946.19       394.43 o                         
  23   5   2        198.49        -99.97       199.94 o                         
  24   5   2       1812.04       1422.91       410.64 o                         
  25   5   2        306.85         64.06       348.29 o                         
  26   5   2         51.88       -137.64       344.62 o                         
 -26   6   2         25.26        619.75       393.11 o                         
 -25   6   2       1710.00       1627.24       588.63 o                         
 -24   6   2        197.01         54.20       395.41 o                         
 -23   6   2        760.48        835.07       455.80 o                         
 -22   6   2        487.83        807.28       453.45 o                         
 -21   6   2       1319.61       1314.50       493.13 o                         
 -20   6   2        417.94        238.59       354.16 o                         
 -19   6   2       1664.79       1490.17       454.25 o                         
 -18   6   2       2128.40       2570.02       546.91 o                         
 -17   6   2       3165.07       2550.08       548.40 o                         
 -16   6   2        142.90        186.68       153.65 o                         
 -15   6   2       2847.56       3199.58       272.67 o                         
 -14   6   2        440.31        240.29       255.60 o                         
 -13   6   2      10031.59       9928.10       402.04 o                         
 -12   6   2       4584.26       4641.49       262.69 o                         
 -11   6   2      23809.63      23519.74       394.15 o                         
 -10   6   2      14247.74      15045.51       283.46 o                         
  -9   6   2      28721.37      26487.42       795.81 o                         
  -8   6   2       1574.50       1784.86       345.62 o                         
  -7   6   2       5622.11       5467.75       488.71 o                         
  -6   6   2         71.14        525.95       174.26 o                         
  -5   6   2        183.31        270.74       125.23 o                         
  -4   6   2      31211.68      31941.95       565.58 o                         
  -3   6   2        239.01        180.97       136.55 o                         
  -2   6   2        359.63        318.35        54.55 o                         
  -1   6   2      40353.54      42101.40       366.72 o                         
   0   6   2       6991.57       6998.78       167.63 o                         
   1   6   2      26548.59      27614.45       339.73 o                         
   2   6   2      14699.95      14932.01       256.25 o                         
   3   6   2      28895.02      31041.46       392.54 o                         
   4   6   2      14120.01      14677.72       275.97 o                         
   5   6   2      14919.85      16054.51       414.48 o                         
   6   6   2       7005.53       6840.89       217.83 o                         
   7   6   2        513.77        671.19       130.87 o                         
   8   6   2       7085.18       6918.94       313.65 o                         
   9   6   2       5241.63       5414.96       300.27 o                         
  10   6   2       1567.21       1549.57       200.70 o                         
  11   6   2         58.42         77.90       147.14 o                         
  12   6   2       1280.41       1500.70       217.57 o                         
  13   6   2       1724.99       1875.85       247.26 o                         
  14   6   2       2490.20       2692.36       294.81 o                         
  15   6   2       1883.70       1748.70       266.00 o                         
  16   6   2       3476.47       3604.71       346.14 o                         
  17   6   2       3667.02       3656.59       374.38 o                         
  18   6   2       7802.46       8261.51       530.91 o                         
  19   6   2       4060.30       4665.13       438.79 o                         
  20   6   2        806.72        683.76       234.77 o                         
  21   6   2       2906.67       3109.46       610.40 o                         
  22   6   2         49.28       -139.85       279.69 o                         
  23   6   2        693.87        481.87       332.54 o                         
  24   6   2         87.56       -235.93       471.85 o                         
  25   6   2        339.42        298.28       416.98 o                         
  26   6   2         24.23       -289.55       579.10 o                         
 -25   7   2        109.74        341.79       469.91 o                         
 -24   7   2       2596.77       3278.51       658.10 o                         
 -23   7   2       4494.97       5481.81       832.13 o                         
 -22   7   2         51.05        353.00       417.66 o                         
 -21   7   2       5665.08       6293.05       817.31 o                         
 -20   7   2        139.93        632.42       466.57 o                         
 -19   7   2       3607.97       3393.01       639.72 o                         
 -18   7   2       1487.80       1258.01       391.58 o                         
 -17   7   2       2994.79       2958.74       553.12 o                         
 -16   7   2       9475.19       8227.02       817.41 o                         
 -15   7   2       2063.98       1596.81       441.30 o                         
 -14   7   2         10.87        326.67       359.46 o                         
 -13   7   2       1208.39       1026.58       390.38 o                         
 -12   7   2      12747.77      11746.30       367.43 o                         
 -11   7   2      12203.40      11470.52       313.74 o                         
 -10   7   2      27713.43      26699.34      1170.84 o                         
  -9   7   2      17612.03      17019.15       913.72 o                         
  -8   7   2      19012.56      17540.90       895.05 o                         
  -7   7   2      52481.46      51320.76      1017.64 o                         
  -6   7   2      33159.70      32531.75       761.71 o                         
  -5   7   2      22578.60      22085.63       521.36 o                         
  -4   7   2      23260.88      22852.96       524.78 o                         
  -3   7   2       3296.37       3161.54       202.94 o                         
  -2   7   2      16969.28      16143.40       219.01 o                         
  -1   7   2        845.85       1152.26       108.01 o                         
   0   7   2      26856.87      24910.50       329.43 o                         
   1   7   2      11884.17      11296.11       272.74 o                         
   2   7   2      11514.08      10404.73       266.16 o                         
   3   7   2       2881.78       2668.57       133.40 o                         
   4   7   2      19052.85      18328.36       318.34 o                         
   5   7   2        576.07        711.45        87.52 o                         
   6   7   2       1719.15       1458.74       120.41 o                         
   7   7   2        654.90        574.41        99.16 o                         
   8   7   2         13.50         68.30       107.59 o                         
   9   7   2       5504.92       5655.43       302.01 o                         
  10   7   2       1598.40       1491.86       194.88 o                         
  11   7   2       7642.92       7661.84       404.98 o                         
  12   7   2       5266.76       5361.75       382.56 o                         
  13   7   2       3620.25       3908.09       321.69 o                         
  14   7   2        660.60        613.62       194.46 o                         
  15   7   2       4521.21       4123.55       359.20 o                         
  16   7   2       3413.98       3490.94       337.56 o                         
  17   7   2       1757.92       1876.93       277.44 o                         
  18   7   2       1296.61       1657.77       494.57 o                         
  19   7   2         34.66       -134.17       268.34 o                         
  20   7   2       1286.92       1083.93       416.71 o                         
  21   7   2       2599.94       2926.43       416.44 o                         
  22   7   2        465.21       -259.76       519.53 o                         
  23   7   2       3155.92       2830.86       604.47 o                         
  24   7   2       2239.36       1619.79       501.93 o                         
  25   7   2        405.75        509.18       394.18 o                         
 -25   8   2        246.06        326.51       391.12 o                         
 -24   8   2        678.64       1020.96       559.18 o                         
 -23   8   2         23.20       -169.82       367.07 o                         
 -22   8   2        565.37        774.41       464.94 o                         
 -21   8   2       1513.75       1262.60       500.32 o                         
 -20   8   2        692.50        911.33       421.83 o                         
 -19   8   2       3179.23       2748.02       536.33 o                         
 -18   8   2        242.93        231.71       340.74 o                         
 -17   8   2       2918.52       2982.29       595.55 o                         
 -16   8   2        480.35        634.32       399.37 o                         
 -15   8   2         20.59       -145.04       290.09 o                         
 -14   8   2        335.67        719.38       398.68 o                         
 -13   8   2          4.06         93.01       316.74 o                         
 -12   8   2       4883.41       5302.64       631.10 o                         
 -11   8   2         26.43         -8.61       262.02 o                         
 -10   8   2      11437.60      11944.37       833.13 o                         
  -9   8   2        107.20        645.91       243.34 o                         
  -8   8   2      15959.40      16187.68       619.65 o                         
  -7   8   2        173.57        582.29       206.92 o                         
  -6   8   2       2965.94       3148.83       303.37 o                         
  -5   8   2        217.00          7.63       182.83 o                         
  -4   8   2        114.25        -32.39       139.41 o                         
  -3   8   2       1902.82       1819.09       110.21 o                         
  -2   8   2        363.14        442.62        60.75 o                         
  -1   8   2       2200.29       2026.69       126.30 o                         
   0   8   2        546.62        599.41        85.52 o                         
   1   8   2         11.11         61.99        89.45 o                         
   2   8   2         10.53        -16.20        94.97 o                         
   3   8   2       5866.10       6598.56       232.25 o                         
   4   8   2       1596.71       1559.93       146.95 o                         
   5   8   2       1248.50       1314.02        93.01 o                         
   6   8   2       1689.66       1726.01       180.17 o                         
   7   8   2       1682.98       1785.78       121.43 o                         
   8   8   2        116.95         34.99       104.64 o                         
   9   8   2       2244.48       2382.83       211.95 o                         
  10   8   2        541.01        452.14       139.57 o                         
  11   8   2       1449.99       1590.22       224.90 o                         
  12   8   2        337.56        504.47       159.03 o                         
  13   8   2       3819.41       3535.41       291.75 o                         
  14   8   2       1359.50       1489.60       210.42 o                         
  15   8   2       4285.12       3887.61       423.93 o                         
  16   8   2         11.81       -119.06       238.13 o                         
  17   8   2        825.11        241.32       289.38 o                         
  18   8   2         68.33       -160.62       426.92 o                         
  19   8   2       2416.90       2069.46       516.83 o                         
  20   8   2        434.43         72.51       324.99 o                         
  21   8   2        359.34       -208.87       417.74 o                         
  22   8   2        308.06       -244.98       489.97 o                         
  23   8   2         66.62         81.25       351.17 o                         
  24   8   2        180.31        262.86       414.92 o                         
 -24   9   2       1014.59       1663.06       554.25 o                         
 -23   9   2         80.74        180.39       494.21 o                         
 -22   9   2        744.56       1595.52       589.96 o                         
 -21   9   2        280.57        905.48       474.83 o                         
 -20   9   2       4568.71       4970.74       764.06 o                         
 -19   9   2        531.39       1028.89       468.10 o                         
 -18   9   2      15347.60      16743.79      1254.35 o                         
 -17   9   2        635.77        723.26       421.94 o                         
 -16   9   2      14942.09      15496.76      1140.43 o                         
 -15   9   2        540.25        497.22       327.33 o                         
 -14   9   2         19.72        313.03       413.39 o                         
 -13   9   2        887.54        644.99       366.86 o                         
 -12   9   2        202.79        703.40       396.31 o                         
 -11   9   2         14.03        549.74       319.94 o                         
 -10   9   2       3107.81       3528.07       375.13 o                         
  -9   9   2       1518.15       1963.83       300.58 o                         
  -8   9   2      13093.29      12652.01       577.96 o                         
  -7   9   2      10825.66      11212.58       931.16 o                         
  -6   9   2       8637.59       7911.73       413.12 o                         
  -5   9   2       4160.90       3847.97       264.67 o                         
  -4   9   2       7357.86       7108.64       334.71 o                         
  -3   9   2       2210.79       1919.04       140.22 o                         
  -2   9   2         17.52        124.42        58.50 o                         
  -1   9   2       6580.63       6425.30       187.69 o                         
   0   9   2       2479.19       2293.27       155.46 o                         
   1   9   2       6711.63       6368.67       285.67 o                         
   2   9   2         36.44         -5.57       101.41 o                         
   3   9   2       7630.02       7787.88       263.03 o                         
   4   9   2       1390.03       1464.55       157.62 o                         
   5   9   2      16503.23      16337.49       316.04 o                         
   6   9   2        131.24         81.07       168.15 o                         
   7   9   2        559.55        763.81       231.65 o                         
   8   9   2        864.28        874.19       151.15 o                         
   9   9   2       8003.69       7907.32       327.88 o                         
  10   9   2          3.14       -102.15       284.07 o                         
  11   9   2       2045.97       1542.14       370.82 o                         
  12   9   2        754.11        421.40       312.10 o                         
  13   9   2        846.38        261.90       346.54 o                         
  14   9   2        773.77        308.64       315.81 o                         
  15   9   2        825.51        852.67       358.51 o                         
  16   9   2       2631.18       2382.39       536.56 o                         
  17   9   2        331.56       -190.24       380.47 o                         
  18   9   2         54.72       -165.25       404.87 o                         
  19   9   2        336.48         41.62       361.13 o                         
  20   9   2        482.87         93.46       375.57 o                         
  21   9   2        243.45         -9.59       439.69 o                         
  22   9   2        931.25       1205.25       487.95 o                         
  23   9   2        283.26        170.33       363.01 o                         
  24   9   2       1070.62        695.30       489.44 o                         
 -23  10   2         11.94         90.77       439.26 o                         
 -22  10   2        133.06        258.02       394.87 o                         
 -21  10   2         97.82        451.72       461.15 o                         
 -20  10   2       1406.08       1508.87       560.45 o                         
 -19  10   2        194.04        892.68       465.28 o                         
 -18  10   2        950.02       2158.37       592.23 o                         
 -17  10   2        215.60        552.11       442.07 o                         
 -16  10   2        107.39         56.73       371.87 o                         
 -15  10   2          0.53       -154.15       308.30 o                         
 -14  10   2        103.87       1079.41       444.30 o                         
 -13  10   2         32.66        752.52       285.45 o                         
 -12  10   2        776.23       1169.88       278.46 o                         
 -11  10   2       1960.10       2783.96       355.98 o                         
 -10  10   2         45.21        364.34       233.41 o                         
  -9  10   2       5655.24       5883.82       444.08 o                         
  -8  10   2       1082.53       1097.20       247.75 o                         
  -7  10   2         36.31       -170.63       341.26 o                         
  -6  10   2         46.99       -126.72       253.44 o                         
  -5  10   2       1943.41       1819.37       215.64 o                         
  -4  10   2         13.77        -77.97       155.94 o                         
  -3  10   2        469.94        425.21        76.45 o                         
  -2  10   2          0.64         53.77        60.50 o                         
  -1  10   2       2527.84       2708.10       150.55 o                         
   0  10   2        272.74        190.92       114.84 o                         
   1  10   2        452.49        540.48       115.07 o                         
   2  10   2          5.90         33.90       115.99 o                         
   3  10   2       1215.11       1389.49       148.34 o                         
   4  10   2       1803.17       1955.84       170.31 o                         
   5  10   2       1126.39        853.93        94.67 o                         
   6  10   2        410.12        493.29       110.30 o                         
   7  10   2       2328.79       2373.76       299.62 o                         
   8  10   2       3212.48       3787.08       639.07 o                         
   9  10   2       4875.14       5330.44       522.36 o                         
  10  10   2         37.62        526.20      1033.54 o                         
  11  10   2       2080.31       2201.24       418.96 o                         
  12  10   2       3383.82       3362.70       512.81 o                         
  13  10   2         25.95       -122.09       355.61 o                         
  14  10   2         45.71        -81.54       340.78 o                         
  15  10   2        818.62        779.54       353.59 o                         
  16  10   2         77.48         23.99       295.39 o                         
  17  10   2       1279.35       1093.35       412.36 o                         
  18  10   2       2485.63       2533.94       582.83 o                         
  19  10   2       2167.78       2154.42       535.08 o                         
  20  10   2        667.45        -69.01       396.96 o                         
  21  10   2        660.38        817.13       434.87 o                         
  22  10   2        124.00        215.87       448.17 o                         
  23  10   2         32.95       -218.17       436.35 o                         
 -22  11   2       1843.46       2372.77       707.57 o                         
 -21  11   2       2598.15       3467.16       743.49 o                         
 -20  11   2       2146.09       3158.09       706.45 o                         
 -19  11   2        528.75        157.21       431.98 o                         
 -18  11   2       3708.01       3805.92       711.30 o                         
 -17  11   2        905.08       1108.85       488.84 o                         
 -16  11   2       3368.14       4009.93       451.06 o                         
 -15  11   2       2715.35       3070.94       421.90 o                         
 -14  11   2        105.93        506.77       822.82 o                         
 -13  11   2       2835.57       3902.61       424.72 o                         
 -12  11   2        149.69        620.03       247.35 o                         
 -11  11   2          5.38        144.20       247.30 o                         
 -10  11   2       1814.46       1978.24       304.25 o                         
  -9  11   2        444.27        217.33       333.36 o                         
  -8  11   2       1882.24       1235.27       237.99 o                         
  -7  11   2         82.91       -108.86       217.72 o                         
  -6  11   2         87.15        -93.28       186.57 o                         
  -5  11   2        603.73        438.06       173.93 o                         
  -4  11   2         37.62        145.60       188.59 o                         
  -3  11   2      17122.87      16996.71       550.09 o                         
  -2  11   2       1533.10       1519.94       218.13 o                         
  -1  11   2       1478.60       1845.83       159.88 o                         
   0  11   2         58.77        -55.47       110.94 o                         
   1  11   2       6386.37       5896.93       252.33 o                         
   2  11   2       1489.56       1542.11       152.79 o                         
   3  11   2       3064.80       3487.01       279.98 o                         
   4  11   2        186.04        335.97       132.54 o                         
   5  11   2       8829.09       8519.83       478.98 o                         
   6  11   2       1463.02       1489.30       262.22 o                         
   7  11   2      11279.83      11103.62       574.17 o                         
   8  11   2        846.95        957.01       452.15 o                         
   9  11   2         31.50         25.27       204.46 o                         
  10  11   2         76.14        361.30       231.36 o                         
  11  11   2       2324.71       2720.36       354.95 o                         
  12  11   2        140.34        541.52       228.59 o                         
  13  11   2       4019.26       4185.07       528.06 o                         
  14  11   2       2215.93       1449.73       458.70 o                         
  15  11   2       9451.61      10466.94       951.35 o                         
  16  11   2         36.73        139.75       334.83 o                         
  17  11   2       5131.95       4852.30       716.62 o                         
  18  11   2       1548.65       1511.04       486.09 o                         
  19  11   2        340.61        567.78       400.70 o                         
  20  11   2       2126.85       2538.90       623.41 o                         
  21  11   2          2.95       -189.99       379.98 o                         
  22  11   2       1819.65       1942.44       598.18 o                         
 -21  12   2        847.33       2092.46       458.56 o                         
 -20  12   2       2343.11       3373.89       499.44 o                         
 -19  12   2        355.84       1269.02       378.41 o                         
 -18  12   2        459.61       1545.87       392.09 o                         
 -17  12   2         39.33        439.01       277.12 o                         
 -16  12   2        253.46       1007.80       317.69 o                         
 -15  12   2          0.49        355.27       285.68 o                         
 -14  12   2       1462.06       2086.81       394.23 o                         
 -13  12   2         97.34        517.45       364.50 o                         
 -12  12   2       4150.12       4680.31       520.92 o                         
 -11  12   2        190.41        -80.63       251.95 o                         
 -10  12   2       4244.88       3737.43       395.12 o                         
  -9  12   2       1588.69       1404.39       271.30 o                         
  -8  12   2       7952.31       6816.06       483.44 o                         
  -7  12   2       1803.61       1670.07       257.08 o                         
  -6  12   2        327.97         92.29       154.17 o                         
  -5  12   2       3532.06       3522.86       302.05 o                         
  -4  12   2       2985.67       2994.35       279.87 o                         
  -3  12   2       1528.02       1657.73       300.98 o                         
  -2  12   2         29.64        179.56       157.82 o                         
  -1  12   2        140.58        -37.41       169.17 o                         
   0  12   2        375.73        188.22       163.13 o                         
   1  12   2       2017.32       2044.87       223.11 o                         
   2  12   2         11.43         28.57       155.67 o                         
   3  12   2       9463.41       9294.14       412.58 o                         
   4  12   2       2396.97       2941.48       319.92 o                         
   5  12   2       7711.77       8111.65       482.79 o                         
   6  12   2       1234.74       1873.14       479.92 o                         
   7  12   2       6463.04       7327.21       492.07 o                         
   8  12   2       4951.34       4831.71       427.84 o                         
   9  12   2       4648.11       4677.03       428.23 o                         
  10  12   2        975.29       1156.12       284.12 o                         
  11  12   2       1331.14       1055.09       293.00 o                         
  12  12   2        458.39        919.64       371.37 o                         
  13  12   2         11.87        666.36       333.37 o                         
  14  12   2       1631.69       1894.19       350.59 o                         
  15  12   2         16.39        585.72       699.96 o                         
  16  12   2       1465.25       2928.11      1103.10 o                         
  17  12   2          4.72        415.92       416.96 o                         
  18  12   2        247.26         63.44       378.44 o                         
  19  12   2         83.82        872.36       485.80 o                         
  20  12   2        126.40        567.62       439.93 o                         
 -19  13   2        957.25       2150.24       446.01 o                         
 -18  13   2         24.06        581.39       318.68 o                         
 -17  13   2       1451.35       2357.79       408.24 o                         
 -16  13   2        140.80         40.36       283.24 o                         
 -15  13   2       2148.38       1611.04       314.46 o                         
 -14  13   2        267.59       -226.94       453.87 o                         
 -13  13   2         28.87       -169.02       338.03 o                         
 -12  13   2        510.63        110.68       363.20 o                         
 -11  13   2       2252.37       1612.51       308.17 o                         
 -10  13   2       3154.94       2786.50       360.56 o                         
  -9  13   2       6951.90       6990.27       517.02 o                         
  -8  13   2       7767.74       7479.98       521.57 o                         
  -7  13   2       2207.19       2114.74       475.55 o                         
  -6  13   2       2909.07       2873.31       358.85 o                         
  -5  13   2        996.01       1372.77       223.25 o                         
  -4  13   2        600.08        775.58       198.90 o                         
  -3  13   2       4661.90       4653.86       342.66 o                         
  -2  13   2         28.61        137.33       223.81 o                         
  -1  13   2       1045.11       1144.45       285.73 o                         
   0  13   2       1441.02        932.85       275.71 o                         
   1  13   2       2651.55       2084.89       343.94 o                         
   2  13   2       2037.76       2376.26       349.59 o                         
   3  13   2        336.53        364.63       231.87 o                         
   4  13   2       5740.26       5506.50       653.26 o                         
   5  13   2         27.05       -214.07       428.15 o                         
   6  13   2       1478.26       1815.68       386.47 o                         
   7  13   2         40.22         69.41       586.85 o                         
   8  13   2         33.36         48.46       213.42 o                         
   9  13   2         27.89         29.62       245.16 o                         
  10  13   2        438.49        616.09       249.59 o                         
  11  13   2          4.48        122.31       315.48 o                         
  12  13   2       1452.93       1700.41       331.84 o                         
  13  13   2        432.82        946.62       291.87 o                         
  14  13   2       2138.65       3202.06       643.67 o                         
  15  13   2        252.69        778.16       329.68 o                         
  16  13   2        516.49       1266.58       341.92 o                         
  17  13   2       1020.10       2132.61       425.15 o                         
  18  13   2         42.96        622.11       550.92 o                         
  19  13   2       1064.96       2776.28      1157.26 o                         
 -17  14   2        233.98        189.22       288.36 o                         
 -16  14   2        966.60        789.62       277.45 o                         
 -15  14   2       2428.80       2374.30       400.45 o                         
 -14  14   2       1398.73        672.34       298.22 o                         
 -13  14   2       1592.49       1230.03       292.61 o                         
 -12  14   2       2580.56       2383.63       376.28 o                         
 -11  14   2        498.58        451.74       211.33 o                         
 -10  14   2         19.39       -117.40       258.32 o                         
  -9  14   2       2187.96       1699.04       304.70 o                         
  -8  14   2        356.42        242.61       236.93 o                         
  -7  14   2          1.01        311.57       207.29 o                         
  -6  14   2       3098.88       3126.15       541.89 o                         
  -5  14   2       1279.38       1530.34       305.05 o                         
  -4  14   2       6753.24       5910.72       840.69 o                         
  -3  14   2       3811.32       4038.02       450.92 o                         
  -2  14   2       7537.91       7331.51       576.60 o                         
  -1  14   2       3326.35       3306.51       404.85 o                         
   0  14   2       1520.59       1561.92       298.82 o                         
   1  14   2       2240.56       2418.25       366.86 o                         
   2  14   2        746.16        500.12       308.89 o                         
   3  14   2        195.15         48.82       324.25 o                         
   4  14   2        137.93        701.86       421.87 o                         
   5  14   2        368.18        140.97       319.61 o                         
   6  14   2        239.55       -222.62       445.25 o                         
   7  14   2        570.21        418.77       342.40 o                         
   8  14   2         38.18        165.23       329.65 o                         
   9  14   2          6.47       -170.15       340.30 o                         
  10  14   2         31.44        185.73       299.34 o                         
  11  14   2        838.12       1322.69       398.86 o                         
  12  14   2        116.31         83.76       231.61 o                         
  13  14   2         41.82        608.81       270.80 o                         
  14  14   2         87.78        305.46       275.91 o                         
  15  14   2        596.54       1074.62       360.40 o                         
  16  14   2        694.45       1377.29       387.44 o                         
  17  14   2       1378.70       2504.71       446.72 o                         
 -14  15   2        971.66        803.54       280.07 o                         
 -13  15   2         43.37         62.67       250.72 o                         
 -12  15   2        159.07       -154.39       308.79 o                         
 -11  15   2        114.84       -186.19       372.38 o                         
 -10  15   2        507.42        -69.83       407.54 o                         
  -9  15   2         81.43        574.00       404.92 o                         
  -8  15   2        643.60        511.77       357.46 o                         
  -7  15   2         47.04        -56.34       333.08 o                         
  -6  15   2        710.49        782.23       416.79 o                         
  -5  15   2         16.99        -75.21       271.04 o                         
  -4  15   2        514.33        599.15       294.73 o                         
  -3  15   2        626.89        671.41       300.57 o                         
  -2  15   2        553.99        426.10       238.70 o                         
  -1  15   2         55.92         45.80       207.73 o                         
   0  15   2        154.86        278.69       234.58 o                         
   1  15   2        467.64        399.04       267.44 o                         
   2  15   2        128.79        344.73       263.24 o                         
   3  15   2        799.55        785.42       408.54 o                         
   4  15   2        477.00        925.67       427.79 o                         
   5  15   2          0.67        200.28       380.38 o                         
   6  15   2         30.42        219.71       308.59 o                         
   7  15   2         85.43       -223.83       447.66 o                         
   8  15   2        443.39       -222.38       444.76 o                         
   9  15   2        167.54       -202.65       405.30 o                         
  10  15   2       1203.96        769.80       467.20 o                         
  11  15   2         82.16        -95.36       324.67 o                         
  12  15   2          4.01        257.88       417.18 o                         
  13  15   2         22.43       -200.90       403.47 o                         
  14  15   2         10.90        502.63       393.40 o                         
 -11  16   2        946.48       1835.90       525.93 o                         
 -10  16   2        315.05        953.08       469.84 o                         
  -9  16   2       1022.58       1475.39       499.34 o                         
  -8  16   2        137.69        392.08       389.70 o                         
  -7  16   2        146.94        649.12       398.94 o                         
  -6  16   2        766.48        438.81       412.07 o                         
  -5  16   2         16.42        -44.68       342.40 o                         
  -4  16   2          0.11       -123.67       247.34 o                         
  -3  16   2       1434.79       1274.14       335.11 o                         
  -2  16   2         43.24          1.15       238.75 o                         
  -1  16   2       4465.31       3657.91       455.27 o                         
   0  16   2        595.40        595.28       286.18 o                         
   1  16   2       1011.78        963.40       303.49 o                         
   2  16   2          1.48       -173.67       347.35 o                         
   3  16   2        545.53        929.38       490.30 o                         
   4  16   2          4.81        267.27       329.16 o                         
   5  16   2        193.43         74.93       347.21 o                         
   6  16   2        124.81        493.27       445.66 o                         
   7  16   2       1913.44       1996.06       532.94 o                         
   8  16   2       1082.92       1991.51       545.74 o                         
   9  16   2       2078.97       1157.22       362.02 o                         
  10  16   2         80.47       -284.89       569.77 o                         
  11  16   2        183.63         -7.19       377.31 o                         
  -7  17   2        210.98        970.43       505.30 o                         
  -6  17   2        397.62        380.92       320.73 o                         
  -5  17   2        305.15         82.12       347.79 o                         
  -4  17   2         55.68         96.56       367.98 o                         
  -3  17   2         60.42       -132.93       265.85 o                         
  -2  17   2        262.89        280.10       273.45 o                         
  -1  17   2        206.00        126.61       285.08 o                         
   0  17   2        129.10        144.48       282.10 o                         
   1  17   2        252.86        305.23       292.05 o                         
   2  17   2        283.60         47.46       364.20 o                         
   3  17   2         71.91        428.02       383.72 o                         
   4  17   2        906.24        865.82       482.49 o                         
   5  17   2        786.13       1963.91       624.27 o                         
   6  17   2        175.05        226.24       329.45 o                         
 -28   1   3        499.02        590.49       302.75 o                         
 -27   1   3         40.54        408.49       406.68 o                         
 -26   1   3        498.79        428.66       275.52 o                         
 -25   1   3       2891.96       3134.27       424.88 o                         
 -24   1   3       1056.44        977.62       291.64 o                         
 -23   1   3       1313.59       1702.94       863.95 o                         
 -22   1   3       1843.58       1823.06       304.37 o                         
 -21   1   3       1394.65       1297.21       298.02 o                         
 -20   1   3       8680.16       7637.11       517.99 o                         
 -19   1   3        226.19         82.63       209.55 o                         
 -18   1   3       1648.46       1918.70       287.76 o                         
 -17   1   3       1231.49        855.51       223.12 o                         
 -16   1   3       1784.47       1343.97       229.30 o                         
 -15   1   3       3164.03       2804.90       286.98 o                         
 -14   1   3      20165.45      19492.29       646.53 o                         
 -13   1   3       2679.36       2388.81       286.85 o                         
 -12   1   3      24198.90      23535.45       648.55 o                         
 -11   1   3       4576.99       4938.71       294.67 o                         
 -10   1   3       8238.41       8117.58       357.27 o                         
  -9   1   3      12630.35      12112.38       411.02 o                         
  -8   1   3      13929.66      14685.11       427.37 o                         
  -7   1   3         88.96        259.90       128.75 o                         
  -6   1   3       6283.31       7224.64       225.18 o                         
  -5   1   3        864.45        895.37       227.95 o                         
  -4   1   3       6943.13       8223.04       179.94 o                         
  -3   1   3        177.34        147.32        44.96 o                         
   3   1   3        522.51        464.72        66.54 o                         
   4   1   3       2459.81       3046.18       152.17 o                         
   5   1   3        729.46        922.59       147.50 o                         
   6   1   3       8204.56       9220.78       549.85 o                         
   7   1   3      14759.05      14011.87       488.88 o                         
   8   1   3       1517.67       1940.16       207.66 o                         
   9   1   3      21400.74      21120.11       596.29 o                         
  10   1   3         66.22        -36.32       158.80 o                         
  11   1   3      11276.90      11787.92       499.54 o                         
  12   1   3       1368.88       1601.21       228.46 o                         
  13   1   3       1532.79       1534.84       251.93 o                         
  14   1   3         41.97        328.16       204.00 o                         
  15   1   3      21809.62      20373.30       772.96 o                         
  16   1   3         46.42        178.30       223.19 o                         
  17   1   3      10641.23      10172.75       591.58 o                         
  18   1   3        150.31        193.38       252.02 o                         
  19   1   3       5304.78       5146.28       465.61 o                         
  20   1   3        275.16        454.36       264.56 o                         
  21   1   3       5883.82       5432.05       495.25 o                         
  22   1   3        317.33        309.67       266.96 o                         
  23   1   3        503.52        310.94       242.19 o                         
  24   1   3        730.77        863.40       304.09 o                         
  25   1   3       2379.19       2248.38       429.81 o                         
  26   1   3        373.47        309.47       286.82 o                         
  27   1   3       2042.11       1990.73       550.74 o                         
  28   1   3         20.65        307.17       536.44 o                         
 -28   2   3         10.44        176.99       438.69 o                         
 -27   2   3        100.55       -215.81       431.62 o                         
 -26   2   3        464.93        461.07       293.68 o                         
 -25   2   3       3784.15       3489.32       449.23 o                         
 -24   2   3          8.13        394.28       255.16 o                         
 -23   2   3       5173.38       5385.04       482.29 o                         
 -22   2   3       2658.21       2811.82       372.42 o                         
 -21   2   3       3878.37       3809.11       403.90 o                         
 -20   2   3      13305.86      12812.82       649.08 o                         
 -19   2   3        395.57        298.68       208.55 o                         
 -18   2   3      15051.94      14178.11       642.80 o                         
 -17   2   3        314.29        415.44       209.15 o                         
 -16   2   3        232.84          1.24       185.89 o                         
 -15   2   3        359.75        185.70       179.86 o                         
 -14   2   3        138.12        134.49       232.24 o                         
 -13   2   3        501.98        629.65       166.46 o                         
 -12   2   3      27859.64      26043.02       679.03 o                         
 -11   2   3        176.91        140.29       125.23 o                         
 -10   2   3      37895.80      37042.05       731.50 o                         
  -9   2   3       6844.76       7354.60       322.02 o                         
  -8   2   3      26237.22      25983.16       548.64 o                         
  -7   2   3      16100.75      18388.01       350.88 o                         
  -6   2   3       1053.50       1340.25       173.74 o                         
  -5   2   3      14503.37      16966.15       251.05 o                         
  -4   2   3       1840.71       2054.78        96.80 o                         
  -3   2   3      13978.58      16684.49       194.19 o                         
  -2   2   3       8718.34       9815.57       121.68 o                         
  -1   2   3        759.12        807.04        50.71 o                         
   0   2   3       5973.67       6489.39       113.64 o                         
   1   2   3         88.79         31.53        52.64 o                         
   2   2   3      13752.85      13322.07       342.61 o                         
   3   2   3       1743.53       1433.32        97.18 o                         
   4   2   3        518.53        469.74        80.78 o                         
   5   2   3       1984.66       2693.82       210.28 o                         
   6   2   3       2952.45       3333.40       229.75 o                         
   7   2   3         47.97         55.73       131.43 o                         
   8   2   3       3478.13       3035.10       234.40 o                         
   9   2   3         58.63         47.67       144.08 o                         
  10   2   3       7975.22       7666.81       389.57 o                         
  11   2   3         13.94         23.01       154.03 o                         
  12   2   3        846.05        752.77       185.73 o                         
  13   2   3       4176.75       4147.73       489.82 o                         
  14   2   3        845.69       1031.65       239.83 o                         
  15   2   3         35.20        120.31       207.47 o                         
  16   2   3       1565.67       1574.11       299.61 o                         
  17   2   3        322.72        469.35       259.85 o                         
  18   2   3      10377.74      10856.11       886.11 o                         
  19   2   3        228.06        609.15       283.15 o                         
  20   2   3       5050.82       4932.62       474.83 o                         
  21   2   3       3448.96       3337.57       428.80 o                         
  22   2   3       1630.91       1748.56       369.73 o                         
  23   2   3         94.11        108.21       260.49 o                         
  24   2   3        102.58        111.74       242.68 o                         
  25   2   3          2.68        611.42       320.72 o                         
  26   2   3          6.13        -78.39       289.66 o                         
  27   2   3        708.64        500.20       285.40 o                         
  28   2   3         20.41        222.28       289.72 o                         
 -28   3   3        100.95        -27.53       427.36 o                         
 -27   3   3        541.59        739.83       423.28 o                         
 -26   3   3       1101.68       1271.68       519.59 o                         
 -25   3   3       2437.57       3080.30       680.52 o                         
 -24   3   3       8857.44       8211.12       599.36 o                         
 -23   3   3      11097.76      10673.82       651.48 o                         
 -22   3   3       8894.86       8541.34       630.20 o                         
 -21   3   3       6274.81       6835.68       502.53 o                         
 -20   3   3      13010.84      12327.46       642.80 o                         
 -19   3   3      10028.00       9563.32       546.02 o                         
 -18   3   3        717.42        909.78       282.12 o                         
 -17   3   3         45.34        -96.17       192.33 o                         
 -16   3   3       4087.02       4487.33       363.43 o                         
 -15   3   3       1012.13        740.88       193.52 o                         
 -14   3   3      11568.07      11772.91       498.35 o                         
 -13   3   3       5404.34       5087.96       335.55 o                         
 -12   3   3      14932.72      13918.54       495.08 o                         
 -11   3   3      23510.94      22817.96       597.86 o                         
 -10   3   3       5398.97       5510.15       285.39 o                         
  -9   3   3      21324.79      21462.90       517.24 o                         
  -8   3   3       9339.73       8686.28       243.64 o                         
  -7   3   3      14649.77      14840.32       291.79 o                         
  -6   3   3      66925.20      64978.18       708.05 o                         
  -5   3   3       1335.15       1466.48       241.63 o                         
  -4   3   3       2406.09       1773.61       115.75 o                         
  -3   3   3         30.66         71.53        45.65 o                         
  -2   3   3       1783.90       1447.15       112.31 o                         
  -1   3   3      14883.43      15967.03       168.56 o                         
   0   3   3       3216.61       3622.78        93.13 o                         
   1   3   3         31.57         25.84        60.53 o                         
   2   3   3       1861.10       1501.94        90.07 o                         
   3   3   3         11.88         91.49        88.24 o                         
   4   3   3       6894.56       5734.17       204.01 o                         
   5   3   3       4806.09       5126.37       272.43 o                         
   6   3   3      44603.75      42683.53       715.87 o                         
   7   3   3      13310.18      14618.48       452.27 o                         
   8   3   3      30141.95      28441.20       649.61 o                         
   9   3   3        797.82        669.84       168.38 o                         
  10   3   3        454.00        253.93       160.81 o                         
  11   3   3        306.41        318.14       175.52 o                         
  12   3   3          4.16         25.98       170.83 o                         
  13   3   3         14.95        -52.96       177.50 o                         
  14   3   3       2049.60       2279.20       305.43 o                         
  15   3   3         82.37          8.35       207.05 o                         
  16   3   3         10.34        -39.33       209.36 o                         
  17   3   3        170.24        305.05       315.74 o                         
  18   3   3        202.26        231.83       229.15 o                         
  19   3   3         10.36         39.36       205.66 o                         
  20   3   3       1023.55       1007.15       287.32 o                         
  21   3   3       1601.78       2099.38       374.72 o                         
  22   3   3        961.89       1033.79       315.48 o                         
  23   3   3       3527.97       3735.28       454.77 o                         
  24   3   3        525.60        421.10       261.70 o                         
  25   3   3       1351.59       1054.52       321.04 o                         
  26   3   3        727.99        828.91       309.66 o                         
  27   3   3        628.33        482.82       308.07 o                         
  28   3   3       1495.72       1876.76       393.01 o                         
 -27   4   3       1346.95       1239.69       580.86 o                         
 -26   4   3       1068.52       1983.13       601.22 o                         
 -25   4   3        156.09        376.70       473.42 o                         
 -24   4   3         93.67        511.67       448.96 o                         
 -23   4   3       2896.00       3337.95       627.77 o                         
 -22   4   3        564.03        246.00       347.89 o                         
 -21   4   3      13756.14      13340.39       676.84 o                         
 -20   4   3         82.48        -21.26       183.77 o                         
 -19   4   3      11787.77      10547.85       568.25 o                         
 -18   4   3       1139.37       1254.55       244.78 o                         
 -17   4   3       2168.43       2047.57       524.38 o                         
 -16   4   3        152.61        -92.52       185.03 o                         
 -15   4   3       4052.03       3953.71       323.92 o                         
 -14   4   3       2103.28       2188.70       256.28 o                         
 -13   4   3        697.03        718.57       168.12 o                         
 -12   4   3        186.27        191.20       140.49 o                         
 -11   4   3       1197.83       1064.39       209.70 o                         
 -10   4   3      11714.92      13483.94       553.77 o                         
  -9   4   3       2623.86       2673.87       149.62 o                         
  -8   4   3          3.64         41.05        71.54 o                         
  -7   4   3         35.14         91.98        61.53 o                         
  -6   4   3      13337.96      13112.82       218.43 o                         
  -5   4   3         46.06         60.25        74.94 o                         
  -4   4   3       7598.97       7247.62       242.46 o                         
  -3   4   3       1397.15       1694.56        83.01 o                         
  -2   4   3       8596.74       8336.04       138.40 o                         
  -1   4   3        210.42        382.03        59.35 o                         
   0   4   3        210.57        221.41        66.02 o                         
   1   4   3       2278.30       2251.78        97.81 o                         
   2   4   3        155.27        151.01        78.60 o                         
   3   4   3       2166.56       2468.48       141.53 o                         
   4   4   3       1588.21       1347.60       115.55 o                         
   5   4   3      10498.24      11175.96       359.95 o                         
   6   4   3         44.60        187.93       125.16 o                         
   7   4   3       7162.35       7597.75       329.74 o                         
   8   4   3       2542.45       2025.50       212.25 o                         
   9   4   3        889.92       1061.01       327.78 o                         
  10   4   3       1950.23       2311.21       236.58 o                         
  11   4   3       1379.34       1618.63       239.98 o                         
  12   4   3        771.48        872.84       207.81 o                         
  13   4   3       3931.87       3465.26       332.31 o                         
  14   4   3       1313.63       1497.00       259.52 o                         
  15   4   3       7346.29       7595.02       479.58 o                         
  16   4   3       4173.61       4516.01       397.93 o                         
  17   4   3        538.46        485.14       327.94 o                         
  18   4   3       2851.37       3241.49       389.31 o                         
  19   4   3       1068.54        542.25       300.00 o                         
  20   4   3        639.70        594.40       267.58 o                         
  21   4   3       5757.14       6076.57       519.73 o                         
  22   4   3       4773.48       4509.40       474.54 o                         
  23   4   3       5006.43       4882.15       492.04 o                         
  24   4   3       2507.18       2370.93       506.41 o                         
  25   4   3         44.66        111.06       364.53 o                         
  26   4   3          1.85          5.53       265.22 o                         
  27   4   3        522.32        -61.92       378.49 o                         
 -27   5   3         37.63       1045.03       608.81 o                         
 -26   5   3         38.16        500.73       444.97 o                         
 -25   5   3         87.53         56.79       441.66 o                         
 -24   5   3        892.75        725.07       465.59 o                         
 -23   5   3          1.33       -196.32       392.63 o                         
 -22   5   3         23.97        524.69       431.36 o                         
 -21   5   3          0.18         29.42       348.94 o                         
 -20   5   3        239.11         21.12       289.99 o                         
 -19   5   3          3.09        239.16       181.18 o                         
 -18   5   3         60.76        171.41       171.82 o                         
 -17   5   3        567.80        711.59       222.23 o                         
 -16   5   3       9452.61       9147.02       469.51 o                         
 -15   5   3       1839.57       1799.67       243.30 o                         
 -14   5   3      11684.93      11098.18       468.26 o                         
 -13   5   3          0.45         90.96       132.40 o                         
 -12   5   3       3720.18       3782.05       266.53 o                         
 -11   5   3        371.16        380.91       144.13 o                         
 -10   5   3         31.09        130.37       121.14 o                         
  -9   5   3       5699.31       5561.84       178.98 o                         
  -8   5   3       1567.45       1659.15        97.20 o                         
  -7   5   3       1106.87       1257.46       163.70 o                         
  -6   5   3        855.30       1116.63       305.28 o                         
  -5   5   3         26.92         81.45       122.86 o                         
  -4   5   3       6476.16       6275.92       299.78 o                         
  -3   5   3       3624.28       4009.17       197.05 o                         
  -2   5   3       6582.06       6405.29       168.79 o                         
  -1   5   3        306.22        304.99        76.51 o                         
   0   5   3       3727.65       3989.63       127.66 o                         
   1   5   3        420.28        571.28        75.01 o                         
   2   5   3       8107.18       8081.68       251.02 o                         
   3   5   3       3526.76       3693.99       236.19 o                         
   4   5   3       3199.84       2837.75       196.61 o                         
   5   5   3        345.17        356.79       112.53 o                         
   6   5   3        638.68        777.80       146.55 o                         
   7   5   3         51.62        343.68       166.90 o                         
   8   5   3        501.68        684.38       147.53 o                         
   9   5   3       1725.00       1862.28       205.60 o                         
  10   5   3       1349.62       1488.41       204.29 o                         
  11   5   3       1796.38       2352.87       259.03 o                         
  12   5   3       1800.24       2151.23       265.48 o                         
  13   5   3        100.75        -42.51       183.31 o                         
  14   5   3       2496.85       2611.45       297.55 o                         
  15   5   3        683.29        819.15       382.67 o                         
  16   5   3          8.19         87.30       201.35 o                         
  17   5   3       3495.30       3252.81       499.07 o                         
  18   5   3         10.31        370.77       234.31 o                         
  19   5   3       6030.02       5684.36       487.50 o                         
  20   5   3        154.15        306.48       225.18 o                         
  21   5   3        969.48       1387.80       328.39 o                         
  22   5   3        896.61       1566.14       403.11 o                         
  23   5   3         13.69        158.34       367.93 o                         
  24   5   3        110.53          3.24       389.24 o                         
  25   5   3         55.21        501.48       463.57 o                         
  26   5   3          0.12       -157.67       315.35 o                         
 -26   6   3         19.51        -53.25       424.21 o                         
 -25   6   3         13.69       -181.24       362.49 o                         
 -24   6   3       1432.66       1797.57       586.24 o                         
 -23   6   3        777.18       1094.47       468.41 o                         
 -22   6   3       2220.53       2573.12       616.26 o                         
 -21   6   3       3632.29       4534.88       746.02 o                         
 -20   6   3       1023.59        978.76       443.01 o                         
 -19   6   3       2498.72       2600.70       548.30 o                         
 -18   6   3        300.27         23.51       312.42 o                         
 -17   6   3       2786.45       2960.00       551.68 o                         
 -16   6   3       1150.51       1121.90       425.92 o                         
 -15   6   3          0.82        226.10       204.44 o                         
 -14   6   3       1608.46       1332.98       206.72 o                         
 -13   6   3       1982.87       2001.71       212.51 o                         
 -12   6   3       1617.43       1849.08       194.52 o                         
 -11   6   3        358.42        262.80        86.02 o                         
 -10   6   3       3544.72       3287.36       137.32 o                         
  -9   6   3        209.29        122.08        71.29 o                         
  -8   6   3       1822.86       1811.67       365.76 o                         
  -7   6   3       2485.20       3090.39       414.58 o                         
  -6   6   3       9977.82      10300.18       419.95 o                         
  -5   6   3        235.46        302.98       119.86 o                         
  -4   6   3        532.05        534.13       135.62 o                         
  -3   6   3        105.77         53.77       113.34 o                         
  -2   6   3        273.99        277.54        63.54 o                         
  -1   6   3         36.65         16.79        57.30 o                         
   0   6   3      10736.75      10051.93       203.59 o                         
   1   6   3       4021.09       4070.17       146.53 o                         
   2   6   3       6709.02       6749.21       214.08 o                         
   3   6   3       3240.15       3125.80       182.26 o                         
   4   6   3       7773.57       8037.55       314.13 o                         
   5   6   3        314.60        327.79       103.24 o                         
   6   6   3       3267.46       3929.71       250.64 o                         
   7   6   3        100.59        131.29       124.29 o                         
   8   6   3        903.17        769.43       179.59 o                         
   9   6   3       5339.59       5175.89       308.31 o                         
  10   6   3        301.90        244.77       141.55 o                         
  11   6   3      16269.57      16108.18       575.41 o                         
  12   6   3       3904.92       3515.26       313.59 o                         
  13   6   3       8201.75       7700.67       439.63 o                         
  14   6   3        249.75        271.85       181.03 o                         
  15   6   3       2914.79       3336.15       344.73 o                         
  16   6   3         30.47        215.42       205.69 o                         
  17   6   3        489.40        536.39       230.14 o                         
  18   6   3        244.34        459.39       250.70 o                         
  19   6   3       1683.11       1911.99       485.33 o                         
  20   6   3        116.71         45.02       225.04 o                         
  21   6   3        950.95       1404.95       315.56 o                         
  22   6   3          0.52       -209.18       418.36 o                         
  23   6   3       5541.19       5426.66       813.40 o                         
  24   6   3          0.32         36.24       284.48 o                         
  25   6   3       1389.72       1268.95       326.04 o                         
  26   6   3          0.23        -23.92       381.24 o                         
 -25   7   3       1689.81       1301.19       579.22 o                         
 -24   7   3       1033.89       2020.63       618.76 o                         
 -23   7   3        122.82        386.29       455.70 o                         
 -22   7   3        433.39        689.44       399.71 o                         
 -21   7   3        822.49       1367.48       524.90 o                         
 -20   7   3        359.04       1089.67       497.37 o                         
 -19   7   3       1618.20       2173.81       552.85 o                         
 -18   7   3         94.02        126.41       360.77 o                         
 -17   7   3       1575.18       2048.15       519.60 o                         
 -16   7   3        967.41       1121.70       435.36 o                         
 -15   7   3       1683.90       1302.02       460.77 o                         
 -14   7   3        300.54        375.80       347.98 o                         
 -13   7   3       3099.77       2938.26       542.44 o                         
 -12   7   3        114.84        693.16       377.18 o                         
 -11   7   3      12878.99      11886.01       878.48 o                         
 -10   7   3        127.95        316.12       308.97 o                         
  -9   7   3      10153.82      10298.29       769.02 o                         
  -8   7   3      17461.57      17215.16       593.39 o                         
  -7   7   3       3607.25       3824.62       315.16 o                         
  -6   7   3       7129.18       7337.96       315.07 o                         
  -5   7   3       6632.73       6526.02       294.76 o                         
  -4   7   3        353.45        270.53       119.09 o                         
  -3   7   3       2265.45       2035.33       347.47 o                         
  -2   7   3       2818.83       2766.95        97.50 o                         
  -1   7   3        629.34        712.51       121.74 o                         
   0   7   3       8038.86       8090.59       195.13 o                         
   1   7   3       1779.23       1747.24       126.69 o                         
   2   7   3       5494.17       5152.20       203.49 o                         
   3   7   3        600.83        849.38       148.56 o                         
   4   7   3         82.44         50.63       107.03 o                         
   5   7   3       1543.14       1199.83       164.00 o                         
   6   7   3       2234.15       2446.10       198.04 o                         
   7   7   3       2221.20       2156.52       276.55 o                         
   8   7   3        723.42        582.61       135.42 o                         
   9   7   3       8025.90       7584.74       366.64 o                         
  10   7   3       3717.64       4212.46       298.43 o                         
  11   7   3        932.61        958.76       189.63 o                         
  12   7   3        444.42        562.60       187.68 o                         
  13   7   3          6.54         79.55       239.80 o                         
  14   7   3         42.44        -86.04       172.08 o                         
  15   7   3        220.90        385.98       268.19 o                         
  16   7   3        951.82        824.19       236.62 o                         
  17   7   3       3070.69       3392.20       428.83 o                         
  18   7   3        259.39        330.15       228.29 o                         
  19   7   3       3008.85       3076.89       583.72 o                         
  20   7   3         79.86        126.36       381.26 o                         
  21   7   3        222.80          3.30       333.90 o                         
  22   7   3        640.91        537.13       371.48 o                         
  23   7   3         28.06        -25.84       409.19 o                         
  24   7   3        164.89         64.48       438.22 o                         
  25   7   3         54.61       -256.64       513.27 o                         
 -24   8   3          1.93        -79.13       367.63 o                         
 -23   8   3       2361.50       2281.72       609.29 o                         
 -22   8   3       2525.33       3403.46       750.51 o                         
 -21   8   3        430.35        478.36       415.35 o                         
 -20   8   3      13548.69      13885.76      1161.77 o                         
 -19   8   3         15.24        258.11       355.98 o                         
 -18   8   3       9933.56      11221.13      1016.01 o                         
 -17   8   3        772.43       1061.60       427.64 o                         
 -16   8   3       3053.08       3420.10       650.29 o                         
 -15   8   3        344.49        819.28       440.17 o                         
 -14   8   3         49.24        581.58       388.09 o                         
 -13   8   3        901.56       1210.33       440.25 o                         
 -12   8   3      18413.29      18610.86      1109.90 o                         
 -11   8   3       1924.14       2002.59       450.89 o                         
 -10   8   3      29603.78      28582.27       825.14 o                         
  -9   8   3       1396.62       2267.91       313.05 o                         
  -8   8   3      34741.59      34575.71       869.60 o                         
  -7   8   3       2893.49       3287.35       288.50 o                         
  -6   8   3      33353.66      32018.42       677.08 o                         
  -5   8   3       4190.48       3959.68       250.56 o                         
  -4   8   3         15.12        -73.03       146.07 o                         
  -3   8   3       9009.46       9125.39       352.41 o                         
  -2   8   3       4734.96       4978.86       135.17 o                         
  -1   8   3        831.59        849.99        82.33 o                         
   0   8   3       9526.62       9573.70       223.46 o                         
   1   8   3          1.69        -50.08       100.15 o                         
   2   8   3      14373.77      14326.64       294.12 o                         
   3   8   3        772.20        857.39       135.36 o                         
   4   8   3      13133.40      13088.02       366.57 o                         
   5   8   3       1100.69       1017.58       146.83 o                         
   6   8   3         11.08        -14.30       102.42 o                         
   7   8   3       4937.05       4766.86       301.34 o                         
   8   8   3       8078.04       8807.57       372.20 o                         
   9   8   3        896.93        892.22       157.55 o                         
  10   8   3       4737.26       4585.44       306.85 o                         
  11   8   3       5577.93       6183.40       356.80 o                         
  12   8   3       3594.61       3825.09       308.25 o                         
  13   8   3        583.10        905.03       197.49 o                         
  14   8   3       1157.92       1337.88       236.82 o                         
  15   8   3       1541.27       1526.74       244.17 o                         
  16   8   3       5173.40       5373.71       718.76 o                         
  17   8   3        320.29        739.82       413.70 o                         
  18   8   3       2746.99       2784.84       539.91 o                         
  19   8   3        140.00        -10.21       367.34 o                         
  20   8   3        977.58        656.14       291.45 o                         
  21   8   3       1045.86        419.68       302.77 o                         
  22   8   3       1175.44       1166.69       328.44 o                         
  23   8   3        224.32       -205.61       463.08 o                         
  24   8   3         12.70       -231.42       462.85 o                         
 -24   9   3        546.97        972.93       625.27 o                         
 -23   9   3         17.42        326.11       450.16 o                         
 -22   9   3       1271.48       1579.65       498.40 o                         
 -21   9   3          9.88        187.73       463.64 o                         
 -20   9   3       3733.48       3976.62       685.08 o                         
 -19   9   3       4160.29       4748.80       776.15 o                         
 -18   9   3        829.30       1066.32       472.26 o                         
 -17   9   3        739.46       1476.60       522.29 o                         
 -16   9   3       2137.54       2102.63       499.11 o                         
 -15   9   3        239.13        783.25       435.50 o                         
 -14   9   3        869.21        884.48       434.51 o                         
 -13   9   3          3.53        543.91       418.69 o                         
 -12   9   3       2882.67       3506.30       386.30 o                         
 -11   9   3       2393.17       3219.23       364.67 o                         
 -10   9   3       3464.36       3854.90       384.60 o                         
  -9   9   3       4535.18       4992.04       396.91 o                         
  -8   9   3        816.28        608.43       419.11 o                         
  -7   9   3       3866.21       3283.57       628.88 o                         
  -6   9   3        181.89        -71.35       158.51 o                         
  -5   9   3       3725.27       3873.66       267.51 o                         
  -4   9   3       1375.90        927.80       165.42 o                         
  -3   9   3       4242.63       4312.03       278.15 o                         
  -2   9   3       1017.73       1081.09        91.94 o                         
  -1   9   3        756.46        970.41       110.07 o                         
   0   9   3        401.91        319.08       101.12 o                         
   1   9   3        288.39        297.96        98.76 o                         
   2   9   3       3167.27       3085.66       182.59 o                         
   3   9   3        486.71        459.76       132.82 o                         
   4   9   3      18192.39      17574.87       445.00 o                         
   5   9   3       1340.21       1206.50       131.43 o                         
   6   9   3      12906.40      13308.53       341.61 o                         
   7   9   3        384.28        384.93       123.50 o                         
   8   9   3       1750.64       2011.62       359.42 o                         
   9   9   3       2801.83       2672.39       240.37 o                         
  10   9   3          5.49        210.25       146.17 o                         
  11   9   3        305.27        504.70       167.81 o                         
  12   9   3         46.77        109.04       283.76 o                         
  13   9   3         53.58       -150.93       301.86 o                         
  14   9   3       1153.84        774.91       385.70 o                         
  15   9   3       2246.83       3126.33       555.50 o                         
  16   9   3         18.47        -74.49       246.49 o                         
  17   9   3       4592.55       3983.67       444.03 o                         
  18   9   3        415.16       -147.82       430.90 o                         
  19   9   3       5980.48       5408.74       526.45 o                         
  20   9   3        492.15         19.81       445.63 o                         
  21   9   3       1146.89       1179.07       428.94 o                         
  22   9   3       1157.16        864.29       408.43 o                         
  23   9   3          8.99       -206.25       456.37 o                         
 -23  10   3       2335.18       3340.98       787.27 o                         
 -22  10   3          3.93       1396.42       637.28 o                         
 -21  10   3       3540.50       4668.64       858.44 o                         
 -20  10   3        126.67        647.77       511.45 o                         
 -19  10   3       6920.79       7125.51       932.44 o                         
 -18  10   3        679.85       1262.00       535.37 o                         
 -17  10   3       3263.96       4004.07       695.88 o                         
 -16  10   3       2011.40       2467.99       562.55 o                         
 -15  10   3       1845.91       2251.84       586.98 o                         
 -14  10   3        664.36       1044.31       287.48 o                         
 -13  10   3          0.81        595.96       283.96 o                         
 -12  10   3        281.58        856.05       276.69 o                         
 -11  10   3        214.06        703.00       232.93 o                         
 -10  10   3         16.85       -299.70       806.84 o                         
  -9  10   3       1308.71       1013.28       679.03 o                         
  -8  10   3      11800.97      10233.21       568.09 o                         
  -7  10   3         82.83       -171.72       343.45 o                         
  -6  10   3        128.82        -14.25       163.70 o                         
  -5  10   3       3909.64       3322.06       262.71 o                         
  -4  10   3       4851.92       4750.74       308.85 o                         
  -3  10   3        153.56        510.42       172.57 o                         
  -2  10   3       1601.71       1636.29       131.81 o                         
  -1  10   3        281.53        186.51        80.80 o                         
   0  10   3       9961.28      10171.59       308.90 o                         
   1  10   3       1263.67       1266.95       143.88 o                         
   2  10   3       7414.84       7457.52       276.93 o                         
   3  10   3      11313.28      10712.72       362.63 o                         
   4  10   3       3703.52       3752.47       229.94 o                         
   5  10   3      12238.11      11481.05       298.43 o                         
   6  10   3       1771.52       1711.06       160.27 o                         
   7  10   3       4197.12       4182.27       237.74 o                         
   8  10   3       1809.73       2473.97       547.37 o                         
   9  10   3       5241.01       5220.42       694.46 o                         
  10  10   3        263.49        629.64       854.82 o                         
  11  10   3        150.79       -182.99       365.98 o                         
  12  10   3        888.41        720.90       298.39 o                         
  13  10   3        319.51         55.72       317.53 o                         
  14  10   3       3889.10       3130.79       540.70 o                         
  15  10   3       2845.68       2405.22       465.43 o                         
  16  10   3        680.76        327.16       314.54 o                         
  17  10   3         37.21       -224.06       448.12 o                         
  18  10   3       1071.45       1225.73       409.47 o                         
  19  10   3       2721.60       2147.92       563.81 o                         
  20  10   3       1413.15       1262.59       415.65 o                         
  21  10   3       2681.92       2301.13       610.24 o                         
  22  10   3        240.01        -37.73       385.04 o                         
  23  10   3       1599.98       1981.07       576.16 o                         
 -22  11   3          3.96        554.40       519.15 o                         
 -21  11   3         99.93        904.88       528.28 o                         
 -20  11   3        195.18         67.61       363.04 o                         
 -19  11   3          0.04        366.16       487.23 o                         
 -18  11   3         92.37       1082.46       346.50 o                         
 -17  11   3        264.92       1356.64       364.24 o                         
 -16  11   3        647.99       1360.32       337.51 o                         
 -15  11   3        743.59       1472.46       335.11 o                         
 -14  11   3        386.77       1040.13       299.66 o                         
 -13  11   3        269.90        330.43       257.85 o                         
 -12  11   3       1109.15        670.55       694.32 o                         
 -11  11   3          9.40       -271.75       543.49 o                         
 -10  11   3        163.17         93.99       339.02 o                         
  -9  11   3        177.87       -130.74       261.49 o                         
  -8  11   3        978.96        721.09       266.13 o                         
  -7  11   3       2270.63       2304.96       292.69 o                         
  -6  11   3        620.04        452.51       220.23 o                         
  -5  11   3        317.26        536.43       180.90 o                         
  -4  11   3       4101.05       4340.37       309.66 o                         
  -3  11   3        182.03        304.86       172.49 o                         
  -2  11   3       2424.11       3036.26       307.95 o                         
  -1  11   3       3920.66       3827.41       272.66 o                         
   0  11   3         92.68        117.63       117.71 o                         
   1  11   3       1040.17       1274.40       155.94 o                         
   2  11   3       7459.85       7605.75       291.33 o                         
   3  11   3         98.37        171.25       208.35 o                         
   4  11   3       6601.79       6509.62       301.18 o                         
   5  11   3       2565.98       2346.19       338.08 o                         
   6  11   3       1124.42        938.90       229.88 o                         
   7  11   3       1981.16       2424.60       410.31 o                         
   8  11   3       1393.28       1403.69       273.75 o                         
   9  11   3       1041.98       1251.68       267.84 o                         
  10  11   3       6569.72       6877.80       503.75 o                         
  11  11   3        449.23        339.26       461.22 o                         
  12  11   3        960.67        973.12       251.10 o                         
  13  11   3        297.38       -163.52       384.35 o                         
  14  11   3        111.68       -203.92       407.85 o                         
  15  11   3          3.82       -200.57       401.15 o                         
  16  11   3          8.42        281.64       329.55 o                         
  17  11   3        348.54        -51.73       342.41 o                         
  18  11   3        132.11       -214.89       429.78 o                         
  19  11   3        134.65       -120.85       356.77 o                         
  20  11   3         55.72        184.36       379.40 o                         
  21  11   3          0.07        658.36       510.51 o                         
  22  11   3         16.60         56.83       440.25 o                         
 -20  12   3        177.65       1574.13       639.18 o                         
 -19  12   3        298.58        894.25       308.88 o                         
 -18  12   3        423.72       1406.68       361.54 o                         
 -17  12   3         66.96        110.30       594.57 o                         
 -16  12   3       1912.13       2354.14       752.91 o                         
 -15  12   3        209.97       -157.60       845.35 o                         
 -14  12   3         39.76        145.90       263.35 o                         
 -13  12   3       3733.17       3810.96       413.86 o                         
 -12  12   3         19.58       -127.49       254.98 o                         
 -11  12   3        759.29        558.11       267.22 o                         
 -10  12   3       1084.05        966.57       246.33 o                         
  -9  12   3        116.68         -1.11       240.83 o                         
  -8  12   3       4082.55       3780.53       372.97 o                         
  -7  12   3       2007.45       1667.27       269.86 o                         
  -6  12   3         84.13        409.70       187.04 o                         
  -5  12   3       1434.91       1484.11       229.67 o                         
  -4  12   3        676.88        978.31       205.18 o                         
  -3  12   3          8.39        238.58       266.19 o                         
  -2  12   3       1743.76       1660.52       277.08 o                         
  -1  12   3        649.19        535.58       158.15 o                         
   0  12   3       1109.83       1118.60       194.48 o                         
   1  12   3         42.15        136.11       153.05 o                         
   2  12   3       3855.77       3932.48       393.58 o                         
   3  12   3        825.85        794.25       911.17 o                         
   4  12   3       1899.55       2340.92       283.45 o                         
   5  12   3        925.49       1181.07       242.30 o                         
   6  12   3       4292.09       4148.61       372.56 o                         
   7  12   3       1176.68       1161.56       265.21 o                         
   8  12   3         67.58        372.76       224.32 o                         
   9  12   3        459.63        372.16       210.35 o                         
  10  12   3        865.64        818.27       246.27 o                         
  11  12   3       2172.10       2246.60       336.26 o                         
  12  12   3          7.67        -64.94       311.30 o                         
  13  12   3       4008.27       5087.72       491.14 o                         
  14  12   3        934.27        888.81       884.95 o                         
  15  12   3       3023.39       3361.34       739.94 o                         
  16  12   3        988.25        797.93       361.41 o                         
  17  12   3          9.68        -62.37       317.41 o                         
  18  12   3          1.31       -229.56       459.11 o                         
  19  12   3        490.17         -6.23       428.83 o                         
  20  12   3          2.93       -233.73       467.47 o                         
 -19  13   3       1893.19       1477.67       788.12 o                         
 -18  13   3        770.28        417.73      1326.85 o                         
 -17  13   3        193.46        -72.17       745.77 o                         
 -16  13   3       1310.97       1394.95       484.68 o                         
 -15  13   3        422.83        308.08       367.73 o                         
 -14  13   3       1990.86       2031.98       671.50 o                         
 -13  13   3         63.36       -133.20       788.36 o                         
 -12  13   3       4161.05       3783.04       540.74 o                         
 -11  13   3       2568.59       2933.64       390.02 o                         
 -10  13   3        802.37        455.75       304.15 o                         
  -9  13   3       3943.29       3747.72       732.52 o                         
  -8  13   3       1328.74       1095.53       249.16 o                         
  -7  13   3        556.45        898.42       268.80 o                         
  -6  13   3       5511.93       6032.87       396.08 o                         
  -5  13   3        725.88       1014.69       232.92 o                         
  -4  13   3      11214.68      11547.15       514.49 o                         
  -3  13   3          1.53        254.57       180.97 o                         
  -2  13   3       3637.41       4236.05       317.05 o                         
  -1  13   3        324.01        290.32       235.19 o                         
   0  13   3         22.25        -99.46       198.91 o                         
   1  13   3         77.95        -84.61       279.02 o                         
   2  13   3       1024.65        745.02       240.69 o                         
   3  13   3        765.70        903.58       374.83 o                         
   4  13   3       7832.24       7831.99       789.06 o                         
   5  13   3        250.08       -125.92       392.54 o                         
   6  13   3      11035.38      11034.10       587.13 o                         
   7  13   3        319.00        495.83       244.48 o                         
   8  13   3       2695.47       2866.12       362.97 o                         
   9  13   3       1380.48       1342.53       330.03 o                         
  10  13   3         15.77        253.41       230.93 o                         
  11  13   3        617.31        665.51       245.97 o                         
  12  13   3         64.61        260.67       510.46 o                         
  13  13   3          5.01        147.69       236.42 o                         
  14  13   3        289.93        732.07       315.26 o                         
  15  13   3         81.12        918.02       735.96 o                         
  16  13   3        304.89        805.83      1103.78 o                         
  17  13   3        131.63       1041.05      1135.17 o                         
  18  13   3        183.06       1685.02      1534.35 o                         
 -17  14   3         56.36       -239.47       478.93 o                         
 -16  14   3        842.66        407.70       301.86 o                         
 -15  14   3        109.13         39.68       260.87 o                         
 -14  14   3        278.20        -55.33       267.67 o                         
 -13  14   3         63.99       -121.62       246.94 o                         
 -12  14   3       1897.45       1565.56       324.19 o                         
 -11  14   3          8.41       -125.12       250.23 o                         
 -10  14   3       3075.09       2838.16       376.07 o                         
  -9  14   3        616.23        327.45       346.45 o                         
  -8  14   3       5134.53       5738.28       499.61 o                         
  -7  14   3        494.14        954.46       271.21 o                         
  -6  14   3       8225.46       7896.44       552.79 o                         
  -5  14   3        582.16        924.91       270.07 o                         
  -4  14   3       1315.49       1401.39       299.00 o                         
  -3  14   3       1295.71       1163.89       287.53 o                         
  -2  14   3         99.61        283.38       247.02 o                         
  -1  14   3         19.70        542.92       360.72 o                         
   0  14   3       2648.04       2300.71       364.99 o                         
   1  14   3         33.68         -0.37       231.55 o                         
   2  14   3       3620.25       3747.94       440.61 o                         
   3  14   3       2566.55       2960.16       586.06 o                         
   4  14   3         84.91        307.07       360.15 o                         
   5  14   3       2644.77       2165.08       436.50 o                         
   6  14   3       1225.57       1256.79       434.37 o                         
   7  14   3       1575.20        940.75       350.03 o                         
   8  14   3       2959.13       2151.74       509.23 o                         
   9  14   3        107.95        141.73       297.41 o                         
  10  14   3        194.65        201.58       390.59 o                         
  11  14   3         94.92         40.61       211.86 o                         
  12  14   3         75.70        255.06       234.43 o                         
  13  14   3        251.41        291.52       254.03 o                         
  14  14   3         75.59        317.11       391.08 o                         
  15  14   3         15.81        106.24       242.18 o                         
  16  14   3        486.35        697.71       561.44 o                         
 -14  15   3       1498.18       2008.08       386.22 o                         
 -13  15   3          4.99       -136.73       273.46 o                         
 -12  15   3       1723.97       1360.07       304.84 o                         
 -11  15   3          7.59       -150.55       301.09 o                         
 -10  15   3        299.27        407.31       311.02 o                         
  -9  15   3        793.13       1532.13       475.59 o                         
  -8  15   3        680.75       1342.38       470.32 o                         
  -7  15   3       7225.10       8303.49       878.95 o                         
  -6  15   3        150.01        357.92       329.38 o                         
  -5  15   3       1641.53       1456.20       327.88 o                         
  -4  15   3       2029.24       1872.46       347.67 o                         
  -3  15   3         63.74        271.61       252.17 o                         
  -2  15   3       3648.86       3093.93       416.13 o                         
  -1  15   3         42.03       -103.18       206.36 o                         
   0  15   3       1194.40       1330.18       338.16 o                         
   1  15   3        195.39         68.23       248.44 o                         
   2  15   3       2006.07       2182.93       539.42 o                         
   3  15   3        786.85        790.95       407.92 o                         
   4  15   3        129.13        199.71       355.04 o                         
   5  15   3       3059.93       2578.19       569.73 o                         
   6  15   3          6.98       -187.27       374.53 o                         
   7  15   3       1815.92       1189.12       360.49 o                         
   8  15   3         22.54       -201.24       402.49 o                         
   9  15   3        786.17        688.18       366.25 o                         
  10  15   3        505.74        -76.18       408.27 o                         
  11  15   3        431.57         89.81       323.77 o                         
  12  15   3        344.36        183.60       428.79 o                         
  13  15   3         54.66       -205.66       411.31 o                         
  14  15   3         74.09        144.81       400.26 o                         
 -11  16   3        107.83        207.31       345.52 o                         
 -10  16   3          7.97        198.25       323.65 o                         
  -9  16   3         29.47        710.89       472.26 o                         
  -8  16   3        900.35        745.49       365.28 o                         
  -7  16   3         31.76        -95.70       368.10 o                         
  -6  16   3         16.45        107.20       338.25 o                         
  -5  16   3        238.41        233.46       244.38 o                         
  -4  16   3        102.31        400.86       261.62 o                         
  -3  16   3         95.91         -2.76       252.99 o                         
  -2  16   3       1463.57       1533.27       438.83 o                         
  -1  16   3         32.82         72.13       301.75 o                         
   0  16   3        539.27        188.10       247.29 o                         
   1  16   3        380.05        450.71       278.59 o                         
   2  16   3        487.40       1074.76       476.57 o                         
   3  16   3       1704.11       2044.69       532.88 o                         
   4  16   3        177.74        252.60       342.85 o                         
   5  16   3        580.05        932.98       453.56 o                         
   6  16   3         10.52        218.82       446.14 o                         
   7  16   3        273.42        355.81       338.84 o                         
   8  16   3         84.23       -266.43       532.86 o                         
   9  16   3        117.95       -226.23       452.45 o                         
  10  16   3          9.64       -243.43       486.87 o                         
  11  16   3          4.09       -215.30       430.60 o                         
  -6  17   3        692.63        866.85       458.33 o                         
  -5  17   3         23.86        260.46       378.30 o                         
  -4  17   3       1285.67       1392.24       476.26 o                         
  -3  17   3       1077.06       1141.95       339.08 o                         
  -2  17   3       1336.99       1765.52       400.97 o                         
  -1  17   3       1285.69       1756.80       383.64 o                         
   0  17   3        267.20        589.84       306.08 o                         
   1  17   3         18.41       -216.65       452.25 o                         
   2  17   3        859.78        790.36       476.51 o                         
   3  17   3         45.45         70.45       314.42 o                         
   4  17   3       1070.13        627.95       440.79 o                         
 -28   0   4       1253.15       1937.93       560.24 o                         
 -27   0   4       3028.26       2907.07       648.41 o                         
 -26   0   4       1735.85       2054.62       534.67 o                         
 -25   0   4       2339.78       2826.90       581.68 o                         
 -24   0   4        789.53       1211.82       468.66 o                         
 -23   0   4         87.51        166.27       343.42 o                         
 -22   0   4        700.86       1187.36       433.99 o                         
 -21   0   4       3891.87       3919.09       602.63 o                         
 -20   0   4        865.93       1099.74       389.55 o                         
 -19   0   4       9755.45       9003.12       787.25 o                         
 -18   0   4        370.47        353.45       331.31 o                         
 -17   0   4      16698.87      16325.35       941.55 o                         
 -16   0   4       1694.70       1745.31       410.57 o                         
 -15   0   4      36288.25      33221.38      1245.05 o                         
 -14   0   4          1.00        182.67       226.83 o                         
 -13   0   4       7518.97       8012.83       593.16 o                         
 -12   0   4       1423.96       1008.99       258.50 o                         
 -11   0   4      29045.42      31783.98      1039.77 o                         
 -10   0   4       3766.86       3457.66       386.67 o                         
  -9   0   4      13452.10      16402.95       719.40 o                         
  -8   0   4      32188.41      36763.23       970.65 o                         
  -7   0   4      10802.31      11728.87       538.05 o                         
  -6   0   4      22326.30      25396.88       754.16 o                         
  -5   0   4       5879.86       5358.24       356.01 o                         
  -4   0   4       8289.49       9219.53       303.11 o                         
  -3   0   4      13894.38      12211.32       364.86 o                         
  -2   0   4      14474.20      16075.72      1150.14 o                         
  -1   0   4      21279.77      25729.03       436.35 o                         
   0   0   4         41.71         96.92        81.90 o                         
   1   0   4        778.84        530.97       101.71 o                         
   2   0   4      96037.02     103024.45       914.99 o                         
   3   0   4     308606.19     318104.34      2413.29 o                         
   4   0   4      41467.48      46096.38       969.89 o                         
   5   0   4       5259.29       4677.39       373.68 o                         
   6   0   4      21690.75      23105.31       787.20 o                         
   7   0   4       2185.51       2054.28       311.75 o                         
   8   0   4       7933.96       8276.15       524.08 o                         
   9   0   4      22819.30      23305.15       924.02 o                         
  10   0   4       1010.43       1102.05       289.76 o                         
  11   0   4      23783.64      26146.10      1038.35 o                         
  12   0   4        145.08        380.44       300.34 o                         
  13   0   4        109.61         49.37       266.06 o                         
  14   0   4      13345.70      11872.67       822.81 o                         
  15   0   4      14125.74      15234.85       958.95 o                         
  16   0   4      15894.53      15603.92       983.46 o                         
  17   0   4       8596.82       9258.92       818.21 o                         
  18   0   4       2634.96       2666.40       512.36 o                         
  19   0   4       2475.31       1719.99       506.50 o                         
  20   0   4      10013.07      10116.10       905.98 o                         
  21   0   4         46.49        313.71       294.90 o                         
  22   0   4       4483.87       4545.79       717.74 o                         
  23   0   4       2651.84       2355.57       543.20 o                         
  24   0   4        187.40         51.65       410.01 o                         
  25   0   4       4029.66       4266.49       758.76 o                         
  26   0   4         35.32       -212.35       424.70 o                         
  27   0   4       1603.41       1453.56       525.54 o                         
  28   0   4        549.71        970.60       519.28 o                         
 -28   1   4        429.21        625.52       321.96 o                         
 -27   1   4        345.78        777.67       387.56 o                         
 -26   1   4          0.37         85.68       250.19 o                         
 -25   1   4         59.20        302.26       243.50 o                         
 -24   1   4       1783.45       1655.61       352.77 o                         
 -23   1   4         12.50        208.53       216.78 o                         
 -22   1   4       8611.37       7748.47       561.74 o                         
 -21   1   4        772.54        637.86       252.60 o                         
 -20   1   4       6066.93       5832.01       464.51 o                         
 -19   1   4       1761.24       2302.00       339.14 o                         
 -18   1   4       4531.46       4458.37       397.39 o                         
 -17   1   4        615.94       1034.08       249.10 o                         
 -16   1   4      13573.83      13291.24       591.16 o                         
 -15   1   4        712.06        871.24       216.25 o                         
 -14   1   4        267.98        414.46       190.36 o                         
 -13   1   4          3.85         53.85       152.22 o                         
 -12   1   4       2761.21       2705.72       267.04 o                         
 -11   1   4      11023.14      11662.96       457.48 o                         
 -10   1   4        507.45        370.26       156.56 o                         
  -9   1   4      52651.66      56478.27      1557.20 o                         
  -8   1   4       1089.23       1248.70       158.77 o                         
  -7   1   4      29690.14      29090.64       583.29 o                         
  -6   1   4       2212.58       1956.95       168.49 o                         
  -5   1   4       9005.90       8980.15       196.30 o                         
  -4   1   4        636.96       1355.95       152.16 o                         
  -3   1   4        124.44        115.74       100.92 o                         
  -2   1   4      66346.76      64069.42       472.60 o                         
  -1   1   4       6293.69       7093.73       139.72 o                         
   0   1   4      10870.01       9969.08       222.15 o                         
   1   1   4        588.63        698.90        74.38 o                         
   2   1   4       2497.78       3196.60       131.87 o                         
   3   1   4       2879.14       3056.29       198.93 o                         
   4   1   4       2227.03       2669.94       199.09 o                         
   5   1   4        191.99        246.95       138.48 o                         
   6   1   4       6866.10       7247.94       388.17 o                         
   7   1   4       4400.35       4549.81       278.40 o                         
   8   1   4      17836.79      18881.29       544.69 o                         
   9   1   4       3179.03       3357.78       279.82 o                         
  10   1   4       2845.91       2555.73       251.38 o                         
  11   1   4        632.24       1126.55       219.73 o                         
  12   1   4       4016.07       4419.01       351.80 o                         
  13   1   4       3624.35       3951.45       354.49 o                         
  14   1   4         85.62        266.76       209.08 o                         
  15   1   4        482.83        736.14       248.76 o                         
  16   1   4       1509.51       1524.91       304.79 o                         
  17   1   4       1115.75       1145.37       293.20 o                         
  18   1   4         71.51        267.82       246.26 o                         
  19   1   4       1068.50       1211.86       295.63 o                         
  20   1   4        529.97        679.76       279.25 o                         
  21   1   4       3719.45       3455.56       428.36 o                         
  22   1   4          0.93        122.72       252.41 o                         
  23   1   4       1204.43       1339.21       347.97 o                         
  24   1   4        223.75        265.04       269.42 o                         
  25   1   4        744.69       1125.00       330.65 o                         
  26   1   4          3.85         72.84       273.14 o                         
  27   1   4        135.80        123.20       489.77 o                         
  28   1   4        464.65        307.05       306.42 o                         
 -28   2   4        808.89        683.97       465.03 o                         
 -27   2   4       1120.82       1728.17       586.94 o                         
 -26   2   4        277.90        466.36       265.73 o                         
 -25   2   4       5041.33       4755.42       507.06 o                         
 -24   2   4       1500.26       1803.11       360.95 o                         
 -23   2   4      11257.50      10366.99       643.86 o                         
 -22   2   4        602.99        729.38       263.42 o                         
 -21   2   4       4967.55       4521.86       430.64 o                         
 -20   2   4          0.51        102.84       219.34 o                         
 -19   2   4       1361.01       1249.40       262.79 o                         
 -18   2   4         45.50         95.15       197.87 o                         
 -17   2   4       2180.19       2184.39       301.63 o                         
 -16   2   4         11.71         43.98       175.58 o                         
 -15   2   4       5264.61       5600.50       389.60 o                         
 -14   2   4       5510.51       6176.75       425.68 o                         
 -13   2   4       4843.14       4775.41       338.38 o                         
 -12   2   4        134.23        207.42       154.54 o                         
 -11   2   4       3934.08       4776.41       305.51 o                         
 -10   2   4      11565.49      11804.94       429.35 o                         
  -9   2   4       2229.27       3031.06       239.73 o                         
  -8   2   4      15606.94      14916.49       629.29 o                         
  -7   2   4       8026.76       8595.13       590.68 o                         
  -6   2   4      24528.14      24096.60       547.91 o                         
  -5   2   4       5750.51       6302.58       171.38 o                         
  -4   2   4      12024.04      11929.74       192.32 o                         
  -3   2   4        133.01        167.65        49.36 o                         
  -2   2   4        865.41       1021.95        98.29 o                         
  -1   2   4       3394.37       3050.83        93.31 o                         
   0   2   4       6246.07       5997.54       166.99 o                         
   1   2   4        172.12        503.93        95.26 o                         
   2   2   4       5509.06       5482.86       196.80 o                         
   3   2   4       8873.36       7766.94       233.00 o                         
   4   2   4       3106.20       2441.95       190.02 o                         
   5   2   4      12952.04      13660.64       408.57 o                         
   6   2   4       2667.56       2046.14       208.73 o                         
   7   2   4       8278.61       8071.32       355.50 o                         
   8   2   4       1660.19       1192.05       179.73 o                         
   9   2   4       1029.70        659.44       176.29 o                         
  10   2   4        944.74       1193.33       199.64 o                         
  11   2   4        508.35        782.75       203.20 o                         
  12   2   4       1226.17       1179.87       230.08 o                         
  13   2   4        320.87        310.58       203.42 o                         
  14   2   4       4492.64       4858.09       729.03 o                         
  15   2   4       1556.95       1929.25       295.68 o                         
  16   2   4       6546.69       7299.56       512.71 o                         
  17   2   4       5744.89       5775.70       700.48 o                         
  18   2   4        159.60        384.37       253.28 o                         
  19   2   4       3720.42       3385.01       417.34 o                         
  20   2   4       1308.05       1227.11       324.25 o                         
  21   2   4         70.65        242.75       270.06 o                         
  22   2   4       2889.11       2775.00       414.01 o                         
  23   2   4          3.01          0.60       224.38 o                         
  24   2   4       3151.26       3125.60       444.28 o                         
  25   2   4       1698.73       1953.91       415.31 o                         
  26   2   4       2144.41       2389.62       426.53 o                         
  27   2   4       2691.50       2916.64       484.89 o                         
  28   2   4        373.51        136.53       281.18 o                         
 -28   3   4        728.51        648.33       518.16 o                         
 -27   3   4        699.08        819.31       424.27 o                         
 -26   3   4          9.23        178.78       392.77 o                         
 -25   3   4        718.64        827.44       488.87 o                         
 -24   3   4          0.25        394.71       380.51 o                         
 -23   3   4        691.25        809.65       430.91 o                         
 -22   3   4         15.46        264.86       245.34 o                         
 -21   3   4       3185.56       2901.49       371.99 o                         
 -20   3   4       1497.17       1572.90       296.77 o                         
 -19   3   4       2645.91       2744.91       346.93 o                         
 -18   3   4       1120.79       1048.97       258.00 o                         
 -17   3   4       1390.55       1891.50       294.89 o                         
 -16   3   4         95.89         51.35       173.91 o                         
 -15   3   4        576.75        612.57       213.80 o                         
 -14   3   4        335.53        470.76       180.55 o                         
 -13   3   4       1110.66        679.93       250.67 o                         
 -12   3   4       3513.31       3968.84       297.73 o                         
 -11   3   4       1386.29       1110.27       201.53 o                         
 -10   3   4       2386.12       3035.80       232.10 o                         
  -9   3   4       4353.07       3648.23       238.05 o                         
  -8   3   4      12098.58      13453.10       398.94 o                         
  -7   3   4          9.93         47.23       113.84 o                         
  -6   3   4      18369.41      18935.27       317.56 o                         
  -5   3   4         53.88         41.63       129.90 o                         
  -4   3   4        209.61        284.12        63.08 o                         
  -3   3   4       1340.07       1462.96        77.84 o                         
  -2   3   4        204.50        307.07        68.71 o                         
  -1   3   4       1199.54       1032.17        66.15 o                         
   0   3   4       1216.57       1507.17        90.67 o                         
   1   3   4       8862.80       8270.21       192.81 o                         
   2   3   4        107.93        174.47       121.24 o                         
   3   3   4       4405.44       4042.39       246.38 o                         
   4   3   4       1300.50       1162.17       153.02 o                         
   5   3   4       2190.64       1965.76       191.73 o                         
   6   3   4         90.26        120.65       125.15 o                         
   7   3   4        446.76        521.99       137.48 o                         
   8   3   4        103.69         26.73       131.39 o                         
   9   3   4        780.02       1232.66       190.49 o                         
  10   3   4         21.48         36.34       152.92 o                         
  11   3   4       2661.59       3171.47       296.74 o                         
  12   3   4       4869.34       5159.35       365.72 o                         
  13   3   4       4295.11       4468.63       366.64 o                         
  14   3   4       1296.19       1258.62       264.56 o                         
  15   3   4         21.85         42.10       257.70 o                         
  16   3   4       2115.17       2441.04       335.97 o                         
  17   3   4        956.82       1000.95       287.76 o                         
  18   3   4       2625.69       2636.29       376.02 o                         
  19   3   4        527.36        619.89       248.09 o                         
  20   3   4       1491.62       1651.30       340.83 o                         
  21   3   4       1219.44       1509.15       348.32 o                         
  22   3   4        816.51        883.38       269.23 o                         
  23   3   4       1155.14       1008.32       369.24 o                         
  24   3   4        532.08        616.61       348.96 o                         
  25   3   4        264.64        355.89       268.46 o                         
  26   3   4        948.98       1174.38       355.30 o                         
  27   3   4        200.83        355.82       311.06 o                         
 -27   4   4        593.24        850.23       543.47 o                         
 -26   4   4         15.62        709.93       530.51 o                         
 -25   4   4       4362.75       3817.00       746.47 o                         
 -24   4   4        197.58        532.37       433.80 o                         
 -23   4   4       7673.38       7631.91       923.05 o                         
 -22   4   4        139.96        145.69       295.78 o                         
 -21   4   4       6577.52       6488.35       617.46 o                         
 -20   4   4          9.74         68.66       257.63 o                         
 -19   4   4       1125.33       1504.43       285.75 o                         
 -18   4   4        168.52        388.22       217.22 o                         
 -17   4   4       1760.92       1955.36       274.54 o                         
 -16   4   4        308.55        650.60       216.13 o                         
 -15   4   4       4475.18       4265.46       337.17 o                         
 -14   4   4       6117.65       5798.06       369.61 o                         
 -13   4   4       5740.84       5623.59       349.54 o                         
 -12   4   4        835.87       1067.94       200.03 o                         
 -11   4   4       1894.92       1639.98       257.54 o                         
 -10   4   4         82.34         66.70       212.18 o                         
  -9   4   4       2673.47       3099.11       255.68 o                         
  -8   4   4       4449.10       4558.77       180.44 o                         
  -7   4   4       9512.97       9763.46       230.13 o                         
  -6   4   4      23099.03      23328.48       312.80 o                         
  -5   4   4       3389.14       3322.43       101.90 o                         
  -4   4   4       3752.49       3487.75       101.25 o                         
  -3   4   4       3469.60       3211.21        99.99 o                         
  -2   4   4       1406.85       1152.72       123.75 o                         
  -1   4   4       7120.72       7321.04       153.15 o                         
   0   4   4        164.48        318.21        74.67 o                         
   1   4   4          0.25         22.62        81.89 o                         
   2   4   4       3738.09       3804.28       224.81 o                         
   3   4   4        809.86       1236.97       149.99 o                         
   4   4   4       1802.58       1666.00       146.32 o                         
   5   4   4       6599.02       6681.08       302.67 o                         
   6   4   4       8201.40       8004.04       342.37 o                         
   7   4   4        220.69        415.62       142.64 o                         
   8   4   4       9870.29      10215.38       420.91 o                         
   9   4   4         80.62         26.81       137.41 o                         
  10   4   4        576.34        684.92       179.41 o                         
  11   4   4       6391.01       6850.77       398.09 o                         
  12   4   4        466.57        724.39       334.71 o                         
  13   4   4         51.56         78.43       177.64 o                         
  14   4   4       3000.89       2838.56       309.99 o                         
  15   4   4          0.73        230.43       208.13 o                         
  16   4   4       1327.33       1161.95       272.72 o                         
  17   4   4         78.84         76.46       204.89 o                         
  18   4   4        813.02       1133.17       354.26 o                         
  19   4   4       2198.78       2078.24       389.87 o                         
  20   4   4        429.32        304.09       206.60 o                         
  21   4   4        360.06        746.15       330.98 o                         
  22   4   4       8222.64       7860.96       600.49 o                         
  23   4   4        723.89       1267.17       561.19 o                         
  24   4   4       2534.20       2867.74       421.37 o                         
  25   4   4        667.26        698.50       274.83 o                         
  26   4   4        315.27        306.60       291.27 o                         
  27   4   4         54.64       -185.02       457.60 o                         
 -27   5   4       2024.86       1688.45       591.60 o                         
 -26   5   4         15.85        159.17       468.67 o                         
 -25   5   4          8.24        148.96       393.06 o                         
 -24   5   4        984.64       1143.62       551.92 o                         
 -23   5   4       4968.77       4755.55       739.82 o                         
 -22   5   4       5093.69       5385.21       778.10 o                         
 -21   5   4       4770.55       5425.48       777.44 o                         
 -20   5   4      20984.33      19563.76      1299.76 o                         
 -19   5   4        484.90        565.19       392.58 o                         
 -18   5   4       4184.63       4726.66       385.06 o                         
 -17   5   4       6352.02       5861.13       415.29 o                         
 -16   5   4       6036.78       6117.56       400.19 o                         
 -15   5   4       1181.20       1689.42       245.44 o                         
 -14   5   4       4226.57       4539.56       328.16 o                         
 -13   5   4       3141.25       3195.16       382.02 o                         
 -12   5   4        202.45        180.98       259.20 o                         
 -11   5   4         45.44        159.80       296.35 o                         
 -10   5   4       1509.17       1726.42       158.62 o                         
  -9   5   4         26.97        136.91        72.29 o                         
  -8   5   4        582.93        715.11        86.62 o                         
  -7   5   4        159.58         61.57        71.80 o                         
  -6   5   4        292.46        276.89       114.41 o                         
  -5   5   4       2875.91       2376.75       100.39 o                         
  -4   5   4       3904.65       3865.82        99.91 o                         
  -3   5   4      11062.03      10633.82       170.14 o                         
  -2   5   4        746.71        741.50        65.00 o                         
  -1   5   4       2635.50       2698.63       107.04 o                         
   0   5   4       3084.17       2817.31       117.27 o                         
   1   5   4       2866.26       2950.91       140.16 o                         
   2   5   4      10201.23       9314.25       279.99 o                         
   3   5   4         55.81        150.25       115.61 o                         
   4   5   4      15856.65      14574.66       426.86 o                         
   5   5   4        705.48        768.52       138.19 o                         
   6   5   4       1263.61       1035.63       162.12 o                         
   7   5   4        197.74        161.82       144.32 o                         
   8   5   4        381.56        677.77       156.13 o                         
   9   5   4       2294.88       2698.63       255.22 o                         
  10   5   4       1212.91       1460.88       246.41 o                         
  11   5   4       5480.81       5577.98       365.24 o                         
  12   5   4        693.99        890.33       220.97 o                         
  13   5   4       2485.82       2211.77       299.76 o                         
  14   5   4       2719.41       2610.54       305.63 o                         
  15   5   4          4.79        375.07       208.85 o                         
  16   5   4       1245.64       1179.82       269.02 o                         
  17   5   4       3815.15       4306.18       406.69 o                         
  18   5   4       1034.84       1388.69       308.45 o                         
  19   5   4       7097.74       6990.52       539.56 o                         
  20   5   4        410.51        830.43       277.54 o                         
  21   5   4       9809.35       9775.31       645.38 o                         
  22   5   4       2181.10       2286.18       365.74 o                         
  23   5   4      10697.19      10321.24       695.55 o                         
  24   5   4       1727.74       1826.29       364.28 o                         
  25   5   4       1275.61       1098.60       571.84 o                         
  26   5   4         36.60         62.82       480.79 o                         
 -26   6   4        113.10        726.12       492.40 o                         
 -25   6   4         74.98        235.87       441.36 o                         
 -24   6   4          2.16        343.07       517.73 o                         
 -23   6   4         27.32        649.03       400.93 o                         
 -22   6   4        248.95        295.96       438.80 o                         
 -21   6   4       4834.50       5022.93       760.09 o                         
 -20   6   4        134.47        718.23       446.33 o                         
 -19   6   4       5902.15       6122.29       800.02 o                         
 -18   6   4       1041.72       1312.36       506.40 o                         
 -17   6   4       3607.21       4154.25       671.97 o                         
 -16   6   4         74.90        594.66       447.17 o                         
 -15   6   4      13441.79      12420.32       495.03 o                         
 -14   6   4        480.17        478.85       147.40 o                         
 -13   6   4       1353.18       1078.60       221.71 o                         
 -12   6   4       1995.95       1890.00       391.52 o                         
 -11   6   4       2275.71       2323.60       167.90 o                         
 -10   6   4      15232.34      15898.80       291.10 o                         
  -9   6   4       7721.43       7334.36       322.46 o                         
  -8   6   4      28983.97      22028.69      4102.62 o                         
  -7   6   4       1844.66       1746.44       591.69 o                         
  -6   6   4       4963.58       4388.32       245.32 o                         
  -5   6   4        207.29         61.50       108.46 o                         
  -4   6   4        407.78        299.42       109.12 o                         
  -3   6   4       1076.33       1085.92        64.51 o                         
  -2   6   4       2457.45       2421.00        98.04 o                         
  -1   6   4         49.22         12.25        71.81 o                         
   0   6   4        570.32        551.90        72.44 o                         
   1   6   4       2453.52       2547.44       145.88 o                         
   2   6   4       4323.48       4835.00       223.79 o                         
   3   6   4       5396.75       5298.08       357.49 o                         
   4   6   4       1901.33       1701.65       181.96 o                         
   5   6   4      12258.48      11565.78       321.68 o                         
   6   6   4         17.53         84.82       121.56 o                         
   7   6   4      12677.67      12579.72       452.55 o                         
   8   6   4       2383.71       2297.48       244.11 o                         
   9   6   4       7087.70       7309.11       387.98 o                         
  10   6   4       6791.28       7241.82       388.47 o                         
  11   6   4       4457.86       5037.26       525.91 o                         
  12   6   4          8.65        -24.28       185.58 o                         
  13   6   4       3726.49       3970.24       338.34 o                         
  14   6   4       3190.43       3086.90       328.53 o                         
  15   6   4         84.84        319.71       431.36 o                         
  16   6   4       6327.69       6676.09       477.41 o                         
  17   6   4        184.70        406.08       235.19 o                         
  18   6   4       7048.81       7702.91       534.92 o                         
  19   6   4        184.93        529.86       341.84 o                         
  20   6   4       1910.65       2611.37       369.18 o                         
  21   6   4        244.88        762.10       275.60 o                         
  22   6   4       3021.34       2907.50       639.67 o                         
  23   6   4       2353.18       2612.64       634.66 o                         
  24   6   4        100.25        201.93       394.31 o                         
  25   6   4        408.58        224.69       404.01 o                         
 -25   7   4        131.40        468.09       531.57 o                         
 -24   7   4        105.84        164.21       433.73 o                         
 -23   7   4       2126.72       2344.57       593.31 o                         
 -22   7   4        558.61        715.90       485.38 o                         
 -21   7   4       2565.80       3677.31       704.77 o                         
 -20   7   4       8724.12       9881.53      1007.62 o                         
 -19   7   4       5712.53       6249.59       828.38 o                         
 -18   7   4        664.75        752.08       464.48 o                         
 -17   7   4       1116.57       1760.95       522.58 o                         
 -16   7   4        933.32       2110.24       519.19 o                         
 -15   7   4       2028.18       2675.24       566.52 o                         
 -14   7   4       2146.06       2369.55       549.89 o                         
 -13   7   4       1357.75       1238.56       452.06 o                         
 -12   7   4        706.18        958.87       429.44 o                         
 -11   7   4      40158.89      39149.98      1533.56 o                         
 -10   7   4       2033.07       3491.17       547.63 o                         
  -9   7   4      32688.87      31724.87       804.39 o                         
  -8   7   4       2818.69       2686.74       773.93 o                         
  -7   7   4      24340.10      24106.92       678.43 o                         
  -6   7   4         22.23         25.59       152.42 o                         
  -5   7   4       6294.51       5920.33       284.03 o                         
  -4   7   4        364.07        299.50       147.87 o                         
  -3   7   4       2925.07       2652.84       163.48 o                         
  -2   7   4       5324.25       5112.27       174.01 o                         
  -1   7   4       2646.18       2602.28       117.47 o                         
   0   7   4      11801.55      11753.33       241.37 o                         
   1   7   4        122.22        134.90        86.48 o                         
   2   7   4       4534.19       4178.19       220.67 o                         
   3   7   4       1415.35       1499.85       161.93 o                         
   4   7   4       1297.22       1489.68       158.29 o                         
   5   7   4        221.26        219.46       104.62 o                         
   6   7   4      15756.82      15348.58       480.20 o                         
   7   7   4        471.16        583.60       145.98 o                         
   8   7   4      22318.89      21643.77       674.66 o                         
   9   7   4       1405.94       1629.15       210.88 o                         
  10   7   4      30334.17      29578.97       753.70 o                         
  11   7   4         87.21        398.99       179.12 o                         
  12   7   4      11794.45      11464.49       517.92 o                         
  13   7   4        340.17        430.69       229.77 o                         
  14   7   4       1140.21       1066.13       246.54 o                         
  15   7   4       2205.00       2335.26       317.41 o                         
  16   7   4        237.81        630.39       222.40 o                         
  17   7   4        598.87        360.63       212.34 o                         
  18   7   4        976.71       1637.66       293.70 o                         
  19   7   4        409.86       1331.32       482.09 o                         
  20   7   4        559.54       -212.65       425.29 o                         
  21   7   4         43.77       -118.73       399.98 o                         
  22   7   4        916.40        907.28       479.93 o                         
  23   7   4        231.53       -216.03       432.05 o                         
  24   7   4        236.33        451.80       504.82 o                         
  25   7   4         73.92        -66.87       324.16 o                         
 -24   8   4        103.72        817.69       565.74 o                         
 -23   8   4        123.88        915.41       562.97 o                         
 -22   8   4         70.05        857.48       479.21 o                         
 -21   8   4       1584.14        822.82       391.93 o                         
 -20   8   4        502.82        225.66       373.00 o                         
 -19   8   4       1143.12       1776.82       506.12 o                         
 -18   8   4        165.38        582.94       388.00 o                         
 -17   8   4        496.26        905.56       461.84 o                         
 -16   8   4         63.12        914.27       488.62 o                         
 -15   8   4        154.90        415.20       389.29 o                         
 -14   8   4       1793.19       2637.14       605.79 o                         
 -13   8   4        527.88       1100.91       432.64 o                         
 -12   8   4         55.26        719.18       382.35 o                         
 -11   8   4          4.67        745.53       305.08 o                         
 -10   8   4         61.42        219.46       623.13 o                         
  -9   8   4       2598.49       2222.09       480.50 o                         
  -8   8   4        612.02        227.76       545.89 o                         
  -7   8   4       1261.60        851.17       223.05 o                         
  -6   8   4       4154.11       3499.50       253.53 o                         
  -5   8   4        370.47        260.05       145.29 o                         
  -4   8   4      13159.89      12499.27       418.02 o                         
  -3   8   4        105.03        122.46        34.27 o                         
  -2   8   4       7236.22       7429.48       214.70 o                         
  -1   8   4        980.00        976.33       117.88 o                         
   0   8   4       1593.58       1418.35       150.32 o                         
   1   8   4       2162.03       2154.93       153.78 o                         
   2   8   4         82.76        -26.90       108.51 o                         
   3   8   4       1570.64       1675.44       170.45 o                         
   4   8   4         40.69        470.13       132.59 o                         
   5   8   4       2714.60       2651.68       163.97 o                         
   6   8   4        144.97         33.04       116.19 o                         
   7   8   4       3633.64       3833.47       273.44 o                         
   8   8   4       1285.58       1439.16       201.82 o                         
   9   8   4       3073.43       2925.52       257.56 o                         
  10   8   4        193.57        270.86       156.58 o                         
  11   8   4        908.85       1056.61       201.29 o                         
  12   8   4        820.78       1160.36       214.23 o                         
  13   8   4       1173.94       1626.62       254.19 o                         
  14   8   4         36.00        -92.13       184.25 o                         
  15   8   4        159.70        211.73       180.76 o                         
  16   8   4       1581.05       1467.22       472.16 o                         
  17   8   4         64.07        501.39       435.31 o                         
  18   8   4        334.73        954.58       429.02 o                         
  19   8   4        751.27        559.90       326.79 o                         
  20   8   4        960.44       1616.69       538.22 o                         
  21   8   4        565.09        634.52       484.65 o                         
  22   8   4       1628.20        885.06       469.25 o                         
  23   8   4         94.13       -198.27       396.55 o                         
  24   8   4          3.10       -190.45       380.90 o                         
 -23   9   4        564.30       1191.16       604.94 o                         
 -22   9   4         10.44       1191.48       608.08 o                         
 -21   9   4       2731.71       3843.40       758.68 o                         
 -20   9   4        114.49       1416.22       563.31 o                         
 -19   9   4      10921.70      11470.61      1115.08 o                         
 -18   9   4        565.76       1226.65       505.53 o                         
 -17   9   4       1214.81       2730.46       585.87 o                         
 -16   9   4          5.43        228.26       369.43 o                         
 -15   9   4         11.69        724.64       420.84 o                         
 -14   9   4       1893.06       2839.29       615.42 o                         
 -13   9   4          6.40        792.33       348.30 o                         
 -12   9   4        425.72        732.38       444.73 o                         
 -11   9   4       3568.95       3324.85       492.46 o                         
 -10   9   4        163.72        -95.02       471.54 o                         
  -9   9   4       9205.22       9044.01       912.47 o                         
  -8   9   4       4057.88       4276.64       363.81 o                         
  -7   9   4       3248.88       3061.13       306.21 o                         
  -6   9   4        518.41        314.55       159.79 o                         
  -5   9   4          3.67        -75.65       151.31 o                         
  -4   9   4       3788.84       3781.73       270.80 o                         
  -3   9   4       1188.00       1240.87       192.21 o                         
  -2   9   4       7815.26       7387.90       227.55 o                         
  -1   9   4       3714.41       3504.18       142.96 o                         
   0   9   4       7246.37       7262.87       253.16 o                         
   1   9   4       2783.78       2601.18       143.59 o                         
   2   9   4       6469.54       6775.64       258.29 o                         
   3   9   4       5524.75       5501.65       275.43 o                         
   4   9   4       2615.16       2944.21       222.46 o                         
   5   9   4        900.45        915.51       155.26 o                         
   6   9   4        514.13        533.62       129.59 o                         
   7   9   4        258.09        527.08       138.61 o                         
   8   9   4       3850.69       3602.02       277.98 o                         
   9   9   4       2789.69       2769.61       251.34 o                         
  10   9   4       7325.10       7427.78       393.11 o                         
  11   9   4       1415.76       1752.58       231.45 o                         
  12   9   4       2030.43       2570.16       275.94 o                         
  13   9   4        571.34       1132.60       414.05 o                         
  14   9   4        877.79       1150.87       405.10 o                         
  15   9   4        308.34         78.64       316.55 o                         
  16   9   4       1349.48       1032.95       434.77 o                         
  17   9   4          0.78       -157.67       315.33 o                         
  18   9   4       3063.24       2916.69       607.18 o                         
  19   9   4       3236.13       3304.96       689.97 o                         
  20   9   4       4618.30       4383.17       510.02 o                         
  21   9   4        367.58        437.18       270.10 o                         
  22   9   4       2014.68       1388.35       360.74 o                         
  23   9   4         43.76       -297.14       594.28 o                         
 -22  10   4        404.89        694.39       480.82 o                         
 -21  10   4       2537.54       3436.15       720.79 o                         
 -20  10   4        194.20       1142.85       502.84 o                         
 -19  10   4       1652.13       1973.70       555.52 o                         
 -18  10   4       1678.02       2496.82       658.98 o                         
 -17  10   4       1359.73       1852.81       571.85 o                         
 -16  10   4        511.51       1288.05       541.16 o                         
 -15  10   4       3272.92       3908.39       538.05 o                         
 -14  10   4        710.51        575.96       657.65 o                         
 -13  10   4        556.42        658.80       463.27 o                         
 -12  10   4       2017.97       1675.28       279.34 o                         
 -11  10   4       2557.48       2817.79       595.91 o                         
 -10  10   4         96.57       -105.80       211.59 o                         
  -9  10   4       4214.47       3580.46       351.15 o                         
  -8  10   4        798.06        103.24       207.28 o                         
  -7  10   4        335.00        -33.33       178.41 o                         
  -6  10   4        184.41         50.42       176.94 o                         
  -5  10   4        151.08        129.34       164.32 o                         
  -4  10   4       1872.31       1890.44       232.97 o                         
  -3  10   4         68.63        501.18       174.94 o                         
  -2  10   4        135.66         83.70        92.39 o                         
  -1  10   4        140.76        212.15       120.23 o                         
   0  10   4        151.36        230.35       111.45 o                         
   1  10   4        285.18        326.38       108.11 o                         
   2  10   4        841.07        699.18       179.36 o                         
   3  10   4        104.82        122.00       127.58 o                         
   4  10   4         15.99         62.15       145.04 o                         
   5  10   4         65.77        -35.84       164.32 o                         
   6  10   4          7.00         64.60       114.45 o                         
   7  10   4       3104.40       3307.89       235.49 o                         
   8  10   4        917.12       1180.27       193.29 o                         
   9  10   4       4580.14       4933.46       668.06 o                         
  10  10   4        463.30        425.52       315.59 o                         
  11  10   4        296.57        462.82       299.81 o                         
  12  10   4        400.76        458.03       282.72 o                         
  13  10   4         98.02        -19.61       255.12 o                         
  14  10   4         15.79       -184.01       368.02 o                         
  15  10   4       1999.97       3242.03       575.36 o                         
  16  10   4        529.55         40.46       319.87 o                         
  17  10   4        850.99        221.67       221.60 o                         
  18  10   4       1712.82       1616.28       446.55 o                         
  19  10   4        522.65        221.89       278.49 o                         
  20  10   4       2155.11       1399.04       493.86 o                         
  21  10   4        334.28       -234.68       469.35 o                         
  22  10   4       1366.69       1404.99       525.32 o                         
 -21  11   4       5128.05       6239.45       945.68 o                         
 -20  11   4       3602.96       2555.07       651.35 o                         
 -19  11   4        600.33        778.97       749.37 o                         
 -18  11   4        845.50        941.61       537.62 o                         
 -17  11   4        425.22        666.87      1293.76 o                         
 -16  11   4       2412.61       1928.58      1090.22 o                         
 -15  11   4        302.59        246.44       795.60 o                         
 -14  11   4         28.91        -96.83       478.63 o                         
 -13  11   4       3908.47       4794.35       795.54 o                         
 -12  11   4         51.04         -0.38       220.29 o                         
 -11  11   4        127.45        231.92       216.02 o                         
 -10  11   4         14.11         32.74       321.70 o                         
  -9  11   4        209.96        -86.06       379.74 o                         
  -8  11   4        820.13        410.66       303.28 o                         
  -7  11   4        765.91        977.96       575.30 o                         
  -6  11   4       1262.82       1486.91       213.70 o                         
  -5  11   4       1025.20       1350.13       215.63 o                         
  -4  11   4       1290.22       1187.57       204.82 o                         
  -3  11   4       3770.77       4213.58       344.30 o                         
  -2  11   4          5.47       -127.13       254.26 o                         
  -1  11   4       1255.72       1188.57       192.66 o                         
   0  11   4        391.24        498.68       124.28 o                         
   1  11   4       2332.19       2475.75       189.02 o                         
   2  11   4       7233.39       7401.67       324.33 o                         
   3  11   4        716.98        620.31       138.69 o                         
   4  11   4        370.86        228.06       130.61 o                         
   5  11   4        397.58        315.50       103.26 o                         
   6  11   4       1590.53       1385.99       562.17 o                         
   7  11   4       1384.89       1151.48       619.19 o                         
   8  11   4       1602.56       1531.21       450.80 o                         
   9  11   4          1.76         61.25       462.37 o                         
  10  11   4        810.15       1388.05       881.62 o                         
  11  11   4         22.91         27.09       634.31 o                         
  12  11   4       2876.85       3014.54       892.11 o                         
  13  11   4       1860.78       1340.02       355.33 o                         
  14  11   4       1775.46       1784.04       395.13 o                         
  15  11   4          2.64       -202.73       405.46 o                         
  16  11   4        453.98        -32.07       356.93 o                         
  17  11   4        940.21        480.51       348.75 o                         
  18  11   4        860.59        850.30       364.07 o                         
  19  11   4       3222.37       3320.76       676.31 o                         
  20  11   4        916.03       -187.62       375.23 o                         
  21  11   4       4315.17       3405.57       715.95 o                         
 -20  12   4          1.21       -319.82       639.63 o                         
 -19  12   4        407.49        557.23       754.74 o                         
 -18  12   4        489.18        568.35       494.81 o                         
 -17  12   4        186.53        160.88       507.40 o                         
 -16  12   4          5.30        397.62       368.55 o                         
 -15  12   4       1091.47        919.66       371.09 o                         
 -14  12   4         13.34        -22.96       250.84 o                         
 -13  12   4         44.25         18.44       247.93 o                         
 -12  12   4        815.66        839.65       264.75 o                         
 -11  12   4         11.55        -86.11       237.53 o                         
 -10  12   4       1139.48        931.72       265.81 o                         
  -9  12   4        262.85       -104.49       224.41 o                         
  -8  12   4       7316.75       6928.48       474.67 o                         
  -7  12   4         18.39        333.23       239.17 o                         
  -6  12   4       4616.03       5245.31       363.48 o                         
  -5  12   4         42.60        181.51       177.67 o                         
  -4  12   4       3057.32       3642.52       300.48 o                         
  -3  12   4        570.43        525.22       188.20 o                         
  -2  12   4       1067.94        892.14       209.15 o                         
  -1  12   4       1949.91       1630.90       222.62 o                         
   0  12   4       1346.55       1393.62       210.05 o                         
   1  12   4        309.22        512.93       175.30 o                         
   2  12   4        589.73        524.76       204.77 o                         
   3  12   4       2346.66       2526.54       279.29 o                         
   4  12   4       3327.70       3708.96       344.66 o                         
   5  12   4       3992.02       3896.04       357.86 o                         
   6  12   4       1670.90       1948.42       298.46 o                         
   7  12   4       2557.55       2844.34       322.47 o                         
   8  12   4         47.53        329.84       192.41 o                         
   9  12   4       4428.59       4367.34       416.51 o                         
  10  12   4         17.45        172.01       211.34 o                         
  11  12   4       4761.01       4949.75       469.80 o                         
  12  12   4       1367.26       1576.75       553.00 o                         
  13  12   4       2036.53       2111.22       629.07 o                         
  14  12   4        207.66        629.56       641.56 o                         
  15  12   4         81.57        409.42       625.41 o                         
  16  12   4        106.05       -255.59       511.17 o                         
  17  12   4        527.02       -209.61       419.21 o                         
  18  12   4          3.98       -115.99       336.56 o                         
  19  12   4        299.90        517.42       379.98 o                         
  20  12   4        364.25        124.90       410.22 o                         
 -18  13   4        724.53        822.52       307.75 o                         
 -17  13   4       1023.76        820.68       899.75 o                         
 -16  13   4       2683.65       2337.22       357.88 o                         
 -15  13   4         24.16       -125.62       251.25 o                         
 -14  13   4       1382.89        861.10       282.53 o                         
 -13  13   4       1132.71        779.39       248.95 o                         
 -12  13   4         39.06       -136.93       273.87 o                         
 -11  13   4       4153.56       3738.21       416.11 o                         
 -10  13   4         62.90        -16.74       252.76 o                         
  -9  13   4       4833.42       4780.91       708.92 o                         
  -8  13   4        825.49        961.86       286.67 o                         
  -7  13   4       3122.14       3507.71       377.90 o                         
  -6  13   4        431.20        516.40       191.44 o                         
  -5  13   4       3340.93       3700.16       326.49 o                         
  -4  13   4         36.79        128.62       182.68 o                         
  -3  13   4       1135.33        925.38       204.72 o                         
  -2  13   4        421.15        360.65       158.39 o                         
  -1  13   4        158.24        311.41       175.75 o                         
   0  13   4       2554.69       2419.01       345.96 o                         
   1  13   4        145.18         -5.32       224.76 o                         
   2  13   4        472.63        686.02       391.19 o                         
   3  13   4          3.51       -179.80       359.60 o                         
   4  13   4        398.54        277.51       323.33 o                         
   5  13   4        547.83        -97.97       373.32 o                         
   6  13   4       2489.12       2238.18       478.59 o                         
   7  13   4          0.89        312.40       223.42 o                         
   8  13   4       3933.03       4707.36       438.14 o                         
   9  13   4       1100.18       1437.40       371.88 o                         
  10  13   4       3862.60       4715.07       451.92 o                         
  11  13   4        170.43        589.85       245.32 o                         
  12  13   4       3365.68       4047.86       585.32 o                         
  13  13   4        153.26        508.98       272.58 o                         
  14  13   4       1315.48       1647.87       323.15 o                         
  15  13   4        599.06        566.04       489.16 o                         
  16  13   4        199.74        756.96       948.64 o                         
  17  13   4        119.34        275.94       616.06 o                         
  18  13   4         85.14        378.23       894.92 o                         
 -16  14   4         60.33         -9.89       284.87 o                         
 -15  14   4       2068.38       2332.21       382.26 o                         
 -14  14   4        144.37        170.81       296.82 o                         
 -13  14   4        816.49        514.56       272.06 o                         
 -12  14   4       1762.57       1385.78       479.98 o                         
 -11  14   4       2788.95       2637.41       370.62 o                         
 -10  14   4          1.27        181.62       327.03 o                         
  -9  14   4          8.46         54.38       233.21 o                         
  -8  14   4        272.34        391.94       244.55 o                         
  -7  14   4       3185.63       3152.89       390.21 o                         
  -6  14   4          3.50        237.05       236.10 o                         
  -5  14   4       2155.40       2695.42       386.57 o                         
  -4  14   4        709.66       1034.15       305.21 o                         
  -3  14   4       3578.51       4037.12       435.06 o                         
  -2  14   4          3.26       -124.91       249.82 o                         
  -1  14   4        847.26        648.28       246.30 o                         
   0  14   4        854.73       1065.03       270.57 o                         
   1  14   4          9.33         68.51       239.66 o                         
   2  14   4       1718.49       2357.52       563.29 o                         
   3  14   4        249.39        607.21       417.11 o                         
   4  14   4       4439.62       3767.21       644.16 o                         
   5  14   4        965.33        307.51       376.60 o                         
   6  14   4       7100.30       6944.16       799.96 o                         
   7  14   4         89.44       -216.44       432.88 o                         
   8  14   4       1688.51       1612.98       422.65 o                         
   9  14   4         79.07       -194.42       388.84 o                         
  10  14   4        136.94        -51.45       365.87 o                         
  11  14   4        649.85        494.52       361.58 o                         
  12  14   4        943.43       1259.07       309.40 o                         
  13  14   4         13.69        183.01       463.47 o                         
  14  14   4       1190.36       1695.30      1078.35 o                         
  15  14   4         25.92        187.64       588.46 o                         
  16  14   4       1276.05       2123.12       430.98 o                         
 -14  15   4          2.29         65.18       312.65 o                         
 -13  15   4        633.96        118.00       514.89 o                         
 -12  15   4        601.02        469.80       568.36 o                         
 -11  15   4        324.55       1132.53       334.77 o                         
 -10  15   4       2060.00       2061.11       374.81 o                         
  -9  15   4        268.94        325.10       369.72 o                         
  -8  15   4        353.52        629.84       409.04 o                         
  -7  15   4        307.93        534.30       340.97 o                         
  -6  15   4         49.77        -62.72       295.02 o                         
  -5  15   4        149.44        -27.62       204.56 o                         
  -4  15   4         32.69         32.18       220.80 o                         
  -3  15   4          3.00       -109.67       219.35 o                         
  -2  15   4       1841.53       2142.27       366.05 o                         
  -1  15   4        651.48        519.27       219.07 o                         
   0  15   4       1054.57       1057.01       297.33 o                         
   1  15   4       1646.91       1115.05       430.83 o                         
   2  15   4        990.69        804.49       421.45 o                         
   3  15   4       1143.37       1232.30       467.79 o                         
   4  15   4         65.78        -76.84       339.55 o                         
   5  15   4        662.68        745.54       383.08 o                         
   6  15   4       1094.73        512.76       328.77 o                         
   7  15   4          3.73        -60.00       406.83 o                         
   8  15   4        237.56       -221.74       443.48 o                         
   9  15   4        276.20       -137.11       386.00 o                         
  10  15   4        178.73       -106.70       453.19 o                         
  11  15   4         55.58       -198.37       396.73 o                         
  12  15   4        274.01        240.40       325.68 o                         
  13  15   4        727.40       1226.76       524.11 o                         
 -11  16   4         81.03        341.09       376.03 o                         
 -10  16   4         87.60        246.79       387.14 o                         
  -9  16   4        812.57       1407.57       483.06 o                         
  -8  16   4        386.10        671.84       379.59 o                         
  -7  16   4       1293.41       1576.16       489.06 o                         
  -6  16   4        133.01        433.69       382.54 o                         
  -5  16   4       1356.45       1403.26       321.36 o                         
  -4  16   4        370.98        698.66       275.83 o                         
  -3  16   4        725.19        573.46       281.59 o                         
  -2  16   4        133.99        158.27       254.84 o                         
  -1  16   4         16.44         70.44       247.95 o                         
   0  16   4        124.58        321.36       404.28 o                         
   1  16   4        316.37        163.56       363.41 o                         
   2  16   4          1.28        163.74       406.27 o                         
   3  16   4          4.43         75.20       287.17 o                         
   4  16   4        510.33        995.85       485.71 o                         
   5  16   4         10.06        143.25       409.03 o                         
   6  16   4       2177.00       1995.34       613.18 o                         
   7  16   4        358.87       -218.53       437.05 o                         
   8  16   4        981.43       -256.19       512.37 o                         
   9  16   4        751.99        170.53       337.67 o                         
  10  16   4        149.27       -260.91       521.82 o                         
  -5  17   4        374.50        500.36       340.66 o                         
  -4  17   4        162.86         -7.15       389.49 o                         
  -3  17   4        130.65        -80.15       381.89 o                         
  -2  17   4         57.71        482.01       391.39 o                         
  -1  17   4        154.34        120.10       251.08 o                         
   0  17   4         36.52       -234.19       468.38 o                         
   1  17   4         40.79        167.26       402.85 o                         
 -28   1   5       2968.94       2939.75       679.47 o                         
 -27   1   5       1266.25       2127.15       577.59 o                         
 -26   1   5       5165.17       4722.60       508.86 o                         
 -25   1   5        745.74       1122.60       321.51 o                         
 -24   1   5        984.18       1173.22       329.72 o                         
 -23   1   5          8.09        532.48       286.23 o                         
 -22   1   5       3171.18       3350.46       410.31 o                         
 -21   1   5         73.66        533.82       261.10 o                         
 -20   1   5       4863.51       4776.58       454.31 o                         
 -19   1   5        254.38        430.20       244.01 o                         
 -18   1   5        398.66        624.51       257.18 o                         
 -17   1   5       1910.65       1818.15       301.42 o                         
 -16   1   5      21413.57      20595.28       744.87 o                         
 -15   1   5       4223.57       4388.09       364.70 o                         
 -14   1   5       6286.73       6701.90       426.96 o                         
 -13   1   5       2462.96       3079.72       314.92 o                         
 -12   1   5       7139.29       8739.23       772.75 o                         
 -11   1   5        325.34        768.96       185.54 o                         
 -10   1   5        192.19        242.64       348.73 o                         
  -9   1   5       1996.70       1707.81       189.34 o                         
  -8   1   5      18722.98      19853.42       531.00 o                         
  -7   1   5       1253.59       1344.08       173.24 o                         
  -6   1   5       1807.66       1628.90       120.94 o                         
  -5   1   5       1385.54       1766.01       155.58 o                         
  -4   1   5       4584.20       4489.95       212.98 o                         
  -3   1   5       6893.49       7111.09       161.26 o                         
  -2   1   5      16970.39      18067.44       253.39 o                         
  -1   1   5      41884.00      44305.70       511.62 o                         
   0   1   5      28889.58      31924.38       540.95 o                         
   1   1   5      43214.05      47507.41       675.59 o                         
   2   1   5         49.69        -66.05       132.10 o                         
   3   1   5      11819.10      12721.63       385.23 o                         
   4   1   5      16401.57      17077.24       461.68 o                         
   5   1   5        199.71        116.26       134.99 o                         
   6   1   5        362.81        136.09       132.30 o                         
   7   1   5         11.44         33.72       126.37 o                         
   8   1   5       2439.72       2200.73       232.06 o                         
   9   1   5       4413.54       4834.65       331.80 o                         
  10   1   5       6512.07       7161.16       402.29 o                         
  11   1   5       1043.33       1267.53       230.05 o                         
  12   1   5        208.15         65.11       184.86 o                         
  13   1   5       1420.92       1271.14       247.52 o                         
  14   1   5       3232.86       3299.67       361.30 o                         
  15   1   5       6777.56       7122.80       669.65 o                         
  16   1   5       7951.03       8227.95       537.08 o                         
  17   1   5        603.29       1220.70       310.65 o                         
  18   1   5        547.86        432.10       272.46 o                         
  19   1   5       1115.93       1622.40       320.09 o                         
  20   1   5       1348.84       1752.60       682.19 o                         
  21   1   5       2037.44       1952.21       370.20 o                         
  22   1   5        483.97        168.90       233.97 o                         
  23   1   5        246.49        306.33       266.60 o                         
  24   1   5       5398.23       5946.42       567.68 o                         
  25   1   5        883.18        627.13       334.73 o                         
  26   1   5       2452.39       2774.01       440.38 o                         
  27   1   5        821.21        886.95       378.27 o                         
 -28   2   5         78.91        126.20       382.53 o                         
 -27   2   5         26.51        589.25       475.74 o                         
 -26   2   5       1847.46       1891.16       571.75 o                         
 -25   2   5         23.91        551.32       312.04 o                         
 -24   2   5       1560.47       1726.50       352.59 o                         
 -23   2   5       2510.70       2551.96       383.42 o                         
 -22   2   5        175.52       1048.48       308.09 o                         
 -21   2   5      10050.29       9989.74       617.38 o                         
 -20   2   5       2768.46       2426.09       340.66 o                         
 -19   2   5       2561.73       2604.29       351.04 o                         
 -18   2   5        692.22        793.05       254.42 o                         
 -17   2   5       3695.58       4270.74       507.62 o                         
 -16   2   5       6764.40       6186.48       440.45 o                         
 -15   2   5      22573.83      23996.15       750.81 o                         
 -14   2   5        161.63        393.28       195.52 o                         
 -13   2   5        312.21        571.35       207.80 o                         
 -12   2   5        385.38        453.33       228.27 o                         
 -11   2   5       3485.43       3613.29       286.74 o                         
 -10   2   5        257.13        135.19       137.79 o                         
  -9   2   5        236.69         92.73       143.62 o                         
  -8   2   5      14247.64      14755.67       449.72 o                         
  -7   2   5       1369.26       1326.52       158.57 o                         
  -6   2   5       4982.96       4939.45       258.28 o                         
  -5   2   5        113.15        174.88       107.61 o                         
  -4   2   5      11366.90      12029.19       162.51 o                         
  -3   2   5        172.70         95.01        69.91 o                         
  -2   2   5       2617.49       2349.63       127.14 o                         
  -1   2   5         28.38        138.10        75.05 o                         
   0   2   5         31.37        -32.51        98.49 o                         
   1   2   5       4100.91       4486.19       238.59 o                         
   2   2   5         59.47        131.77       185.24 o                         
   3   2   5       6188.37       6750.05       237.83 o                         
   4   2   5        387.17        555.24       155.08 o                         
   5   2   5        756.27        867.36       154.81 o                         
   6   2   5      13414.96      13220.29       453.97 o                         
   7   2   5       6347.62       6920.26       345.89 o                         
   8   2   5       3254.08       2588.87       241.17 o                         
   9   2   5      10449.89      10307.84       454.33 o                         
  10   2   5        441.29        455.38       186.24 o                         
  11   2   5       5642.12       5175.45       357.95 o                         
  12   2   5       3893.79       4196.11       367.24 o                         
  13   2   5       5612.71       5814.66       418.03 o                         
  14   2   5        469.30        475.97       245.74 o                         
  15   2   5        331.14        764.19       260.16 o                         
  16   2   5          2.28        281.40       246.18 o                         
  17   2   5        212.47         41.41       225.99 o                         
  18   2   5         69.31         44.88       248.57 o                         
  19   2   5       2978.23       2867.87       399.20 o                         
  20   2   5        108.53       -113.78       227.57 o                         
  21   2   5       4069.61       4299.10       494.21 o                         
  22   2   5       2318.91       2610.93       742.88 o                         
  23   2   5        336.21        180.77       266.85 o                         
  24   2   5        941.15       1198.53       344.59 o                         
  25   2   5          1.92        484.15       338.19 o                         
  26   2   5       3024.81       3552.43       511.71 o                         
  27   2   5          2.55        -24.54       325.89 o                         
 -27   3   5        988.78       1978.03       630.39 o                         
 -26   3   5        311.91        593.12       411.27 o                         
 -25   3   5          1.66        253.66       438.74 o                         
 -24   3   5       3278.01       2747.72       612.81 o                         
 -23   3   5        132.57        420.22       278.51 o                         
 -22   3   5       3994.42       4405.04       443.89 o                         
 -21   3   5        409.25        784.40       260.43 o                         
 -20   3   5       2917.77       3414.37       389.91 o                         
 -19   3   5       2578.94       2887.17       353.94 o                         
 -18   3   5       1310.45       1958.27       312.78 o                         
 -17   3   5       1452.67       2005.47       324.77 o                         
 -16   3   5       1989.81       2496.20       307.20 o                         
 -15   3   5       4949.62       5270.13       456.96 o                         
 -14   3   5        727.08       1012.87       237.08 o                         
 -13   3   5       2600.21       2135.19       686.96 o                         
 -12   3   5       1258.24       1168.25       308.20 o                         
 -11   3   5          0.48         -3.21       283.78 o                         
 -10   3   5         45.15        170.32       126.77 o                         
  -9   3   5       2046.46       1196.54       196.95 o                         
  -8   3   5        791.75       1106.00       183.11 o                         
  -7   3   5      32956.12      30504.31       537.79 o                         
  -6   3   5       1602.17       1607.04       121.93 o                         
  -5   3   5      12219.38      11098.96       191.63 o                         
  -4   3   5       5650.86       5832.37       139.20 o                         
  -3   3   5      18125.26      17095.03       227.78 o                         
  -2   3   5         59.51        211.46        61.25 o                         
  -1   3   5       2049.27       2263.66       101.48 o                         
   0   3   5        201.41        335.02       106.36 o                         
   1   3   5        146.15        216.95        92.66 o                         
   2   3   5          2.03         21.87       116.22 o                         
   3   3   5      14747.05      14420.60       418.06 o                         
   4   3   5        445.67        389.38       167.28 o                         
   5   3   5      21487.63      20740.93       535.34 o                         
   6   3   5        143.53        152.02       123.70 o                         
   7   3   5       8133.06       7350.11       363.40 o                         
   8   3   5        370.64        186.35       188.35 o                         
   9   3   5         80.00         62.68       139.20 o                         
  10   3   5      30793.30      31300.62       790.84 o                         
  11   3   5       3634.21       4103.65       335.12 o                         
  12   3   5      15263.81      14749.42      1161.21 o                         
  13   3   5        925.21        825.61       237.34 o                         
  14   3   5      13978.24      13090.25       617.47 o                         
  15   3   5        628.77        734.23       243.97 o                         
  16   3   5       6055.47       6129.40       497.29 o                         
  17   3   5       1691.69       1494.41       308.41 o                         
  18   3   5        173.07        266.00       243.37 o                         
  19   3   5       1581.52       1520.36       318.94 o                         
  20   3   5       4269.06       4382.65       464.97 o                         
  21   3   5       5207.59       5410.00       513.22 o                         
  22   3   5       5568.83       6035.68       559.96 o                         
  23   3   5       7837.45       7611.08       703.75 o                         
  24   3   5       5590.10       4936.65       537.94 o                         
  25   3   5       1532.90       1624.17       406.61 o                         
  26   3   5       2025.83       1873.43       409.70 o                         
  27   3   5        627.56        884.80       334.62 o                         
 -27   4   5        116.31        735.99       482.42 o                         
 -26   4   5        109.18        676.47       520.03 o                         
 -25   4   5        858.54        816.79       438.51 o                         
 -24   4   5        799.91       1853.34       568.06 o                         
 -23   4   5         31.31        362.60       452.18 o                         
 -22   4   5       2255.82       2753.71       615.54 o                         
 -21   4   5       2491.93       2444.06       540.13 o                         
 -20   4   5       3935.17       4555.45       437.27 o                         
 -19   4   5       2223.67       2551.33       332.52 o                         
 -18   4   5       1322.52       1955.54       312.87 o                         
 -17   4   5         27.81        340.13       200.76 o                         
 -16   4   5         32.29        248.20       202.90 o                         
 -15   4   5       5348.42       5626.63       472.16 o                         
 -14   4   5        654.00        607.00       227.06 o                         
 -13   4   5      15965.35      15991.99       558.17 o                         
 -12   4   5       1271.03       1084.89       450.51 o                         
 -11   4   5      12948.67      13858.36       481.27 o                         
 -10   4   5       2180.97       2308.13       214.77 o                         
  -9   4   5       1115.11       1009.15       520.36 o                         
  -8   4   5       5927.37       5780.06       206.76 o                         
  -7   4   5        551.75        578.98        94.93 o                         
  -6   4   5        105.94        263.42       103.81 o                         
  -5   4   5       1338.51       1339.40        83.49 o                         
  -4   4   5       4422.68       4377.62       125.35 o                         
  -3   4   5        611.41        644.41        65.55 o                         
  -2   4   5       7600.06       7016.59       152.72 o                         
  -1   4   5       2922.36       2682.93        98.27 o                         
   0   4   5       2731.44       2576.71       130.63 o                         
   1   4   5       6738.55       6322.79       304.64 o                         
   2   4   5        222.94        150.53       118.45 o                         
   3   4   5       3135.14       3225.74       224.33 o                         
   4   4   5        446.37        334.40       156.71 o                         
   5   4   5         86.29        -55.41       164.27 o                         
   6   4   5        833.82        902.18       159.22 o                         
   7   4   5        350.34        518.95       163.77 o                         
   8   4   5        666.40        331.77       282.45 o                         
   9   4   5        534.45        533.37       167.21 o                         
  10   4   5       1884.88       1659.85       224.26 o                         
  11   4   5       3401.48       4187.95       334.69 o                         
  12   4   5       4407.78       4478.48       384.06 o                         
  13   4   5       1125.74       1257.87       248.74 o                         
  14   4   5          5.72         91.99       197.17 o                         
  15   4   5         54.62         87.60       204.40 o                         
  16   4   5       3382.82       2912.58       364.98 o                         
  17   4   5        660.18        325.58       237.16 o                         
  18   4   5       5789.87       6206.82       511.56 o                         
  19   4   5        875.52       1225.41       285.96 o                         
  20   4   5       4505.12       5219.02       502.40 o                         
  21   4   5        853.70       1201.98       314.54 o                         
  22   4   5      10778.30      11277.42       729.40 o                         
  23   4   5         12.66        260.90       284.75 o                         
  24   4   5       5441.65       5428.65       899.98 o                         
  25   4   5       1119.78       1065.43       332.13 o                         
  26   4   5         18.20         22.60       276.51 o                         
 -26   5   5        445.53        873.41       524.59 o                         
 -25   5   5        411.55        756.50       551.50 o                         
 -24   5   5        291.43        754.77       496.31 o                         
 -23   5   5       1936.44       2193.25       562.12 o                         
 -22   5   5        183.45       1010.57       509.42 o                         
 -21   5   5        181.33        390.50       469.08 o                         
 -20   5   5        943.71       1657.44       550.54 o                         
 -19   5   5       2448.02       3003.68       614.60 o                         
 -18   5   5       2654.40       3092.48       612.71 o                         
 -17   5   5         96.06       -123.88       247.77 o                         
 -16   5   5       1926.90       2136.97       259.00 o                         
 -15   5   5        600.33        623.83       563.97 o                         
 -14   5   5       1449.28       1322.58       386.48 o                         
 -13   5   5        612.22        529.97       164.16 o                         
 -12   5   5         12.50        113.88       260.18 o                         
 -11   5   5         42.62        345.35       148.38 o                         
 -10   5   5        475.90        686.99       409.38 o                         
  -9   5   5          1.09         56.56        84.89 o                         
  -8   5   5         72.41         76.90        67.23 o                         
  -7   5   5       4502.88       4916.06       208.74 o                         
  -6   5   5        395.20        349.15        53.96 o                         
  -5   5   5       1845.94       1984.84       168.36 o                         
  -4   5   5        568.88        487.85       103.45 o                         
  -3   5   5       3553.74       3392.90       119.03 o                         
  -2   5   5         31.84        -33.23        66.46 o                         
  -1   5   5       4825.58       4679.88       144.90 o                         
   0   5   5        176.18        192.67        90.87 o                         
   1   5   5        899.54        907.94       156.20 o                         
   2   5   5         46.37        314.58       127.04 o                         
   3   5   5       4515.67       4032.57       255.11 o                         
   4   5   5        140.95        118.05       142.46 o                         
   5   5   5       1830.94       1360.61       178.13 o                         
   6   5   5       6199.85       5910.35       322.91 o                         
   7   5   5        927.68        807.45       163.58 o                         
   8   5   5       5539.37       5116.64       326.16 o                         
   9   5   5        208.74        322.87       153.97 o                         
  10   5   5        138.28         93.34       155.97 o                         
  11   5   5       2480.23       2661.29       285.10 o                         
  12   5   5        465.34        361.46       264.31 o                         
  13   5   5       3095.32       3408.82       347.07 o                         
  14   5   5         54.70        437.45       291.85 o                         
  15   5   5       3737.53       3474.90       367.41 o                         
  16   5   5       4144.89       4163.04       395.87 o                         
  17   5   5       1978.10       1945.48       316.33 o                         
  18   5   5       1763.89       2482.78       653.38 o                         
  19   5   5        152.56        302.98       224.39 o                         
  20   5   5          1.03        296.56       258.81 o                         
  21   5   5          4.92        114.08       284.29 o                         
  22   5   5        382.93        543.03       295.86 o                         
  23   5   5        328.78        414.40       421.16 o                         
  24   5   5       1577.87       1706.08       357.23 o                         
  25   5   5        510.05        344.05       508.53 o                         
  26   5   5        825.53        893.25       492.29 o                         
 -26   6   5        356.75        574.91       564.77 o                         
 -25   6   5        694.38       1459.21       646.29 o                         
 -24   6   5       4222.36       5095.97       804.99 o                         
 -23   6   5        250.12        603.45       493.55 o                         
 -22   6   5       3451.13       4114.17       740.39 o                         
 -21   6   5        101.50        843.82       515.84 o                         
 -20   6   5        622.45        987.99       515.57 o                         
 -19   6   5        127.34       1037.34       516.41 o                         
 -18   6   5        868.19       1202.35       443.30 o                         
 -17   6   5        916.62        809.66       442.96 o                         
 -16   6   5        398.77        809.07       470.88 o                         
 -15   6   5       5815.02       6710.20       779.38 o                         
 -14   6   5        834.07        834.26       244.23 o                         
 -13   6   5       5566.70       5536.72       311.14 o                         
 -12   6   5       9280.97       9439.24       437.33 o                         
 -11   6   5       2181.23       2105.28       139.23 o                         
 -10   6   5       4451.15       4405.59       204.94 o                         
  -9   6   5       1920.11       1681.18        99.76 o                         
  -8   6   5        330.83        437.17       133.61 o                         
  -7   6   5        750.26        625.16       163.14 o                         
  -6   6   5        479.97        370.25        92.86 o                         
  -5   6   5        421.93        403.44        47.83 o                         
  -4   6   5       3626.47       3527.48       155.90 o                         
  -3   6   5       5494.04       5285.58       143.08 o                         
  -2   6   5        853.30        832.70        76.63 o                         
  -1   6   5      27936.52      26896.78       407.25 o                         
   0   6   5       6258.50       7755.44       233.19 o                         
   1   6   5       1434.87       1404.68       145.32 o                         
   2   6   5       1579.78       1776.66       163.27 o                         
   3   6   5       1536.68       1886.84       285.57 o                         
   4   6   5          5.04        -11.68       121.03 o                         
   5   6   5       1265.16       1265.42       137.64 o                         
   6   6   5         13.13        106.63       132.46 o                         
   7   6   5         14.17        -10.03       163.75 o                         
   8   6   5       2642.03       2291.18       238.82 o                         
   9   6   5         19.44        -18.93       195.32 o                         
  10   6   5       4491.72       4776.49       400.01 o                         
  11   6   5       1938.21       1937.82       272.23 o                         
  12   6   5       4003.60       3941.36       353.02 o                         
  13   6   5         58.85        275.50       197.69 o                         
  14   6   5         34.49        188.63       210.66 o                         
  15   6   5         25.65         28.39       198.37 o                         
  16   6   5       2495.03       2071.90       318.52 o                         
  17   6   5        106.41        592.40       267.42 o                         
  18   6   5       2886.85       3270.03       398.77 o                         
  19   6   5        278.81        362.77       218.23 o                         
  20   6   5       2650.99       3042.86       450.61 o                         
  21   6   5          8.28        197.31       246.64 o                         
  22   6   5       4277.39       4985.36       815.03 o                         
  23   6   5        110.14       1282.41       592.30 o                         
  24   6   5       1147.67        978.66       532.26 o                         
  25   6   5        242.74        429.24       433.45 o                         
 -25   7   5         21.84       1362.56       627.25 o                         
 -24   7   5         54.66        887.91       472.53 o                         
 -23   7   5         53.59        590.46       478.12 o                         
 -22   7   5          4.63       1008.94       529.31 o                         
 -21   7   5        325.78       1049.82       527.85 o                         
 -20   7   5       3579.14       4128.72       724.76 o                         
 -19   7   5          4.75       1036.14       525.20 o                         
 -18   7   5        995.53       1227.36       513.03 o                         
 -17   7   5        782.89       1002.89       417.32 o                         
 -16   7   5       3630.28       3675.44       651.21 o                         
 -15   7   5         89.87        369.65       397.64 o                         
 -14   7   5       8142.35      10196.52       902.94 o                         
 -13   7   5        620.36        614.44       360.96 o                         
 -12   7   5       1460.53        676.14       363.85 o                         
 -11   7   5        674.39        -99.74       421.69 o                         
 -10   7   5       6624.39       6893.87       703.18 o                         
  -9   7   5         32.74        129.43       791.97 o                         
  -8   7   5        808.08        838.00       576.20 o                         
  -7   7   5         73.94       -106.10       212.20 o                         
  -6   7   5        175.20         18.50       128.37 o                         
  -5   7   5        107.64        173.66       145.90 o                         
  -4   7   5        264.33        282.10        43.25 o                         
  -3   7   5       7927.08       7932.71       262.12 o                         
  -2   7   5       1079.94       1065.85       104.51 o                         
  -1   7   5       1671.84       1841.47       108.60 o                         
   0   7   5         15.59         31.85        85.54 o                         
   1   7   5       1970.28       1949.72       169.01 o                         
   2   7   5       3759.22       3619.64       246.52 o                         
   3   7   5          6.51        236.68       158.10 o                         
   4   7   5        176.76        282.33       193.18 o                         
   5   7   5        106.60         22.99       105.50 o                         
   6   7   5       6695.05       6483.98       343.34 o                         
   7   7   5        802.73        830.50       180.73 o                         
   8   7   5       3373.62       3555.93       289.85 o                         
   9   7   5       1233.88       1230.63       313.42 o                         
  10   7   5        642.17        703.16       190.56 o                         
  11   7   5          1.12         63.03       168.98 o                         
  12   7   5       3274.40       3555.29       318.86 o                         
  13   7   5        137.40        365.21       205.14 o                         
  14   7   5        683.21       1010.33       253.13 o                         
  15   7   5        262.94        400.60       340.00 o                         
  16   7   5         57.16        123.70       193.93 o                         
  17   7   5       2735.41       2440.13       350.59 o                         
  18   7   5       1752.29       1653.75       300.08 o                         
  19   7   5         56.40        294.74       337.70 o                         
  20   7   5        820.74       1373.39       499.24 o                         
  21   7   5          7.02        128.86       405.01 o                         
  22   7   5         70.11        261.15       437.57 o                         
  23   7   5       1271.09        639.72       455.23 o                         
  24   7   5        702.96        634.49       511.86 o                         
 -24   8   5       2180.04       3314.29       734.10 o                         
 -23   8   5        555.49        781.00       406.99 o                         
 -22   8   5        747.28       1304.26       553.16 o                         
 -21   8   5       6998.79       7546.74       953.76 o                         
 -20   8   5        523.97       1662.26       617.59 o                         
 -19   8   5       6893.13       8252.53       899.81 o                         
 -18   8   5        963.34       1739.06       540.69 o                         
 -17   8   5       3794.51       3939.98       718.70 o                         
 -16   8   5       1108.04       1341.62       490.65 o                         
 -15   8   5       1172.53       1390.31       441.17 o                         
 -14   8   5         46.48       -175.58       351.15 o                         
 -13   8   5        656.56        -80.62       462.92 o                         
 -12   8   5        593.81       1342.85      1038.12 o                         
 -11   8   5       2163.00       2772.51       884.33 o                         
 -10   8   5       4275.55       4328.10       747.43 o                         
  -9   8   5      16647.91      16705.55       622.02 o                         
  -8   8   5       9821.74       9574.86       470.33 o                         
  -7   8   5        631.80        615.66       161.63 o                         
  -6   8   5       2743.68       2090.69       251.70 o                         
  -5   8   5          5.77        -75.51       151.02 o                         
  -4   8   5       9796.77       9959.17       381.20 o                         
  -3   8   5       7303.21       7133.73       244.14 o                         
  -2   8   5      10114.79       9795.04       208.95 o                         
  -1   8   5      19823.76      19713.01       317.37 o                         
   0   8   5       3186.48       2898.49       170.16 o                         
   1   8   5      11039.87      10778.78       348.18 o                         
   2   8   5        642.04        494.32       135.15 o                         
   3   8   5        172.99        344.84       146.02 o                         
   4   8   5        511.76       1003.43       271.83 o                         
   5   8   5       2835.17       3043.63       265.20 o                         
   6   8   5       1328.92       1550.71       190.63 o                         
   7   8   5       5938.57       5707.24       335.63 o                         
   8   8   5       5710.22       6233.05       362.40 o                         
   9   8   5      19333.05      18983.53       666.67 o                         
  10   8   5       9320.40       9322.14       461.51 o                         
  11   8   5      12982.88      13020.54       556.06 o                         
  12   8   5        824.49        956.43       231.38 o                         
  13   8   5       4172.16       3947.30       346.18 o                         
  14   8   5        168.12        379.92       199.21 o                         
  15   8   5        484.48        308.96       200.64 o                         
  16   8   5        447.75        501.60       212.69 o                         
  17   8   5       2378.45       2791.49       585.29 o                         
  18   8   5        669.25        863.15       446.12 o                         
  19   8   5       2401.53       1735.69       553.17 o                         
  20   8   5       3464.83       3146.53       650.56 o                         
  21   8   5       2084.74       1581.76       519.76 o                         
  22   8   5         48.86        -80.49       369.21 o                         
  23   8   5         14.31        181.78       435.36 o                         
  24   8   5        468.27        619.09       457.94 o                         
 -23   9   5        120.85        923.37       520.65 o                         
 -22   9   5        817.49       1478.46       550.44 o                         
 -21   9   5       1397.10       2009.93       550.27 o                         
 -20   9   5       4232.42       5302.10       788.17 o                         
 -19   9   5        211.65        666.20       401.91 o                         
 -18   9   5       3663.17       3687.05       690.44 o                         
 -17   9   5       1165.88        394.06       368.16 o                         
 -16   9   5       2869.04       1685.98       406.26 o                         
 -15   9   5        115.85       -241.76       483.53 o                         
 -14   9   5        359.95        585.95      1231.79 o                         
 -13   9   5        187.51        362.36       443.10 o                         
 -12   9   5        361.25        496.29       719.20 o                         
 -11   9   5       3951.05       4121.59       560.31 o                         
 -10   9   5       1777.75       1550.64       250.15 o                         
  -9   9   5        600.68        181.64       272.64 o                         
  -8   9   5       2706.36       2183.12       280.61 o                         
  -7   9   5       3648.47       3461.62       260.67 o                         
  -6   9   5       1042.10        781.28       178.91 o                         
  -5   9   5       4932.27       5142.86       315.42 o                         
  -4   9   5       2370.54       2410.95       278.29 o                         
  -3   9   5       6220.16       5689.83       280.61 o                         
  -2   9   5       1316.90       1310.47        90.01 o                         
  -1   9   5       4204.92       4124.93       192.28 o                         
   0   9   5        491.72        506.21       115.48 o                         
   1   9   5        292.64        225.52       107.61 o                         
   2   9   5        194.76        238.34       123.46 o                         
   3   9   5        708.37        863.47       161.16 o                         
   4   9   5       1397.77       1393.97       171.53 o                         
   5   9   5        865.54        821.96       157.53 o                         
   6   9   5       1768.78       2064.27       205.42 o                         
   7   9   5         95.76         71.57       226.83 o                         
   8   9   5      14367.14      14825.99       544.55 o                         
   9   9   5         70.29        305.27       161.88 o                         
  10   9   5       8535.87       9064.31       453.66 o                         
  11   9   5        326.66        381.83       202.81 o                         
  12   9   5       5622.12       5562.18       387.13 o                         
  13   9   5         23.10       -155.84       311.69 o                         
  14   9   5         73.67       -172.11       344.21 o                         
  15   9   5          6.97        123.38       349.26 o                         
  16   9   5       1302.33        974.21       430.30 o                         
  17   9   5        599.10        347.26       383.43 o                         
  18   9   5        318.43        653.03       381.65 o                         
  19   9   5        420.25        334.69       398.11 o                         
  20   9   5        395.94        870.17       484.60 o                         
  21   9   5       4605.53       4711.93       760.92 o                         
  22   9   5        279.29        670.62       461.02 o                         
  23   9   5       2776.94       2415.48       439.13 o                         
 -22  10   5       2914.94       2549.90       645.25 o                         
 -21  10   5          4.18       -321.85       643.70 o                         
 -20  10   5       4790.53       4454.24       735.60 o                         
 -19  10   5        100.04       -249.15       498.29 o                         
 -18  10   5       2512.97       2135.81       507.72 o                         
 -17  10   5        936.79       1489.07      1244.60 o                         
 -16  10   5          6.24        259.50       722.41 o                         
 -15  10   5       3981.71       4000.31       732.28 o                         
 -14  10   5       2433.47       2719.73       740.50 o                         
 -13  10   5       3432.42       3195.09       357.48 o                         
 -12  10   5        909.74        473.54       507.43 o                         
 -11  10   5       5928.23       5154.10       472.64 o                         
 -10  10   5       1097.95        984.82       245.70 o                         
  -9  10   5       4158.07       4027.54       381.42 o                         
  -8  10   5       2057.53       2068.43       292.51 o                         
  -7  10   5       1547.00       1364.52       275.61 o                         
  -6  10   5       5052.98       5829.84       351.90 o                         
  -5  10   5       1366.88       1400.97       215.36 o                         
  -4  10   5       4882.83       4761.62       318.99 o                         
  -3  10   5       6181.36       6320.75       346.94 o                         
  -2  10   5       5368.91       5377.57       207.43 o                         
  -1  10   5       4045.12       4302.57       202.49 o                         
   0  10   5        649.73        506.46       133.77 o                         
   1  10   5       4218.92       3724.77       175.25 o                         
   2  10   5        773.73        745.72       147.72 o                         
   3  10   5       7141.66       6711.27       315.50 o                         
   4  10   5        299.47        532.45       153.57 o                         
   5  10   5        457.10        357.17       139.86 o                         
   6  10   5         79.57        115.24       144.17 o                         
   7  10   5       1200.54       1342.32       179.70 o                         
   8  10   5       9549.60       8687.19       374.53 o                         
   9  10   5         38.61        -71.41       142.83 o                         
  10  10   5       2917.43       2376.96       429.42 o                         
  11  10   5        415.31       -112.34       256.63 o                         
  12  10   5          9.07        133.67       310.30 o                         
  13  10   5        236.58        318.49       286.55 o                         
  14  10   5        443.07        404.98       340.79 o                         
  15  10   5         36.66         22.59       310.02 o                         
  16  10   5        431.30        404.29       390.23 o                         
  17  10   5          5.28        211.43       298.31 o                         
  18  10   5       5229.29       5758.57       798.00 o                         
  19  10   5        312.05        298.93       366.19 o                         
  20  10   5       8382.83       9277.66       730.43 o                         
  21  10   5         84.25       -168.09       336.18 o                         
  22  10   5       4528.58       5015.67       587.32 o                         
 -21  11   5         86.74         54.70       449.82 o                         
 -20  11   5        310.23       -287.97       575.94 o                         
 -19  11   5         17.74       -291.63       583.27 o                         
 -18  11   5          0.65        463.28       276.23 o                         
 -17  11   5        219.21        412.35       845.92 o                         
 -16  11   5        108.66        304.96       710.10 o                         
 -15  11   5       1351.00       1369.87       808.48 o                         
 -14  11   5       2289.80       2242.45       336.99 o                         
 -13  11   5        525.28        545.66       238.64 o                         
 -12  11   5        510.94        322.73       215.41 o                         
 -11  11   5        799.29        461.68       257.80 o                         
 -10  11   5       2030.21       1708.11       373.79 o                         
  -9  11   5       1727.41       1864.67       288.16 o                         
  -8  11   5        612.41        379.36       446.91 o                         
  -7  11   5       2627.95       2825.15       271.39 o                         
  -6  11   5         24.38        195.98       173.44 o                         
  -5  11   5        681.76        806.80       255.11 o                         
  -4  11   5        223.43        504.25       178.87 o                         
  -3  11   5        358.68        195.58       219.78 o                         
  -2  11   5         92.88         84.32       152.60 o                         
  -1  11   5       1333.92       1140.92       195.11 o                         
   0  11   5        319.67        416.37       185.90 o                         
   1  11   5        827.87        731.52       177.35 o                         
   2  11   5       1466.13       1299.60       170.44 o                         
   3  11   5        618.65        218.20       190.73 o                         
   4  11   5        518.33        280.49       193.35 o                         
   5  11   5       1890.12       1542.21       155.14 o                         
   6  11   5        511.20        376.58       152.15 o                         
   7  11   5         13.41          1.36       204.27 o                         
   8  11   5        177.91        548.95       235.81 o                         
   9  11   5        280.32        475.52       223.08 o                         
  10  11   5        544.69        878.50       602.77 o                         
  11  11   5         48.87        500.34       393.39 o                         
  12  11   5       2577.49       2201.55       455.52 o                         
  13  11   5       1055.62        514.54       334.80 o                         
  14  11   5       2006.96       2967.33       550.86 o                         
  15  11   5        369.96         57.09       352.33 o                         
  16  11   5       1640.54       1368.94       299.94 o                         
  17  11   5        189.48         17.93       360.04 o                         
  18  11   5        540.28        139.81       259.23 o                         
  19  11   5          7.12       -111.04       466.24 o                         
  20  11   5         11.67        100.47       373.01 o                         
  21  11   5          2.19       -335.92       671.84 o                         
 -20  12   5        642.14        187.15       397.19 o                         
 -19  12   5         13.18       -265.30       530.60 o                         
 -18  12   5        563.60        -21.64       446.03 o                         
 -17  12   5         72.20        253.60       664.24 o                         
 -16  12   5          3.90         31.76       659.86 o                         
 -15  12   5       1864.44       1859.89       340.65 o                         
 -14  12   5       3912.83       4008.87       423.82 o                         
 -13  12   5       1188.60       1262.84       386.67 o                         
 -12  12   5       1490.78       1398.93       281.61 o                         
 -11  12   5       1451.33       1442.15       281.81 o                         
 -10  12   5         13.39       -112.29       228.29 o                         
  -9  12   5         15.90         42.35       286.39 o                         
  -8  12   5        538.26        653.27       247.14 o                         
  -7  12   5         93.75        327.10       180.36 o                         
  -6  12   5        292.14        355.78       227.30 o                         
  -5  12   5        276.89        531.96       203.19 o                         
  -4  12   5       1085.16       1251.89       224.45 o                         
  -3  12   5       2998.41       2938.75       277.30 o                         
  -2  12   5        551.05        244.91       159.99 o                         
  -1  12   5       1394.71       1435.65       211.82 o                         
   0  12   5       1019.68       1259.41       212.48 o                         
   1  12   5          2.54        282.29       217.12 o                         
   2  12   5        415.44        463.83       499.56 o                         
   3  12   5        125.55       -172.34       526.94 o                         
   4  12   5        487.65        277.62       275.86 o                         
   5  12   5        601.20        638.54       184.70 o                         
   6  12   5         17.61        -97.88       195.76 o                         
   7  12   5         21.50        -47.14       180.94 o                         
   8  12   5          7.03        -19.52       186.87 o                         
   9  12   5       2310.05       1967.41       312.43 o                         
  10  12   5        401.85        555.71       297.09 o                         
  11  12   5       1543.73       1262.74       392.18 o                         
  12  12   5       1775.20       2513.74       966.19 o                         
  13  12   5         22.80        274.71       621.72 o                         
  14  12   5       2131.58       2457.30       992.63 o                         
  15  12   5          7.50        -28.80       381.33 o                         
  16  12   5          0.72       -103.95       352.24 o                         
  17  12   5        137.84       -204.92       409.84 o                         
  18  12   5        863.57        226.87       399.86 o                         
  19  12   5        408.37        135.44       337.12 o                         
 -18  13   5          4.29       -258.60       517.20 o                         
 -17  13   5        623.16        570.87       440.82 o                         
 -16  13   5          4.08         26.07       252.95 o                         
 -15  13   5        561.15        576.82       247.88 o                         
 -14  13   5        191.71         44.73       221.53 o                         
 -13  13   5        502.08        355.09       528.25 o                         
 -12  13   5          0.78       -124.53       249.06 o                         
 -11  13   5        404.63        234.66       244.29 o                         
 -10  13   5        653.29        444.64       223.05 o                         
  -9  13   5       1067.12       1289.64       305.96 o                         
  -8  13   5       1267.34       1810.88       333.19 o                         
  -7  13   5       7776.00       8920.75       571.79 o                         
  -6  13   5        140.61        427.80       206.33 o                         
  -5  13   5       8501.52       9419.10       479.86 o                         
  -4  13   5        144.44         48.86       181.29 o                         
  -3  13   5       5584.11       5813.71       379.10 o                         
  -2  13   5        302.69        486.35       176.11 o                         
  -1  13   5       2715.54       3103.27       294.64 o                         
   0  13   5       1316.43       1306.80       290.82 o                         
   1  13   5        454.96        256.52       303.72 o                         
   2  13   5        165.14       1037.50       444.42 o                         
   3  13   5       2311.19       2180.51       454.80 o                         
   4  13   5        307.95       -164.94       329.89 o                         
   5  13   5       5082.37       4515.44       624.90 o                         
   6  13   5        127.59       -164.80       329.60 o                         
   7  13   5       4479.72       4300.52       631.14 o                         
   8  13   5        271.33        159.21       187.00 o                         
   9  13   5        217.81        257.28       218.77 o                         
  10  13   5       2280.98       1991.49       321.56 o                         
  11  13   5        173.44        377.29       451.49 o                         
  12  13   5       2640.93       2744.74       398.19 o                         
  13  13   5       1062.88       1446.79       451.65 o                         
  14  13   5        716.97       1295.71      1005.74 o                         
  15  13   5        853.99       1062.97       694.97 o                         
  16  13   5       1155.23       2210.62      1367.42 o                         
  17  13   5         30.77       1027.64      1755.36 o                         
  18  13   5        688.27        164.99       410.84 o                         
 -16  14   5        307.09        287.24       435.62 o                         
 -15  14   5       2905.11       2808.05       420.68 o                         
 -14  14   5         50.43       -151.54       303.08 o                         
 -13  14   5        114.41       -183.36       366.73 o                         
 -12  14   5         19.22       -140.82       281.64 o                         
 -11  14   5        669.50       1043.03       270.64 o                         
 -10  14   5          2.57        241.44       235.88 o                         
  -9  14   5       2368.40       2438.21       381.34 o                         
  -8  14   5       2486.28       2458.30       691.07 o                         
  -7  14   5       1015.72       1457.60       582.89 o                         
  -6  14   5       2431.41       3109.70       326.32 o                         
  -5  14   5         96.61        114.02       179.81 o                         
  -4  14   5       3758.15       3665.62       430.07 o                         
  -3  14   5        741.27       1100.51       286.27 o                         
  -2  14   5       2900.95       2756.75       400.12 o                         
  -1  14   5       3448.00       3804.91       430.84 o                         
   0  14   5        690.70        795.52       257.15 o                         
   1  14   5       1349.32       1713.31       497.15 o                         
   2  14   5        391.74        454.72       389.46 o                         
   3  14   5        119.75       -175.83       351.66 o                         
   4  14   5        200.54       -228.37       456.74 o                         
   5  14   5        581.59        -22.84       429.64 o                         
   6  14   5       1405.70       1466.54       396.66 o                         
   7  14   5       7223.84       6742.14       805.12 o                         
   8  14   5        135.72        -32.16       309.09 o                         
   9  14   5       5318.37       6445.09       822.55 o                         
  10  14   5         69.34       -151.97       303.94 o                         
  11  14   5       2951.08       3121.70       627.75 o                         
  12  14   5         13.89        402.11       382.85 o                         
  13  14   5        661.02        964.68       302.16 o                         
  14  14   5        598.78        766.67       316.32 o                         
  15  14   5        271.48        413.49       632.36 o                         
  16  14   5        340.33        725.68       455.72 o                         
 -14  15   5        490.47        737.27       493.32 o                         
 -13  15   5         35.79        380.59       805.82 o                         
 -12  15   5         67.97        192.02       278.61 o                         
 -11  15   5        385.87        515.83       289.88 o                         
 -10  15   5        345.97        645.08       261.95 o                         
  -9  15   5         19.91         46.53       304.26 o                         
  -8  15   5        457.49        357.16       359.61 o                         
  -7  15   5        270.42        457.17       362.32 o                         
  -6  15   5        646.31        316.15       463.74 o                         
  -5  15   5        258.82        224.19       233.87 o                         
  -4  15   5        611.28        476.47       258.66 o                         
  -3  15   5         66.55       -119.72       239.44 o                         
  -2  15   5         27.83       -107.41       214.81 o                         
  -1  15   5        970.53       1172.77       420.94 o                         
   0  15   5         40.96        311.99       298.62 o                         
   1  15   5       1831.85       2009.53       507.11 o                         
   2  15   5        223.22        223.75       309.25 o                         
   3  15   5       1295.77       1389.69       476.21 o                         
   4  15   5       3077.62       3517.14       631.78 o                         
   5  15   5       1046.86        801.35       437.26 o                         
   6  15   5       5520.86       5317.14       721.20 o                         
   7  15   5       1109.56        703.95       375.94 o                         
   8  15   5       3155.37       2082.36       463.28 o                         
   9  15   5        251.77       -208.50       417.00 o                         
  10  15   5        906.85        398.46       307.92 o                         
  11  15   5        123.86       -254.88       509.77 o                         
  12  15   5          2.07        259.00       407.43 o                         
 -10  16   5        419.44        502.36       395.43 o                         
  -9  16   5        280.75        274.22       396.32 o                         
  -8  16   5        422.20        808.08       411.91 o                         
  -7  16   5         31.03        -76.48       337.52 o                         
  -6  16   5        342.15        839.33       416.73 o                         
  -5  16   5        175.43        287.12       285.93 o                         
  -4  16   5       1020.14        704.91       466.75 o                         
  -3  16   5         30.20        -20.94       215.47 o                         
  -2  16   5        329.09        486.06       280.58 o                         
  -1  16   5        571.47        526.44       276.42 o                         
   0  16   5        160.79        -55.90       291.74 o                         
   1  16   5        723.71       1233.05       447.16 o                         
   2  16   5        103.30        335.91       346.09 o                         
   3  16   5        867.11       1732.26       526.11 o                         
   4  16   5        456.78        456.28       452.96 o                         
   5  16   5         20.84        866.91       501.21 o                         
   6  16   5        577.07        857.52       456.33 o                         
   7  16   5         35.29       -286.42       572.85 o                         
   8  16   5         20.89       -264.37       528.74 o                         
  -4  17   5          0.03       -191.65       383.30 o                         
  -3  17   5        551.07        695.61       422.94 o                         
  -2  17   5         47.90        290.71       305.53 o                         
 -28   0   6       4055.99       3562.28       690.48 o                         
 -27   0   6       1763.98       2985.10       666.80 o                         
 -26   0   6       6839.79       6941.81       876.79 o                         
 -25   0   6        307.86       1035.24       465.37 o                         
 -24   0   6       2652.48       3490.03       645.96 o                         
 -23   0   6        285.97        752.40       437.58 o                         
 -22   0   6       4571.19       4735.71       666.83 o                         
 -21   0   6       2845.67       3611.38       597.75 o                         
 -20   0   6       5838.08       5510.85       667.14 o                         
 -19   0   6       4612.30       5428.14       652.94 o                         
 -18   0   6       1591.93       1905.15       457.56 o                         
 -17   0   6       8642.65      10169.82       790.63 o                         
 -16   0   6      14140.58      14544.58       927.64 o                         
 -15   0   6      14246.81      14951.95       887.82 o                         
 -14   0   6       3611.89       3384.50       466.32 o                         
 -13   0   6       3204.89       2664.41       371.85 o                         
 -12   0   6       1511.29        962.84       236.94 o                         
 -11   0   6        259.17         95.50       254.31 o                         
 -10   0   6       4959.65       4366.07       430.91 o                         
  -9   0   6         46.64         -3.04       203.00 o                         
  -8   0   6        384.85        292.75       231.69 o                         
  -7   0   6        158.07        213.65       183.73 o                         
  -6   0   6      41227.57      41998.00       521.43 o                         
  -5   0   6       1202.24       1557.54       104.64 o                         
  -4   0   6       1780.07       1741.59       265.62 o                         
  -3   0   6      15354.90      16062.85       617.71 o                         
  -2   0   6      35543.08      38140.84       828.45 o                         
  -1   0   6      22434.83      23953.71       734.76 o                         
   0   0   6     292522.25     314803.84      2592.97 o                         
   1   0   6     124941.59     132930.45      1717.15 o                         
   2   0   6      14414.41      13312.26       574.31 o                         
   3   0   6     175614.23     179955.48      2128.29 o                         
   4   0   6      20602.03      22600.12       806.16 o                         
   5   0   6      20000.67      20010.57       770.77 o                         
   6   0   6       7596.58       7911.98       515.86 o                         
   7   0   6       5501.40       5052.77       454.45 o                         
   8   0   6       5384.70       5664.62       485.56 o                         
   9   0   6      23345.80      23915.58       970.12 o                         
  10   0   6      19613.77      21874.25       977.08 o                         
  11   0   6       2714.27       2945.09       443.18 o                         
  12   0   6       5427.12       5970.88       595.03 o                         
  13   0   6         22.15       -153.27       306.54 o                         
  14   0   6        162.62        566.83       317.84 o                         
  15   0   6        448.98        245.43       319.92 o                         
  16   0   6        326.92         46.21       358.38 o                         
  17   0   6        304.77        248.41       374.83 o                         
  18   0   6       6135.82       5964.45       715.97 o                         
  19   0   6       3121.51       3078.30       576.88 o                         
  20   0   6       1213.83        718.33       412.97 o                         
  21   0   6       2013.67       1376.25       520.46 o                         
  22   0   6       5130.18       5439.89       754.42 o                         
  23   0   6       2038.58       2255.86       557.79 o                         
  24   0   6       7209.72       7951.48       963.15 o                         
  25   0   6        665.03        724.95       473.11 o                         
  26   0   6       6567.69       6906.01       942.68 o                         
  27   0   6        494.65       1093.81       559.62 o                         
 -28   1   6         90.46        684.18       517.68 o                         
 -27   1   6       1452.45       1892.79       406.93 o                         
 -26   1   6        148.88        955.10       332.47 o                         
 -25   1   6       2248.08       2629.30       431.98 o                         
 -24   1   6        247.46        863.97       293.24 o                         
 -23   1   6        109.25        424.87       264.98 o                         
 -22   1   6        117.70        871.93       313.60 o                         
 -21   1   6       2907.90       3175.75       387.74 o                         
 -20   1   6       4243.46       4790.19       441.48 o                         
 -19   1   6        111.20        606.42       280.11 o                         
 -18   1   6       4146.21       4402.37       411.84 o                         
 -17   1   6       3988.03       4692.29       499.13 o                         
 -16   1   6       1653.89       2200.17       312.82 o                         
 -15   1   6       1382.25       1490.95       473.10 o                         
 -14   1   6       8054.44       7766.20       434.64 o                         
 -13   1   6          0.44       -127.23       254.45 o                         
 -12   1   6       3323.32       2773.31       256.36 o                         
 -11   1   6        235.50        -92.00       184.00 o                         
 -10   1   6         27.95       -103.51       207.02 o                         
  -9   1   6       3667.60       4006.91       275.79 o                         
  -8   1   6        316.51        486.18       234.39 o                         
  -7   1   6       9050.46       8677.93       257.17 o                         
  -6   1   6       5813.03       5229.43       193.69 o                         
  -5   1   6       4011.57       3486.60       179.04 o                         
  -4   1   6       8395.36       7950.81       211.73 o                         
  -3   1   6      28652.70      28317.36       374.42 o                         
  -2   1   6       5816.71       6520.87       193.10 o                         
  -1   1   6     126972.40     130455.45      1490.69 o                         
   0   1   6      14636.22      15491.70       450.44 o                         
   1   1   6      10899.33      12067.85       389.26 o                         
   2   1   6        327.01        478.17       133.89 o                         
   3   1   6         33.84        165.22       132.99 o                         
   4   1   6       1399.51       1849.42       273.15 o                         
   5   1   6       2904.97       2578.48       257.61 o                         
   6   1   6       1944.63       2131.07       230.44 o                         
   7   1   6       4384.19       3785.15       287.76 o                         
   8   1   6       7313.03       7992.11       648.31 o                         
   9   1   6       6008.32       5158.44       344.09 o                         
  10   1   6      10266.08      10379.05       501.54 o                         
  11   1   6       6198.48       6098.16       415.35 o                         
  12   1   6      15324.79      15904.69       639.20 o                         
  13   1   6       2783.27       2950.09       331.62 o                         
  14   1   6       3025.74       3110.51       343.12 o                         
  15   1   6         34.78        340.65       226.99 o                         
  16   1   6       1640.93       1805.20       479.88 o                         
  17   1   6         44.79         32.17       231.77 o                         
  18   1   6        521.13        758.20       294.88 o                         
  19   1   6         12.94        150.95       255.23 o                         
  20   1   6       2580.90       2413.18       399.83 o                         
  21   1   6        735.18        496.05       282.62 o                         
  22   1   6       3625.89       3746.12       481.91 o                         
  23   1   6       1977.98       2230.87       399.37 o                         
  24   1   6        549.70        539.41       288.73 o                         
  25   1   6       2915.97       3463.40       493.37 o                         
  26   1   6        388.80        577.27       313.96 o                         
  27   1   6        805.75        550.02       340.42 o                         
 -27   2   6       1932.87       2187.25       641.91 o                         
 -26   2   6          8.28        629.33       462.12 o                         
 -25   2   6        268.62        644.70       280.50 o                         
 -24   2   6        308.01        526.69       277.01 o                         
 -23   2   6        311.01        688.48       373.76 o                         
 -22   2   6        177.79        753.99       302.71 o                         
 -21   2   6         10.71        340.91       249.30 o                         
 -20   2   6       1140.06       1929.80       324.69 o                         
 -19   2   6         12.56        340.16       243.70 o                         
 -18   2   6         93.62        273.36       200.92 o                         
 -17   2   6        184.44        234.91       445.17 o                         
 -16   2   6        794.72        371.35       533.72 o                         
 -15   2   6       3448.34       3080.26       913.23 o                         
 -14   2   6        640.61        526.68       497.74 o                         
 -13   2   6        745.67        482.28       170.64 o                         
 -12   2   6        411.02        124.90       230.79 o                         
 -11   2   6        149.44        -86.38       172.76 o                         
 -10   2   6       1048.58        841.47       167.00 o                         
  -9   2   6        129.52        113.42       145.38 o                         
  -8   2   6      15642.59      16020.10       677.46 o                         
  -7   2   6       3019.58       3337.12       245.16 o                         
  -6   2   6      13575.42      13845.10       433.16 o                         
  -5   2   6       9153.00       9752.37       327.00 o                         
  -4   2   6       5389.89       5252.30       163.36 o                         
  -3   2   6       1374.46       1645.95       130.00 o                         
  -2   2   6       1022.79        563.39       235.52 o                         
  -1   2   6        867.81        895.46        89.35 o                         
   0   2   6         87.71         34.14       114.26 o                         
   1   2   6       4960.83       4828.27       265.02 o                         
   2   2   6       2964.07       3263.99       232.95 o                         
   3   2   6      18044.66      17980.03       400.38 o                         
   4   2   6        553.96        670.06       152.15 o                         
   5   2   6         25.22        146.04       141.14 o                         
   6   2   6       7615.17       8297.75       382.66 o                         
   7   2   6       1705.91       1801.58       216.46 o                         
   8   2   6        596.17        635.04       177.76 o                         
   9   2   6      11836.43      11507.04       493.22 o                         
  10   2   6         34.56        120.16       152.51 o                         
  11   2   6      32855.73      31061.42      1696.06 o                         
  12   2   6       1880.37       1948.40       274.56 o                         
  13   2   6      22375.08      20887.40       826.75 o                         
  14   2   6         32.85        176.94       203.64 o                         
  15   2   6      14638.91      14995.70      1235.41 o                         
  16   2   6         28.68         -0.80       240.99 o                         
  17   2   6       4897.70       4701.84       445.39 o                         
  18   2   6       1034.28        822.79       248.78 o                         
  19   2   6        795.10       1357.34       343.90 o                         
  20   2   6         12.04        524.21       296.94 o                         
  21   2   6       2681.50       2443.23       399.51 o                         
  22   2   6        894.43       1007.90       336.13 o                         
  23   2   6       7810.55       8718.84       685.67 o                         
  24   2   6          0.36        124.35       269.74 o                         
  25   2   6       5586.54       5632.33       605.55 o                         
  26   2   6         14.34        359.00       464.61 o                         
  27   2   6       1005.66       1100.58       360.76 o                         
 -27   3   6         68.09       1030.07       565.27 o                         
 -26   3   6        344.12       1105.17       486.67 o                         
 -25   3   6       1305.81       2359.11       626.33 o                         
 -24   3   6        151.37        100.47       411.10 o                         
 -23   3   6       2250.27       2207.69       582.91 o                         
 -22   3   6       1000.76        727.02       253.66 o                         
 -21   3   6        376.41        336.18       590.17 o                         
 -20   3   6       3710.79       3694.50       880.04 o                         
 -19   3   6         80.81        -30.62       709.35 o                         
 -18   3   6       1670.97       1439.19       450.70 o                         
 -17   3   6        959.79        625.71       524.64 o                         
 -16   3   6       1026.68        654.11       341.18 o                         
 -15   3   6        445.39        647.21       529.46 o                         
 -14   3   6        500.79        500.13       364.14 o                         
 -13   3   6       1367.30       1330.59       200.65 o                         
 -12   3   6       6093.16       6407.41       517.55 o                         
 -11   3   6       1545.34       1384.44       312.69 o                         
 -10   3   6         97.21        109.26       285.44 o                         
  -9   3   6        134.21        104.72       327.43 o                         
  -8   3   6       2666.98       2832.18       229.35 o                         
  -7   3   6       3070.29       3083.06       228.32 o                         
  -6   3   6        982.22        834.55       145.57 o                         
  -5   3   6        626.36        758.61        76.21 o                         
  -4   3   6        170.03        228.00        88.14 o                         
  -3   3   6        548.28        453.55        73.09 o                         
  -2   3   6        541.50        245.27        60.87 o                         
  -1   3   6        128.86        420.92       111.24 o                         
   0   3   6       2013.76       2106.57       156.40 o                         
   1   3   6       2305.21       2214.09       289.76 o                         
   2   3   6        316.59        384.32       144.56 o                         
   3   3   6          7.59        -63.24       126.48 o                         
   4   3   6       2242.65       2469.94       274.99 o                         
   5   3   6        517.07        502.94       135.59 o                         
   6   3   6         23.78        246.48       149.71 o                         
   7   3   6        565.25        545.99       170.09 o                         
   8   3   6       2605.01       2508.97       258.34 o                         
   9   3   6      11489.53      11953.37       509.86 o                         
  10   3   6        132.88        219.45       181.77 o                         
  11   3   6      15544.44      15841.93       627.16 o                         
  12   3   6          0.71        192.21       184.88 o                         
  13   3   6       1609.75       1977.88       289.59 o                         
  14   3   6         64.26        139.65       201.08 o                         
  15   3   6        315.75        492.74       231.31 o                         
  16   3   6         99.59        249.90       248.05 o                         
  17   3   6       2277.26       2212.95       336.27 o                         
  18   3   6        408.98        442.91       226.79 o                         
  19   3   6       8204.98       7443.98       913.12 o                         
  20   3   6        416.77        519.75       253.43 o                         
  21   3   6       1340.30       1314.35       333.10 o                         
  22   3   6        609.09       1068.62       332.14 o                         
  23   3   6          7.05        145.58       279.84 o                         
  24   3   6          9.86        215.70       246.78 o                         
  25   3   6         68.49        342.29       286.97 o                         
  26   3   6         13.77        -31.45       245.04 o                         
  27   3   6       1430.26       2344.17       676.03 o                         
 -27   4   6       1180.43       1676.14       637.34 o                         
 -26   4   6          9.52        494.58       542.08 o                         
 -25   4   6         60.13        686.31       440.74 o                         
 -24   4   6         38.53        584.21       511.86 o                         
 -23   4   6        988.95       1452.33       594.03 o                         
 -22   4   6         81.37        233.05       405.89 o                         
 -21   4   6        750.42        761.09       471.33 o                         
 -20   4   6        544.75        910.17       471.40 o                         
 -19   4   6        999.39        825.75       222.20 o                         
 -18   4   6       2844.50       3343.10       525.43 o                         
 -17   4   6        284.99        118.76       363.82 o                         
 -16   4   6        229.13        326.02       573.16 o                         
 -15   4   6        439.16        599.13       416.69 o                         
 -14   4   6       3958.41       3951.10       326.50 o                         
 -13   4   6       1338.68        983.11       823.04 o                         
 -12   4   6        114.86         70.67       438.17 o                         
 -11   4   6        583.87        385.20       400.11 o                         
 -10   4   6       2469.35       2292.95       336.19 o                         
  -9   4   6          9.72       -126.30       302.94 o                         
  -8   4   6      11437.78      11403.70       395.97 o                         
  -7   4   6        301.29        295.15       226.83 o                         
  -6   4   6         61.45        -32.71        66.84 o                         
  -5   4   6       9085.80       8205.33       179.95 o                         
  -4   4   6       1320.51       1369.58        92.74 o                         
  -3   4   6       2996.29       2771.83       112.42 o                         
  -2   4   6       1893.20       1950.17        87.75 o                         
  -1   4   6          1.66        -36.40        72.80 o                         
   0   4   6        245.53        668.98       184.99 o                         
   1   4   6       3713.05       3870.52       286.37 o                         
   2   4   6       1575.79       1446.73       171.99 o                         
   3   4   6       2351.87       1791.66       195.43 o                         
   4   4   6       5595.64       5605.50       307.75 o                         
   5   4   6        570.95        352.09       139.23 o                         
   6   4   6       3353.84       2848.28       244.76 o                         
   7   4   6       4302.78       4395.09       304.36 o                         
   8   4   6       1276.53       1025.58       191.23 o                         
   9   4   6       2435.38       2793.01       276.60 o                         
  10   4   6       4053.37       3570.42       312.27 o                         
  11   4   6      19290.46      19774.55       692.29 o                         
  12   4   6       2265.98       2059.37       282.80 o                         
  13   4   6      18357.95      18074.34       716.83 o                         
  14   4   6        363.31        467.50       297.96 o                         
  15   4   6      10362.60      10963.71       598.03 o                         
  16   4   6        143.71        242.23       226.84 o                         
  17   4   6       2979.28       3369.49       394.77 o                         
  18   4   6        194.64        613.72       261.87 o                         
  19   4   6         49.69        508.45       272.69 o                         
  20   4   6          9.05        185.10       261.96 o                         
  21   4   6       6757.04       6693.79       583.05 o                         
  22   4   6        774.95        613.46       306.58 o                         
  23   4   6       5259.68       4766.04       580.23 o                         
  24   4   6         90.27        247.12       274.84 o                         
  25   4   6       3609.72       3655.64       478.22 o                         
  26   4   6        203.93        787.11       306.41 o                         
 -26   5   6        387.10       1335.08       624.83 o                         
 -25   5   6        170.46        557.07       543.10 o                         
 -24   5   6       3579.28       3893.48       735.64 o                         
 -23   5   6        864.19       1575.72       533.01 o                         
 -22   5   6       1184.03       1395.94       484.73 o                         
 -21   5   6       1124.84       1657.56       574.00 o                         
 -20   5   6       4539.86       4783.80       756.86 o                         
 -19   5   6       1689.95       1854.41       532.63 o                         
 -18   5   6        147.53        600.41       440.67 o                         
 -17   5   6       2586.06       3200.16       390.52 o                         
 -16   5   6       3679.88       3976.95       340.23 o                         
 -15   5   6        384.13        682.15       392.86 o                         
 -14   5   6      17720.00      17349.63      1131.52 o                         
 -13   5   6         88.95         54.17       585.73 o                         
 -12   5   6      25199.46      25422.05       643.42 o                         
 -11   5   6        822.76        671.15       337.75 o                         
 -10   5   6       6861.74       6051.41       301.98 o                         
  -9   5   6       3065.44       3300.14       351.50 o                         
  -8   5   6        168.15        151.97        95.80 o                         
  -7   5   6       3258.25       3338.54       137.99 o                         
  -6   5   6         35.26        -30.00        60.00 o                         
  -5   5   6        596.92        756.78        87.55 o                         
  -4   5   6       7845.27       7691.50       178.51 o                         
  -3   5   6       8963.33       8335.49       190.21 o                         
  -2   5   6      16442.25      17268.37       274.86 o                         
  -1   5   6       3947.90       4105.19       203.95 o                         
   0   5   6       5616.80       6011.52       395.85 o                         
   1   5   6        171.42        257.07       125.68 o                         
   2   5   6       1892.04       2311.42       214.61 o                         
   3   5   6        413.77        381.71       140.69 o                         
   4   5   6        320.78        320.96       136.17 o                         
   5   5   6        644.82        580.20       152.67 o                         
   6   5   6          2.06         61.59       139.75 o                         
   7   5   6        176.50         37.74       136.67 o                         
   8   5   6       3122.43       3166.07       279.22 o                         
   9   5   6        905.13        642.90       168.32 o                         
  10   5   6       7294.69       6840.20       421.12 o                         
  11   5   6        880.96       1054.91       233.57 o                         
  12   5   6      11552.75      11040.56       546.36 o                         
  13   5   6        538.78        863.50       245.28 o                         
  14   5   6       2951.63       3021.88       350.18 o                         
  15   5   6       1812.95       1765.08       308.09 o                         
  16   5   6         44.93        234.73       221.43 o                         
  17   5   6       2000.21       2040.44       325.95 o                         
  18   5   6        652.83        463.83       222.45 o                         
  19   5   6       1690.51       1474.45       320.89 o                         
  20   5   6       3938.79       4260.03       453.48 o                         
  21   5   6       6366.04       6315.87       557.19 o                         
  22   5   6       2899.93       3307.14       467.89 o                         
  23   5   6       5555.35       5178.49       548.24 o                         
  24   5   6       2304.85       2481.02       410.72 o                         
  25   5   6       2245.22       2632.58       686.62 o                         
 -25   6   6        249.60        754.84       414.84 o                         
 -24   6   6        998.06        905.12       512.52 o                         
 -23   6   6          1.61        958.65       579.28 o                         
 -22   6   6          7.10        901.60       553.43 o                         
 -21   6   6       1216.11       2208.46       623.23 o                         
 -20   6   6        520.51       1422.72       574.09 o                         
 -19   6   6       1092.64       2248.93       611.17 o                         
 -18   6   6       7945.71       7795.68       854.15 o                         
 -17   6   6        877.75       1352.90       454.75 o                         
 -16   6   6       2323.38       2036.50       498.55 o                         
 -15   6   6       8759.23       7042.77       757.24 o                         
 -14   6   6        442.62       -234.04       468.08 o                         
 -13   6   6       4023.72       4069.83       374.30 o                         
 -12   6   6         96.31         19.44       340.92 o                         
 -11   6   6       1856.84       1744.58       464.80 o                         
 -10   6   6       2031.41       2074.73       134.13 o                         
  -9   6   6        514.94        754.82       194.40 o                         
  -8   6   6         93.19         35.23        54.90 o                         
  -7   6   6        577.62        603.76       125.45 o                         
  -6   6   6         79.42        163.44        81.68 o                         
  -5   6   6        572.43        441.25        65.45 o                         
  -4   6   6       8712.57       9088.58       192.92 o                         
  -3   6   6       1447.11       1116.50        88.75 o                         
  -2   6   6      49720.11      50256.50       477.55 o                         
  -1   6   6      20502.12      19785.90       368.50 o                         
   0   6   6      15049.24      14453.83       377.61 o                         
   1   6   6       2517.78       2445.70       183.35 o                         
   2   6   6      11612.07      11647.36       360.46 o                         
   3   6   6        498.24        475.93       145.08 o                         
   4   6   6        745.91        879.58       210.51 o                         
   5   6   6       8826.20       9570.69       427.48 o                         
   6   6   6       4822.45       5170.09       331.45 o                         
   7   6   6      13128.04      13558.63       517.78 o                         
   8   6   6       5341.70       5210.43       355.71 o                         
   9   6   6       3707.97       3860.51       321.17 o                         
  10   6   6       8212.92       7703.81       448.23 o                         
  11   6   6       4002.87       4257.37       355.92 o                         
  12   6   6       6401.62       6029.01       419.66 o                         
  13   6   6       2861.53       3050.65       341.33 o                         
  14   6   6       2366.78       2782.18       347.13 o                         
  15   6   6         15.92        -51.49       313.11 o                         
  16   6   6        374.27         45.34       272.02 o                         
  17   6   6        288.37        103.16       197.93 o                         
  18   6   6         11.71       -110.78       221.56 o                         
  19   6   6         27.94       -114.30       228.59 o                         
  20   6   6        694.85        937.48       281.94 o                         
  21   6   6        598.01        476.23       267.03 o                         
  22   6   6       3436.35       3629.17       467.36 o                         
  23   6   6         16.77        308.53       447.00 o                         
  24   6   6       4135.82       4925.13       868.52 o                         
  25   6   6          9.45        445.14       475.39 o                         
 -25   7   6        878.28        698.57       400.59 o                         
 -24   7   6       1408.47       1478.00       570.16 o                         
 -23   7   6       1631.15       1574.03       588.65 o                         
 -22   7   6       3830.12       3339.33       690.33 o                         
 -21   7   6          0.56        427.23       466.09 o                         
 -20   7   6       2649.93       3737.96       710.17 o                         
 -19   7   6       1337.53        787.86       443.01 o                         
 -18   7   6       1801.07       2127.79       488.34 o                         
 -17   7   6       2995.36       2046.77       515.53 o                         
 -16   7   6       1722.83        952.35       350.04 o                         
 -15   7   6         97.77       -268.77       537.53 o                         
 -14   7   6         68.12       -236.54       473.07 o                         
 -13   7   6        747.11        405.05       359.44 o                         
 -12   7   6        216.34       -221.01       442.01 o                         
 -11   7   6        308.79        730.67      1313.36 o                         
 -10   7   6       4393.20       4700.77       681.92 o                         
  -9   7   6        254.74        344.13       273.56 o                         
  -8   7   6       6190.18       5892.06       229.85 o                         
  -7   7   6       3152.28       3167.99       103.89 o                         
  -6   7   6        175.35         90.70        86.09 o                         
  -5   7   6      20679.75      19578.30       464.56 o                         
  -4   7   6        484.00        377.80        65.34 o                         
  -3   7   6      36975.97      34257.07       382.98 o                         
  -2   7   6       4661.85       4268.68       153.06 o                         
  -1   7   6      39337.07      37938.80       527.41 o                         
   0   7   6       6290.15       5993.98       263.45 o                         
   1   7   6      27122.50      27044.56       620.42 o                         
   2   7   6        434.95        565.26       143.41 o                         
   3   7   6        218.89        400.42       139.41 o                         
   4   7   6       3613.36       3929.78       271.21 o                         
   5   7   6       4642.32       4557.82       302.99 o                         
   6   7   6      11025.00      11127.79       461.90 o                         
   7   7   6      16220.85      15111.44       553.37 o                         
   8   7   6       5626.66       5359.22       349.25 o                         
   9   7   6       9753.36       9517.21       472.80 o                         
  10   7   6       7500.74       7168.11       438.13 o                         
  11   7   6       5197.97       5270.41       530.28 o                         
  12   7   6       8654.05       8658.05       489.82 o                         
  13   7   6        840.27       1011.05       244.67 o                         
  14   7   6       3976.42       4135.85       381.94 o                         
  15   7   6         59.59        154.68       213.40 o                         
  16   7   6        201.82        312.19       234.05 o                         
  17   7   6        924.17        960.98       253.61 o                         
  18   7   6         71.33        113.76       323.77 o                         
  19   7   6       2130.57       2640.14       464.15 o                         
  20   7   6        218.02        351.27       354.98 o                         
  21   7   6        887.04        851.65       446.48 o                         
  22   7   6         13.65         -1.17       372.80 o                         
  23   7   6        435.38         32.53       396.03 o                         
  24   7   6       1260.39       1591.03       618.03 o                         
 -24   8   6        132.47       -284.69       569.39 o                         
 -23   8   6        513.85         -3.50       480.28 o                         
 -22   8   6        148.07       -294.07       588.15 o                         
 -21   8   6        119.96       -275.59       551.19 o                         
 -20   8   6        227.66       -288.46       576.93 o                         
 -19   8   6        140.72       -229.53       459.05 o                         
 -18   8   6        426.48       -166.48       457.09 o                         
 -17   8   6       1461.45        920.08       427.76 o                         
 -16   8   6       1520.61       1183.52       409.64 o                         
 -15   8   6        653.95        -83.78       459.88 o                         
 -14   8   6       2036.63        537.63       407.29 o                         
 -13   8   6         15.48        802.34       827.97 o                         
 -12   8   6         25.35        170.92       616.11 o                         
 -11   8   6        240.38        553.59       547.85 o                         
 -10   8   6        660.82        489.67       500.14 o                         
  -9   8   6        862.87        897.71       206.59 o                         
  -8   8   6       1577.34       1313.28       219.59 o                         
  -7   8   6       2343.96       2306.45       212.86 o                         
  -6   8   6       4673.90       4359.56       278.57 o                         
  -5   8   6       1185.88       1054.20       183.53 o                         
  -4   8   6       2928.57       2663.76       139.20 o                         
  -3   8   6          6.72        127.67        66.52 o                         
  -2   8   6         56.97         10.02        98.76 o                         
  -1   8   6        477.91        357.92        99.93 o                         
   0   8   6         19.43        250.69       148.34 o                         
   1   8   6         20.73         58.06       119.96 o                         
   2   8   6        590.68        946.61       153.60 o                         
   3   8   6       1959.72       1772.03       205.41 o                         
   4   8   6        765.75        983.88       170.18 o                         
   5   8   6         33.59        -80.20       160.40 o                         
   6   8   6        474.97        442.99       156.40 o                         
   7   8   6       3356.50       3445.28       299.92 o                         
   8   8   6         74.00        331.70       167.68 o                         
   9   8   6       9689.36       9798.05       758.99 o                         
  10   8   6       1880.89       1694.55       280.32 o                         
  11   8   6       3907.88       4118.35       352.52 o                         
  12   8   6       1606.12       1905.74       280.22 o                         
  13   8   6       3522.59       3776.89       363.35 o                         
  14   8   6        115.79        315.74       187.70 o                         
  15   8   6        110.39        -35.22       191.62 o                         
  16   8   6       1030.29        885.08       243.05 o                         
  17   8   6       1145.79        798.42       432.77 o                         
  18   8   6        991.62        731.68       440.86 o                         
  19   8   6         31.35         70.38       401.70 o                         
  20   8   6       2202.78       2099.94       583.47 o                         
  21   8   6          3.31       -184.47       368.93 o                         
  22   8   6       1163.47       1002.21       507.21 o                         
  23   8   6        630.07        624.65       474.31 o                         
 -23   9   6        288.14          2.80       533.67 o                         
 -22   9   6       1382.43       1093.51       451.74 o                         
 -21   9   6        322.91         -6.89       441.73 o                         
 -20   9   6       3166.81       2533.52       577.52 o                         
 -19   9   6       1003.45       1057.28       475.76 o                         
 -18   9   6          2.09       -261.66       523.31 o                         
 -17   9   6         14.38       -228.64       457.28 o                         
 -16   9   6       3265.82       3204.43       907.35 o                         
 -15   9   6        559.71        636.85       910.02 o                         
 -14   9   6       2490.28       2691.09       913.89 o                         
 -13   9   6       3845.75       4334.37       646.66 o                         
 -12   9   6         95.02        284.22       217.03 o                         
 -11   9   6        362.30        177.62       227.68 o                         
 -10   9   6       8797.52       8076.92       702.87 o                         
  -9   9   6        678.49        600.20       207.90 o                         
  -8   9   6        670.91        511.82       194.31 o                         
  -7   9   6        672.88        484.90       172.90 o                         
  -6   9   6       6405.97       6634.08       349.15 o                         
  -5   9   6         60.35        -87.82       175.63 o                         
  -4   9   6       2954.64       3087.49       308.12 o                         
  -3   9   6       5310.79       4984.97       165.47 o                         
  -2   9   6       1866.55       1697.34       110.13 o                         
  -1   9   6       7103.64       6972.56       253.42 o                         
   0   9   6       1448.22       1299.43       147.83 o                         
   1   9   6       1563.51       1566.48       209.70 o                         
   2   9   6        954.24        950.26       159.06 o                         
   3   9   6        978.51       1262.39       178.96 o                         
   4   9   6        159.83        263.51       136.67 o                         
   5   9   6        893.45       1051.36       262.86 o                         
   6   9   6        722.76        660.45       194.80 o                         
   7   9   6      25463.12      25456.18       619.52 o                         
   8   9   6        274.85        307.16       171.44 o                         
   9   9   6      15527.02      16392.19       621.95 o                         
  10   9   6        331.93        213.49       164.64 o                         
  11   9   6       5411.75       5408.86       391.79 o                         
  12   9   6        327.90        374.97       257.88 o                         
  13   9   6       3128.71       3178.66       336.07 o                         
  14   9   6          8.39         26.18       323.65 o                         
  15   9   6        445.19        608.27       369.77 o                         
  16   9   6         12.59          0.00       285.89 o                         
  17   9   6       7889.44       6887.03       819.56 o                         
  18   9   6        330.13        601.27       391.29 o                         
  19   9   6       8099.06       8919.10       989.83 o                         
  20   9   6          1.45        662.36       526.86 o                         
  21   9   6       3775.07       4533.96       786.42 o                         
  22   9   6         34.87         45.09       446.77 o                         
  23   9   6        138.10        -87.38       411.77 o                         
 -22  10   6         38.61       -231.14       462.28 o                         
 -21  10   6        269.03       -267.40       534.81 o                         
 -20  10   6        142.75       -281.95       563.89 o                         
 -19  10   6        858.66       -112.09       565.20 o                         
 -18  10   6        810.41        581.38       348.87 o                         
 -17  10   6        179.87        498.16       755.65 o                         
 -16  10   6       1505.14       1806.14       752.33 o                         
 -15  10   6       2144.66       2246.00       683.71 o                         
 -14  10   6        339.01        724.46       829.97 o                         
 -13  10   6       1116.64       1143.98       281.90 o                         
 -12  10   6         52.02        273.83       216.67 o                         
 -11  10   6        665.20        431.05       202.74 o                         
 -10  10   6       2752.61       2639.86       322.19 o                         
  -9  10   6         11.41         46.30       195.19 o                         
  -8  10   6        544.11        535.42       349.01 o                         
  -7  10   6       1073.25       1366.06       221.42 o                         
  -6  10   6         38.02        249.42       268.27 o                         
  -5  10   6       1058.43       1354.48       259.20 o                         
  -4  10   6       1313.96       1215.23       202.18 o                         
  -3  10   6        962.16        755.53       173.45 o                         
  -2  10   6        233.18        147.19       163.76 o                         
  -1  10   6        508.98        517.54       121.20 o                         
   0  10   6       1782.92       1596.48       152.87 o                         
   1  10   6        320.23        397.25       128.63 o                         
   2  10   6        402.15        469.64       139.09 o                         
   3  10   6        228.67        288.12       152.25 o                         
   4  10   6         15.36        122.70       153.49 o                         
   5  10   6          7.89        204.95       152.14 o                         
   6  10   6        545.40        356.53       156.67 o                         
   7  10   6       2634.50       2780.43       325.40 o                         
   8  10   6       1798.91       2432.13       450.59 o                         
   9  10   6         85.67        255.83       176.21 o                         
  10  10   6        429.62        424.55       321.51 o                         
  11  10   6       1918.81       1668.19       412.34 o                         
  12  10   6        675.74        743.62       361.78 o                         
  13  10   6        860.12        801.99       322.89 o                         
  14  10   6         81.16        323.55       356.14 o                         
  15  10   6          3.48        107.43       304.34 o                         
  16  10   6        572.67        -21.02       311.92 o                         
  17  10   6        134.02        -49.82       381.73 o                         
  18  10   6        151.65        256.37       379.43 o                         
  19  10   6        605.39        798.74       424.14 o                         
  20  10   6          5.22        167.05       382.11 o                         
  21  10   6       2263.72       2748.03       671.64 o                         
  22  10   6        873.08        477.33       513.96 o                         
 -21  11   6        519.92       -291.42       582.83 o                         
 -20  11   6         64.00       -236.77       473.54 o                         
 -19  11   6        457.79        598.77       442.56 o                         
 -18  11   6        124.87       -252.33       504.66 o                         
 -17  11   6       1424.28        804.29       403.14 o                         
 -16  11   6       9510.19      10049.16       636.82 o                         
 -15  11   6       1088.68        855.64       296.61 o                         
 -14  11   6       8671.14       9519.46       590.12 o                         
 -13  11   6        975.07        726.12       234.51 o                         
 -12  11   6       4228.58       4478.19       418.75 o                         
 -11  11   6         76.16        -19.83       205.48 o                         
 -10  11   6       1781.61       1740.94       283.31 o                         
  -9  11   6        153.64         38.14       394.27 o                         
  -8  11   6          7.07         57.39       209.19 o                         
  -7  11   6        868.86       1174.04       212.84 o                         
  -6  11   6       6792.76       7491.67       402.26 o                         
  -5  11   6        747.42        926.66       202.93 o                         
  -4  11   6       5856.94       6342.34       365.32 o                         
  -3  11   6        472.94        425.13       169.33 o                         
  -2  11   6       2738.02       2981.16       270.97 o                         
  -1  11   6        397.14        479.17       167.81 o                         
   0  11   6        129.77        132.28       166.85 o                         
   1  11   6       1699.19       1843.98       208.95 o                         
   2  11   6         11.52        -60.00       141.05 o                         
   3  11   6        228.34        316.78       195.90 o                         
   4  11   6        140.25        180.08       164.43 o                         
   5  11   6         10.73         -3.25       135.49 o                         
   6  11   6        396.64        340.36       134.83 o                         
   7  11   6       2484.24       2473.98       316.80 o                         
   8  11   6          1.18        -93.24       287.96 o                         
   9  11   6       5177.22       5178.32       624.61 o                         
  10  11   6       1761.95       2152.96       500.41 o                         
  11  11   6          3.65        315.92       379.30 o                         
  12  11   6       1606.45       1167.44       401.74 o                         
  13  11   6         86.43        197.35       328.19 o                         
  14  11   6       4088.53       4350.86       634.43 o                         
  15  11   6        372.37         -6.73       331.30 o                         
  16  11   6        115.73        391.36       358.68 o                         
  17  11   6       3572.70       3990.25       675.92 o                         
  18  11   6        325.15         62.15       357.52 o                         
  19  11   6       3072.38       2631.84       547.23 o                         
  20  11   6       2261.82       1980.00       393.35 o                         
  21  11   6       2133.41       2704.50       588.46 o                         
 -20  12   6        155.63       -306.80       613.60 o                         
 -19  12   6        119.94       -228.82       457.63 o                         
 -18  12   6         17.23       -253.82       507.64 o                         
 -17  12   6        882.11        563.82       400.40 o                         
 -16  12   6         98.60       -209.27       452.74 o                         
 -15  12   6       2205.91       2280.58       359.33 o                         
 -14  12   6         44.39        -53.95       215.39 o                         
 -13  12   6        863.66        739.70       243.91 o                         
 -12  12   6         53.32       -123.18       343.46 o                         
 -11  12   6        113.53        108.75       636.09 o                         
 -10  12   6        128.54         73.39       255.14 o                         
  -9  12   6        760.01        833.69       263.96 o                         
  -8  12   6       3762.10       4003.00       399.59 o                         
  -7  12   6       2451.57       2354.44       271.10 o                         
  -6  12   6       7952.42       8964.71       459.09 o                         
  -5  12   6       6968.29       6258.77       385.66 o                         
  -4  12   6       3232.67       3349.58       294.99 o                         
  -3  12   6        103.61         55.82       166.55 o                         
  -2  12   6       2929.91       2707.11       275.24 o                         
  -1  12   6        212.91        310.31       171.51 o                         
   0  12   6       2349.10       2533.38       344.75 o                         
   1  12   6          1.12        343.64       225.12 o                         
   2  12   6         74.21       -133.16       266.33 o                         
   3  12   6          6.36        102.73       208.05 o                         
   4  12   6        133.02        202.84       315.13 o                         
   5  12   6       2433.59       2079.02       280.14 o                         
   6  12   6        987.57       1062.74       226.38 o                         
   7  12   6         57.43       -104.22       208.45 o                         
   8  12   6       2220.32       2133.90       313.26 o                         
   9  12   6       3253.86       3554.50       308.36 o                         
  10  12   6         45.69       -107.49       214.97 o                         
  11  12   6       9244.79       9994.73       511.70 o                         
  12  12   6        707.43        240.00       390.64 o                         
  13  12   6       4771.74       5101.55       428.21 o                         
  14  12   6        346.00        188.70       432.13 o                         
  15  12   6       1993.48       2373.55       370.65 o                         
  16  12   6        641.65        176.23       285.90 o                         
  17  12   6        545.65        416.98       275.86 o                         
  18  12   6        750.76          1.88       471.76 o                         
  19  12   6         24.32       -202.58       405.16 o                         
 -18  13   6        558.79        830.39       441.09 o                         
 -17  13   6         78.19        -36.57       443.74 o                         
 -16  13   6        472.59        261.30       421.22 o                         
 -15  13   6        234.10        797.72       442.52 o                         
 -14  13   6        646.98        644.42       241.87 o                         
 -13  13   6        501.97        228.64       233.53 o                         
 -12  13   6         76.92       -218.82       437.65 o                         
 -11  13   6        222.85        102.96       243.37 o                         
 -10  13   6          5.17        283.78       227.16 o                         
  -9  13   6         16.67        284.02       241.84 o                         
  -8  13   6          0.84        358.44       277.88 o                         
  -7  13   6       1582.22       1853.06       327.41 o                         
  -6  13   6         11.50        231.10       210.12 o                         
  -5  13   6       4921.88       5363.78       379.35 o                         
  -4  13   6        397.04        351.40       189.96 o                         
  -3  13   6       7117.73       7214.91       422.09 o                         
  -2  13   6       1357.81       1254.44       226.28 o                         
  -1  13   6       9293.09       8721.87       448.57 o                         
   0  13   6          1.61        -48.97       553.16 o                         
   1  13   6       3022.36       3399.84       574.32 o                         
   2  13   6        887.21        784.87       382.18 o                         
   3  13   6        155.14       -206.53       413.05 o                         
   4  13   6        613.56        -61.57       390.03 o                         
   5  13   6         23.18        -36.63       374.59 o                         
   6  13   6       1570.53       1545.64       444.00 o                         
   7  13   6       2771.59       3111.78       612.34 o                         
   8  13   6       1576.37       1843.36       486.98 o                         
   9  13   6       2716.14       2970.60       369.87 o                         
  10  13   6       3091.61       2955.80       445.38 o                         
  11  13   6       1319.70       1293.41       468.25 o                         
  12  13   6       1168.67       1914.46       782.73 o                         
  13  13   6        269.56        547.09       645.09 o                         
  14  13   6         41.43        336.14       512.65 o                         
  15  13   6        471.69        756.10       561.79 o                         
  16  13   6         35.55        632.30      1031.28 o                         
  17  13   6        294.40        504.81      1223.37 o                         
 -16  14   6       1856.43       1625.32       612.27 o                         
 -15  14   6         65.14        -20.12       356.46 o                         
 -14  14   6         40.63       -196.75       393.49 o                         
 -13  14   6         30.34        410.33       425.94 o                         
 -12  14   6        364.76       1048.72       317.68 o                         
 -11  14   6         15.41        185.26       276.89 o                         
 -10  14   6          1.07        412.67       362.77 o                         
  -9  14   6        712.16       1095.11       304.68 o                         
  -8  14   6        529.55        814.74       280.51 o                         
  -7  14   6       1148.27       1329.70       287.11 o                         
  -6  14   6        367.97        -52.30       190.28 o                         
  -5  14   6        526.05        447.21       188.36 o                         
  -4  14   6          3.44         81.87       184.23 o                         
  -3  14   6        621.24        804.45       257.84 o                         
  -2  14   6        246.55        282.72       200.77 o                         
  -1  14   6        759.29        404.61       239.91 o                         
   0  14   6        538.30        302.84       358.84 o                         
   1  14   6       4530.97       4573.03       653.86 o                         
   2  14   6        697.72        474.76       349.02 o                         
   3  14   6       6160.28       6442.58       766.29 o                         
   4  14   6        388.79         -0.95       352.07 o                         
   5  14   6       7233.87       6998.40       803.88 o                         
   6  14   6         32.07       -146.49       292.97 o                         
   7  14   6       2885.25       2896.76       583.02 o                         
   8  14   6          1.70        -74.87       383.25 o                         
   9  14   6        171.40        173.23       282.16 o
[truncated: 600,859 more chars]
